# Supplementary material for: Tracing dsDNA Virus–Host Coevolution through Correlation of Their G-Quadruplex-Forming Sequences
Source: Int J Mol Sci. 2021 Mar 26;22(7):3433. doi: 10.3390/ijms22073433 (PMC8036883; doi:10.3390/ijms22073433)
Supplement: Supplementary file 1 [file ijms-22-03433-s001.zip]

Archive with 7 entries (7 files):
- SM_01_Acession_numbers.xlsx
- SM_02_Overall_results_host.xlsx
- SM_03_Kruskal-Wallis_Host.xlsm
- SM_04_Cluster_analyses.xlsx
- SM_05_Features.xlsx
- SM_06_ Correlations.xlsx
- SM_07_QUADBASE.xlsx
