# Supplementary material for: Tracing dsDNA Virus–Host Coevolution through Correlation of Their G-Quadruplex-Forming Sequences
Source: Int J Mol Sci. 2021 Mar 26;22(7):3433. doi: 10.3390/ijms22073433 (PMC8036883; doi:10.3390/ijms22073433)
Supplement: Supplementary file 1 [file ijms-22-03433-s001.zip › SM_01_Acession_numbers.xlsx]

## Sheet: All
Supplementary Material 1: List of accession numbers; (A) virus tax id in the Virus-Host database; (B) full names of analysed organisms; (C), the taxonomic units; (D) the NCBI accession numbers for genomic sequences; (E), the Kyoto Encyclopedia of Genes and Genomes (KEGG) genomic ID; (F) the information about the KEGG database ID of the disease caused by virus; (G) the disease caused by the virus …
virus tax id	virus name	virus lineage	refseq id	KEGG GENOME	KEGG DISEASE	DISEASE	host tax id	host 1 name	host 1 lineage	pmid	evidence	host 2 name	host 2 lineage	host 3 name	host 3 lineage	host 4 name	host 4 lineage	host 5 name	host 5 lineage
1732173	Acidianus bottle-shaped virus 2	Viruses; dsDNA viruses, no RNA stage; Ampullaviridae; Ampullavirus; unclassified Ampullavirus	NC_028938				2281	Sulfolobales	Archaea; Crenarchaeota; Thermoprotei	26439881	Literature, NCBI Virus, RefSeq
1732174	Acidianus bottle-shaped virus 3	Viruses; dsDNA viruses, no RNA stage; Ampullaviridae; Ampullavirus; unclassified Ampullavirus	NC_028787				2281	Sulfolobales	Archaea; Crenarchaeota; Thermoprotei	26439881	Literature, NCBI Virus, RefSeq
1732175	Acidianus rod-shaped virus 2	Viruses; dsDNA viruses, no RNA stage; Ligamenvirales; Rudiviridae; Rudivirus; unclassified Rudivirus	NC_029314				2281	Sulfolobales	Archaea; Crenarchaeota; Thermoprotei		NCBI Virus, RefSeq
1298531	Sulfolobales Mexican fusellovirus 1	Viruses; dsDNA viruses, no RNA stage; Fuselloviridae; unclassified Fuselloviridae	NC_020882				2281	Sulfolobales	Archaea; Crenarchaeota; Thermoprotei	23618716	Literature, NCBI Virus
1245909	Sulfolobales Mexican rudivirus 1	Viruses; dsDNA viruses, no RNA stage; Ligamenvirales; Rudiviridae; Rudivirus; unclassified Rudivirus	NC_019413				2281	Sulfolobales	Archaea; Crenarchaeota; Thermoprotei	23405288	Literature, NCBI Virus
1732179	Sulfolobales virus YNP1	Viruses; dsDNA viruses, no RNA stage; unclassified archaeal dsDNA viruses	NC_029027				2281	Sulfolobales	Archaea; Crenarchaeota; Thermoprotei		NCBI Virus, RefSeq
1732180	Sulfolobales Virus YNP2	Viruses; dsDNA viruses, no RNA stage; unclassified archaeal dsDNA viruses	NC_028992				2281	Sulfolobales	Archaea; Crenarchaeota; Thermoprotei		NCBI Virus, RefSeq
1032474	Aeropyrum pernix ovoid virus 1	Viruses; dsDNA viruses, no RNA stage; Guttaviridae; Betaguttavirus	NC_028256				56636	Aeropyrum pernix	Archaea; Crenarchaeota; Thermoprotei; Desulfurococcales; Desulfurococcaceae; Aeropyrum	21784945	Literature, UniProt
346881	Acidianus filamentous virus 3	Viruses; dsDNA viruses, no RNA stage; Ligamenvirales; Lipothrixviridae; Betalipothrixvirus	NC_010155				12914	Acidianus	Archaea; Crenarchaeota; Thermoprotei; Sulfolobales; Sulfolobaceae		NCBI Virus
1797140	Acidianus tailed spindle virus	Viruses; dsDNA viruses, no RNA stage; Bicaudaviridae; unclassified Bicaudaviridae	NC_029316				12914	Acidianus	Archaea; Crenarchaeota; Thermoprotei; Sulfolobales; Sulfolobaceae		NCBI Virus
537009	Stygiolobus rod-shaped virus	Viruses; dsDNA viruses, no RNA stage; Ligamenvirales; Rudiviridae; Rudivirus; unclassified Rudivirus	NC_025375				41674	Stygiolobus	Archaea; Crenarchaeota; Thermoprotei; Sulfolobales; Sulfolobaceae	18723627	Literature, NCBI Virus
1580591	Sulfolobus monocaudavirus SMV2	Viruses; dsDNA viruses, no RNA stage; unclassified archaeal dsDNA viruses	NC_029020				2284	Sulfolobus	Archaea; Crenarchaeota; Thermoprotei; Sulfolobales; Sulfolobaceae		NCBI Virus, RefSeq
1732177	Sulfolobus monocaudavirus SMV3	Viruses; dsDNA viruses, no RNA stage; unclassified archaeal dsDNA viruses	NC_029103				2284	Sulfolobus	Archaea; Crenarchaeota; Thermoprotei; Sulfolobales; Sulfolobaceae		NCBI Virus, RefSeq
1732178	Sulfolobus monocaudavirus SMV4	Viruses; dsDNA viruses, no RNA stage; unclassified archaeal dsDNA viruses	NC_029011				2284	Sulfolobus	Archaea; Crenarchaeota; Thermoprotei; Sulfolobales; Sulfolobaceae		NCBI Virus, RefSeq
244589	Sulfolobus spindle-shaped virus 1	Viruses; dsDNA viruses, no RNA stage; Fuselloviridae; Alphafusellovirus	NC_001338				2284	Sulfolobus	Archaea; Crenarchaeota; Thermoprotei; Sulfolobales; Sulfolobaceae		NCBI Virus
244590	Sulfolobus spindle-shaped virus 2	Viruses; dsDNA viruses, no RNA stage; Fuselloviridae; Alphafusellovirus	NC_005265				2284	Sulfolobus	Archaea; Crenarchaeota; Thermoprotei; Sulfolobales; Sulfolobaceae		NCBI Virus, RefSeq
1123964	Sulfolobus virus STSV2	Viruses; dsDNA viruses, no RNA stage; Bicaudaviridae; unclassified Bicaudaviridae	NC_020077				2284	Sulfolobus	Archaea; Crenarchaeota; Thermoprotei; Sulfolobales; Sulfolobaceae		NCBI Virus, RefSeq
437444	Acidianus bottle-shaped virus	Viruses; dsDNA viruses, no RNA stage; Ampullaviridae; Ampullavirus	NC_009452				269667	Acidianus convivator	Archaea; Crenarchaeota; Thermoprotei; Sulfolobales; Sulfolobaceae; Acidianus		NCBI Virus, RefSeq, UniProt
235266	Acidianus filamentous virus 1	Viruses; dsDNA viruses, no RNA stage; Ligamenvirales; Lipothrixviridae; Gammalipothrixvirus	NC_005830				12915	Acidianus infernus	Archaea; Crenarchaeota; Thermoprotei; Sulfolobales; Sulfolobaceae; Acidianus		NCBI Virus, RefSeq, UniProt
300186	Acidianus filamentous virus 2	Viruses; dsDNA viruses, no RNA stage; Ligamenvirales; Lipothrixviridae; Deltalipothrixvirus	NC_009884				314564	Acidianus pozzuoliensis	Archaea; Crenarchaeota; Thermoprotei; Sulfolobales; Sulfolobaceae; Acidianus		NCBI Virus, RefSeq
346882	Acidianus filamentous virus 6	Viruses; dsDNA viruses, no RNA stage; Ligamenvirales; Lipothrixviridae; Betalipothrixvirus	NC_010152				269667	Acidianus convivator	Archaea; Crenarchaeota; Thermoprotei; Sulfolobales; Sulfolobaceae; Acidianus		NCBI Virus, RefSeq
346883	Acidianus filamentous virus 7	Viruses; dsDNA viruses, no RNA stage; Ligamenvirales; Lipothrixviridae; Betalipothrixvirus	NC_010153				269667	Acidianus convivator	Archaea; Crenarchaeota; Thermoprotei; Sulfolobales; Sulfolobaceae; Acidianus		NCBI Virus, RefSeq
346884	Acidianus filamentous virus 8	Viruses; dsDNA viruses, no RNA stage; Ligamenvirales; Lipothrixviridae; Betalipothrixvirus	NC_010154				269667	Acidianus convivator	Archaea; Crenarchaeota; Thermoprotei; Sulfolobales; Sulfolobaceae; Acidianus		NCBI Virus, RefSeq
512792	Acidianus filamentous virus 9	Viruses; dsDNA viruses, no RNA stage; Ligamenvirales; Lipothrixviridae; Betalipothrixvirus	NC_010537				518068	Acidianus uzoniensis	Archaea; Crenarchaeota; Thermoprotei; Sulfolobales; Sulfolobaceae; Acidianus		NCBI Virus, RefSeq
309181	Acidianus rod-shaped virus 1	Viruses; dsDNA viruses, no RNA stage; Ligamenvirales; Rudiviridae; Rudivirus	NC_009965				315460	Acidianus sp. Acii26	Archaea; Crenarchaeota; Thermoprotei; Sulfolobales; Sulfolobaceae; Acidianus		NCBI Virus, RefSeq
693629	Acidianus spindle-shaped virus 1	Viruses; dsDNA viruses, no RNA stage; Fuselloviridae; Betafusellovirus	NC_013585				41673	Acidianus brierleyi	Archaea; Crenarchaeota; Thermoprotei; Sulfolobales; Sulfolobaceae; Acidianus		NCBI Virus, RefSeq
315953	Acidianus two-tailed virus	Viruses; dsDNA viruses, no RNA stage; Bicaudaviridae; Bicaudavirus	NC_007409				269667	Acidianus convivator	Archaea; Crenarchaeota; Thermoprotei; Sulfolobales; Sulfolobaceae; Acidianus		NCBI Virus, RefSeq, UniProt
1351702	Sulfolobus monocaudavirus SMV1	Viruses; dsDNA viruses, no RNA stage; unclassified archaeal dsDNA viruses	NC_023585				273057	Saccharolobus solfataricus P2	Archaea; Crenarchaeota; Thermoprotei; Sulfolobales; Sulfolobaceae; Saccharolobus		NCBI Virus, RefSeq
269145	Sulfolobus turreted icosahedral virus 1	Viruses; dsDNA viruses, no RNA stage; Turriviridae; Alphaturrivirus	NC_005892				2287	Saccharolobus solfataricus	Archaea; Crenarchaeota; Thermoprotei; Sulfolobales; Sulfolobaceae; Saccharolobus		NCBI Virus, RefSeq
176106	Sulfolobus islandicus filamentous virus	Viruses; dsDNA viruses, no RNA stage; Ligamenvirales; Lipothrixviridae; Betalipothrixvirus	NC_003214				43080	Sulfolobus islandicus	Archaea; Crenarchaeota; Thermoprotei; Sulfolobales; Sulfolobaceae; Sulfolobus		NCBI Virus, RefSeq, UniProt
157898	Sulfolobus islandicus rod-shaped virus 1	Viruses; dsDNA viruses, no RNA stage; Ligamenvirales; Rudiviridae; Rudivirus	NC_004087				43080	Sulfolobus islandicus	Archaea; Crenarchaeota; Thermoprotei; Sulfolobales; Sulfolobaceae; Sulfolobus		NCBI Virus, RefSeq, UniProt
1983545	Sulfolobus islandicus rod-shaped virus 10	Viruses; dsDNA viruses, no RNA stage; Ligamenvirales; Rudiviridae; Rudivirus; unclassified Rudivirus	NC_034625				43080	Sulfolobus islandicus	Archaea; Crenarchaeota; Thermoprotei; Sulfolobales; Sulfolobaceae; Sulfolobus		NCBI Virus, RefSeq
1983546	Sulfolobus islandicus rod-shaped virus 11	Viruses; dsDNA viruses, no RNA stage; Ligamenvirales; Rudiviridae; Rudivirus; unclassified Rudivirus	NC_034624				43080	Sulfolobus islandicus	Archaea; Crenarchaeota; Thermoprotei; Sulfolobales; Sulfolobaceae; Sulfolobus		NCBI Virus, RefSeq
157899	Sulfolobus islandicus rod-shaped virus 2	Viruses; dsDNA viruses, no RNA stage; Ligamenvirales; Rudiviridae; Rudivirus	NC_004086				43080	Sulfolobus islandicus	Archaea; Crenarchaeota; Thermoprotei; Sulfolobales; Sulfolobaceae; Sulfolobus		NCBI Virus, RefSeq
1983547	Sulfolobus islandicus rod-shaped virus 4	Viruses; dsDNA viruses, no RNA stage; Ligamenvirales; Rudiviridae; Rudivirus; unclassified Rudivirus	NC_034628				43080	Sulfolobus islandicus	Archaea; Crenarchaeota; Thermoprotei; Sulfolobales; Sulfolobaceae; Sulfolobus		NCBI Virus, RefSeq
1983548	Sulfolobus islandicus rod-shaped virus 5	Viruses; dsDNA viruses, no RNA stage; Ligamenvirales; Rudiviridae; Rudivirus; unclassified Rudivirus	NC_034621				43080	Sulfolobus islandicus	Archaea; Crenarchaeota; Thermoprotei; Sulfolobales; Sulfolobaceae; Sulfolobus		NCBI Virus, RefSeq
1983549	Sulfolobus islandicus rod-shaped virus 6	Viruses; dsDNA viruses, no RNA stage; Ligamenvirales; Rudiviridae; Rudivirus; unclassified Rudivirus	NC_034627				43080	Sulfolobus islandicus	Archaea; Crenarchaeota; Thermoprotei; Sulfolobales; Sulfolobaceae; Sulfolobus		NCBI Virus, RefSeq
1983550	Sulfolobus islandicus rod-shaped virus 7	Viruses; dsDNA viruses, no RNA stage; Ligamenvirales; Rudiviridae; Rudivirus; unclassified Rudivirus	NC_034619				43080	Sulfolobus islandicus	Archaea; Crenarchaeota; Thermoprotei; Sulfolobales; Sulfolobaceae; Sulfolobus		NCBI Virus, RefSeq
1983551	Sulfolobus islandicus rod-shaped virus 8	Viruses; dsDNA viruses, no RNA stage; Ligamenvirales; Rudiviridae; Rudivirus; unclassified Rudivirus	NC_034623				43080	Sulfolobus islandicus	Archaea; Crenarchaeota; Thermoprotei; Sulfolobales; Sulfolobaceae; Sulfolobus		NCBI Virus, RefSeq
1983552	Sulfolobus islandicus rod-shaped virus 9	Viruses; dsDNA viruses, no RNA stage; Ligamenvirales; Rudiviridae; Rudivirus; unclassified Rudivirus	NC_034620				43080	Sulfolobus islandicus	Archaea; Crenarchaeota; Thermoprotei; Sulfolobales; Sulfolobaceae; Sulfolobus		NCBI Virus, RefSeq
1895333	Sulfolobus islandicus rudivirus 3	Viruses; dsDNA viruses, no RNA stage; Ligamenvirales; Rudiviridae; Rudivirus; unclassified Rudivirus	NC_030884				43080	Sulfolobus islandicus	Archaea; Crenarchaeota; Thermoprotei; Sulfolobales; Sulfolobaceae; Sulfolobus		NCBI Virus, RefSeq
1982658	Sulfolobus polyhedral virus 1	Viruses; dsDNA viruses, no RNA stage; Portogloboviridae; Alphaportoglobovirus; Sulfolobus alphaportoglobovirus 1	NC_038017				2288	Sulfolobus sp.	Archaea; Crenarchaeota; Thermoprotei; Sulfolobales; Sulfolobaceae; Sulfolobus		RefSeq
459290	Sulfolobus spindle-shaped virus 4	Viruses; dsDNA viruses, no RNA stage; Fuselloviridae; Alphafusellovirus	NC_009986				43080	Sulfolobus islandicus	Archaea; Crenarchaeota; Thermoprotei; Sulfolobales; Sulfolobaceae; Sulfolobus		NCBI Virus, RefSeq
459291	Sulfolobus spindle-shaped virus 5	Viruses; dsDNA viruses, no RNA stage; Fuselloviridae; Alphafusellovirus	NC_011217				43080	Sulfolobus islandicus	Archaea; Crenarchaeota; Thermoprotei; Sulfolobales; Sulfolobaceae; Sulfolobus		NCBI Virus, RefSeq
693627	Sulfolobus spindle-shaped virus 6	Viruses; dsDNA viruses, no RNA stage; Fuselloviridae; Betafusellovirus	NC_013587				687691	Sulfolobus sp. G4ST-T-11	Archaea; Crenarchaeota; Thermoprotei; Sulfolobales; Sulfolobaceae; Sulfolobus		NCBI Virus, RefSeq
693628	Sulfolobus spindle-shaped virus 7	Viruses; dsDNA viruses, no RNA stage; Fuselloviridae; Alphafusellovirus	NC_013588				687692	Sulfolobus sp. G4T-1	Archaea; Crenarchaeota; Thermoprotei; Sulfolobales; Sulfolobaceae; Sulfolobus		NCBI Virus, RefSeq
754004	Sulfolobus turreted icosahedral virus 2	Viruses; dsDNA viruses, no RNA stage; Turriviridae; Alphaturrivirus	NC_014099				674516	Sulfolobus sp. G4ST-2	Archaea; Crenarchaeota; Thermoprotei; Sulfolobales; Sulfolobaceae; Sulfolobus		NCBI Virus, RefSeq
248496	Sulfolobus virus Kamchatka 1	Viruses; dsDNA viruses, no RNA stage; Fuselloviridae; Alphafusellovirus; Sulfolobus spindle-shaped virus 9	NC_005361				2288	Sulfolobus sp.	Archaea; Crenarchaeota; Thermoprotei; Sulfolobales; Sulfolobaceae; Sulfolobus		RefSeq
256994	Sulfolobus virus Ragged Hills	Viruses; dsDNA viruses, no RNA stage; Fuselloviridae; Alphafusellovirus; Sulfolobus spindle-shaped virus 8	NC_005360				2288	Sulfolobus sp.	Archaea; Crenarchaeota; Thermoprotei; Sulfolobales; Sulfolobaceae; Sulfolobus		RefSeq
285013	Sulfolobus virus STSV1	Viruses; dsDNA viruses, no RNA stage; Bicaudaviridae; unclassified Bicaudaviridae	NC_006268				207809	Sulfolobus tengchongensis	Archaea; Crenarchaeota; Thermoprotei; Sulfolobales; Sulfolobaceae; Sulfolobus		NCBI Virus, RefSeq
1805492	Pyrobaculum filamentous virus 1	Viruses; dsDNA viruses, no RNA stage; Tristromaviridae; Alphatristromavirus	NC_029548				121277	Pyrobaculum arsenaticum	Archaea; Crenarchaeota; Thermoprotei; Thermoproteales; Thermoproteaceae; Pyrobaculum		NCBI Virus, RefSeq
270161	Pyrobaculum spherical virus	Viruses; dsDNA viruses, no RNA stage; Globuloviridae; Globulovirus	NC_005872				2271	Thermoproteus tenax	Archaea; Crenarchaeota; Thermoprotei; Thermoproteales; Thermoproteaceae; Thermoproteus		RefSeq
292639	Thermoproteus tenax spherical virus 1	Viruses; dsDNA viruses, no RNA stage; Globuloviridae; Globulovirus	NC_006556				2271	Thermoproteus tenax	Archaea; Crenarchaeota; Thermoprotei; Thermoproteales; Thermoproteaceae; Thermoproteus		NCBI Virus, RefSeq
10479	Thermoproteus tenax virus 1	Viruses; dsDNA viruses, no RNA stage; Tristromaviridae; Alphatristromavirus	NC_038931				2271	Thermoproteus tenax	Archaea; Crenarchaeota; Thermoprotei; Thermoproteales; Thermoproteaceae; Thermoproteus
1735722	Haloarcula californiae icosahedral virus 1	Viruses; dsDNA viruses, no RNA stage; Sphaerolipoviridae; Alphasphaerolipovirus; Haloarcula virus HCIV1	NC_030848				244363	Haloarcula californiae	Archaea; Euryarchaeota; Halobacteria; Halobacteriales; Haloarculaceae; Haloarcula		RefSeq
1154689	Haloarcula hispanica icosahedral virus 2	Viruses; dsDNA viruses, no RNA stage; Sphaerolipoviridae; Alphasphaerolipovirus	NC_016989				51589	Haloarcula hispanica	Archaea; Euryarchaeota; Halobacteria; Halobacteriales; Haloarculaceae; Haloarcula		NCBI Virus, RefSeq
1282967	Haloarcula hispanica virus PH1	Viruses; dsDNA viruses, no RNA stage; Sphaerolipoviridae; Alphasphaerolipovirus	NC_020998				634497	Haloarcula hispanica ATCC 33960	Archaea; Euryarchaeota; Halobacteria; Halobacteriales; Haloarculaceae; Haloarcula		NCBI Virus, RefSeq
326574	Haloarcula hispanica virus SH1	Viruses; dsDNA viruses, no RNA stage; Sphaerolipoviridae; Alphasphaerolipovirus	NC_007217				51589	Haloarcula hispanica	Archaea; Euryarchaeota; Halobacteria; Halobacteriales; Haloarculaceae; Haloarcula		NCBI Virus, RefSeq
1273746	Halovirus HCTV-1	Viruses; dsDNA viruses, no RNA stage; unclassified archaeal dsDNA viruses; Haloviruses	NC_021330				244363	Haloarcula californiae	Archaea; Euryarchaeota; Halobacteria; Halobacteriales; Haloarculaceae; Haloarcula		NCBI Virus, RefSeq
1273747	Halovirus HCTV-2	Viruses; dsDNA viruses, no RNA stage; unclassified archaeal dsDNA viruses; Haloviruses	NC_021319				244363	Haloarcula californiae	Archaea; Euryarchaeota; Halobacteria; Halobacteriales; Haloarculaceae; Haloarcula		NCBI Virus, RefSeq
1273748	Halovirus HCTV-5	Viruses; dsDNA viruses, no RNA stage; unclassified archaeal dsDNA viruses; Haloviruses	NC_021327				244363	Haloarcula californiae	Archaea; Euryarchaeota; Halobacteria; Halobacteriales; Haloarculaceae; Haloarcula		NCBI Virus, RefSeq
1273750	Halovirus HHTV-1	Viruses; dsDNA viruses, no RNA stage; unclassified archaeal dsDNA viruses; Haloviruses	NC_021322				51589	Haloarcula hispanica	Archaea; Euryarchaeota; Halobacteria; Halobacteriales; Haloarculaceae; Haloarcula		NCBI Virus, RefSeq
1273751	Halovirus HHTV-2	Viruses; dsDNA viruses, no RNA stage; unclassified archaeal dsDNA viruses; Haloviruses	NC_021340				51589	Haloarcula hispanica	Archaea; Euryarchaeota; Halobacteria; Halobacteriales; Haloarculaceae; Haloarcula		NCBI Virus, RefSeq
1262530	Halovirus HSTV-1	Viruses; dsDNA viruses, no RNA stage; unclassified archaeal dsDNA viruses; Haloviruses	NC_021471				35742	Haloarcula sinaiiensis	Archaea; Euryarchaeota; Halobacteria; Halobacteriales; Haloarculaceae; Haloarcula		NCBI Virus, RefSeq
1262528	Halovirus HVTV-1	Viruses; dsDNA viruses, no RNA stage; unclassified archaeal dsDNA viruses; Haloviruses	NC_020158				28442	Haloarcula vallismortis	Archaea; Euryarchaeota; Halobacteria; Halobacteriales; Haloarculaceae; Haloarcula		NCBI Virus, RefSeq
128708	His 1 virus	Viruses; dsDNA viruses, no RNA stage; Salterprovirus	NC_007914				51589	Haloarcula hispanica	Archaea; Euryarchaeota; Halobacteria; Halobacteriales; Haloarculaceae; Haloarcula		NCBI Virus, RefSeq, UniProt
222645	Halovirus HF1	Viruses; dsDNA viruses, no RNA stage; unclassified archaeal dsDNA viruses; Haloviruses	NC_004927				2254	Haloferax lucentense	Archaea; Euryarchaeota; Halobacteria; Haloferacales; Haloferacaceae; Haloferax		NCBI Virus, RefSeq
1273749	Halovirus HGTV-1	Viruses; dsDNA viruses, no RNA stage; unclassified archaeal dsDNA viruses; Haloviruses	NC_021328				1089732	Halogranum sp. SS5-1	Archaea; Euryarchaeota; Halobacteria; Haloferacales; Haloferacaceae; Halogranum		NCBI Virus, RefSeq
416419	Archaeal BJ1 virus	Viruses; dsDNA viruses, no RNA stage; Caudovirales; Siphoviridae; unclassified Siphoviridae	NC_008695				56688	Halorubrum	Archaea; Euryarchaeota; Halobacteria; Haloferacales; Halorubraceae		NCBI Virus, RefSeq
754066	Halorubrum phage CGphi46	Viruses; dsDNA viruses, no RNA stage; unclassified archaeal dsDNA viruses	NC_021537				56688	Halorubrum	Archaea; Euryarchaeota; Halobacteria; Haloferacales; Halorubraceae		NCBI Virus
33771	Halorubrum phage HF2	Viruses; dsDNA viruses, no RNA stage; unclassified archaeal dsDNA viruses; Haloviruses	NC_003345				2248	Halorubrum saccharovorum	Archaea; Euryarchaeota; Halobacteria; Haloferacales; Halorubraceae; Halorubrum	8249290	Literature
1273752	Halovirus HRTV-4	Viruses; dsDNA viruses, no RNA stage; unclassified archaeal dsDNA viruses; Haloviruses	NC_021329				1089759	Halorubrum sp. s5a-3	Archaea; Euryarchaeota; Halobacteria; Haloferacales; Halorubraceae; Halorubrum		NCBI Virus, RefSeq
1273753	Halovirus HRTV-5	Viruses; dsDNA viruses, no RNA stage; unclassified archaeal dsDNA viruses; Haloviruses	NC_021320				1089759	Halorubrum sp. s5a-3	Archaea; Euryarchaeota; Halobacteria; Haloferacales; Halorubraceae; Halorubrum		NCBI Virus, RefSeq
1273754	Halovirus HRTV-7	Viruses; dsDNA viruses, no RNA stage; unclassified archaeal dsDNA viruses; Haloviruses	NC_021335				1089735	Halorubrum sp. B2-2	Archaea; Euryarchaeota; Halobacteria; Haloferacales; Halorubraceae; Halorubrum		NCBI Virus, RefSeq
1273755	Halovirus HRTV-8	Viruses; dsDNA viruses, no RNA stage; unclassified archaeal dsDNA viruses; Haloviruses	NC_021321				1089735	Halorubrum sp. B2-2	Archaea; Euryarchaeota; Halobacteria; Haloferacales; Halorubraceae; Halorubrum		NCBI Virus, RefSeq
1262527	Halovirus HSTV-2	Viruses; dsDNA viruses, no RNA stage; unclassified archaeal dsDNA viruses; Haloviruses	NC_020159				35743	Halorubrum sodomense	Archaea; Euryarchaeota; Halobacteria; Haloferacales; Halorubraceae; Halorubrum		NCBI Virus, RefSeq
114777	Natrialba phage PhiCh1	Viruses; dsDNA viruses, no RNA stage; Caudovirales; Myoviridae; Myohalovirus; unclassified Myohalovirus	NC_004084				13769	Natrialba magadii	Archaea; Euryarchaeota; Halobacteria; Natrialbales; Natrialbaceae; Natrialba		NCBI Virus, RefSeq
1723446	Natrinema virus SNJ1	Viruses; dsDNA viruses, no RNA stage; Sphaerolipoviridae; Betasphaerolipovirus	NC_003158				1172566	Natrinema sp. J7-1	Archaea; Euryarchaeota; Halobacteria; Natrialbales; Natrialbaceae; Natrinema	22784791	Literature, NCBI Virus, RefSeq
77048	Methanobacterium phage psiM2	Viruses; dsDNA viruses, no RNA stage; Caudovirales; Siphoviridae; unclassified Siphoviridae	NC_001902				2160	Methanobacterium	Archaea; Euryarchaeota; Methanobacteria; Methanobacteriales; Methanobacteriaceae		NCBI Virus
173824	Methanothermobacter phage psiM100	Viruses; dsDNA viruses, no RNA stage; Caudovirales; Siphoviridae; unclassified Siphoviridae	NC_002628				145261	Methanothermobacter wolfeii	Archaea; Euryarchaeota; Methanobacteria; Methanobacteriales; Methanobacteriaceae; Methanothermobacter	11544247	Literature
425386	Pyrococcus abyssi virus 1	Viruses; dsDNA viruses, no RNA stage; unclassified archaeal dsDNA viruses	NC_009597				29292	Pyrococcus abyssi	Archaea; Euryarchaeota; Thermococci; Thermococcales; Thermococcaceae; Pyrococcus		NCBI Virus, RefSeq
1636271	Verrucomicrobia phage P8625	Viruses; dsDNA viruses, no RNA stage; Caudovirales; Siphoviridae; unclassified Siphoviridae	NC_029047				74201	Verrucomicrobia	Bacteria		NCBI Virus
663560	Mycobacterium phage UncleHowie	Viruses; dsDNA viruses, no RNA stage; Caudovirales; Siphoviridae; Bclasvirinae; Pg1virus; Mycobacterium virus Soto	NC_027985				85007	Corynebacteriales	Bacteria; Actinobacteria; Actinobacteria	21298013	Literature
338473	Actinomyces virus Av1	Viruses; dsDNA viruses, no RNA stage; Caudovirales; Podoviridae; Picovirinae; unassigned Picovirinae	NC_009643				1655	Actinomyces naeslundii	Bacteria; Actinobacteria; Actinobacteria; Actinomycetales; Actinomycetaceae; Actinomyces		NCBI Virus, RefSeq
28358	Corynebacterium phage BFK20	Viruses; dsDNA viruses, no RNA stage; Caudovirales; Siphoviridae; unclassified Siphoviridae	NC_009799				1716	Corynebacterium	Bacteria; Actinobacteria; Actinobacteria; Corynebacteriales; Corynebacteriaceae		NCBI Virus
384848	Corynebacterium phage P1201	Viruses; dsDNA viruses, no RNA stage; Caudovirales; Siphoviridae; unclassified Siphoviridae	NC_009816				1718	Corynebacterium glutamicum	Bacteria; Actinobacteria; Actinobacteria; Corynebacteriales; Corynebacteriaceae; Corynebacterium		NCBI Virus, RefSeq
1838081	Gordonia phage Utz	Viruses; dsDNA viruses, no RNA stage; Caudovirales; Siphoviridae; unclassified Siphoviridae	NC_030921				2053	Gordonia	Bacteria; Actinobacteria; Actinobacteria; Corynebacteriales; Gordoniaceae
1838061	Gordonia phage Bachita	Viruses; dsDNA viruses, no RNA stage; Caudovirales; Siphoviridae; Smoothievirus; Gordonia virus Bachita	NC_030936				2055	Gordonia terrae	Bacteria; Actinobacteria; Actinobacteria; Corynebacteriales; Gordoniaceae; Gordonia		RefSeq
1887641	Gordonia phage Bantam	Viruses; dsDNA viruses, no RNA stage; Caudovirales; Siphoviridae; Smoothievirus; unclassified Smoothievirus	NC_031074				2055	Gordonia terrae	Bacteria; Actinobacteria; Actinobacteria; Corynebacteriales; Gordoniaceae; Gordonia		NCBI Virus, RefSeq
1821549	Gordonia phage BaxterFox	Viruses; dsDNA viruses, no RNA stage; Caudovirales; Siphoviridae; Nymbaxtervirinae; Baxtervirus; Gordonia virus BaxterFox	NC_031226				2055	Gordonia terrae	Bacteria; Actinobacteria; Actinobacteria; Corynebacteriales; Gordoniaceae; Gordonia		RefSeq
1821551	Gordonia phage BetterKatz	Viruses; dsDNA viruses, no RNA stage; Caudovirales; Siphoviridae; unclassified Siphoviridae	NC_031247				2055	Gordonia terrae	Bacteria; Actinobacteria; Actinobacteria; Corynebacteriales; Gordoniaceae; Gordonia		NCBI Virus, RefSeq
1838062	Gordonia phage Blueberry	Viruses; dsDNA viruses, no RNA stage; Caudovirales; Siphoviridae; unclassified Siphoviridae	NC_030943				2055	Gordonia terrae	Bacteria; Actinobacteria; Actinobacteria; Corynebacteriales; Gordoniaceae; Gordonia		NCBI Virus, RefSeq
1838063	Gordonia phage Bowser	Viruses; dsDNA viruses, no RNA stage; Caudovirales; Siphoviridae; unclassified Siphoviridae	NC_030930				2055	Gordonia terrae	Bacteria; Actinobacteria; Actinobacteria; Corynebacteriales; Gordoniaceae; Gordonia		NCBI Virus, RefSeq
1838064	Gordonia phage BritBrat	Viruses; dsDNA viruses, no RNA stage; Caudovirales; Siphoviridae; unclassified Siphoviridae	NC_030942				2055	Gordonia terrae	Bacteria; Actinobacteria; Actinobacteria; Corynebacteriales; Gordoniaceae; Gordonia		NCBI Virus, RefSeq
1887643	Gordonia phage CaptainKirk2	Viruses; dsDNA viruses, no RNA stage; Caudovirales; Siphoviridae; unclassified Siphoviridae	NC_031072				2055	Gordonia terrae	Bacteria; Actinobacteria; Actinobacteria; Corynebacteriales; Gordoniaceae; Gordonia		NCBI Virus, RefSeq
1887644	Gordonia phage CarolAnn	Viruses; dsDNA viruses, no RNA stage; Caudovirales; Siphoviridae; unclassified Siphoviridae	NC_031118				2055	Gordonia terrae	Bacteria; Actinobacteria; Actinobacteria; Corynebacteriales; Gordoniaceae; Gordonia		NCBI Virus, RefSeq
1838065	Gordonia phage ClubL	Viruses; dsDNA viruses, no RNA stage; Caudovirales; Siphoviridae; Smoothievirus; Gordonia virus ClubL	NC_030901				2055	Gordonia terrae	Bacteria; Actinobacteria; Actinobacteria; Corynebacteriales; Gordoniaceae; Gordonia		RefSeq
1838066	Gordonia phage Cozz	Viruses; dsDNA viruses, no RNA stage; Caudovirales; Siphoviridae; unclassified Siphoviridae	NC_030941				2055	Gordonia terrae	Bacteria; Actinobacteria; Actinobacteria; Corynebacteriales; Gordoniaceae; Gordonia		NCBI Virus, RefSeq
1887645	Gordonia phage Cucurbita	Viruses; dsDNA viruses, no RNA stage; Caudovirales; Siphoviridae; Smoothievirus; unclassified Smoothievirus	NC_031029				2055	Gordonia terrae	Bacteria; Actinobacteria; Actinobacteria; Corynebacteriales; Gordoniaceae; Gordonia		NCBI Virus, RefSeq
1838067	Gordonia phage Demosthenes	Viruses; dsDNA viruses, no RNA stage; Caudovirales; Siphoviridae; Demosthenesvirus; Gordonia virus Demosthenes	NC_030944				2055	Gordonia terrae	Bacteria; Actinobacteria; Actinobacteria; Corynebacteriales; Gordoniaceae; Gordonia		RefSeq
1821552	Gordonia phage Emalyn	Viruses; dsDNA viruses, no RNA stage; Caudovirales; Siphoviridae; unclassified Siphoviridae	NC_031234				2055	Gordonia terrae	Bacteria; Actinobacteria; Actinobacteria; Corynebacteriales; Gordoniaceae; Gordonia		NCBI Virus, RefSeq
1887646	Gordonia phage Eyre	Viruses; dsDNA viruses, no RNA stage; Caudovirales; Siphoviridae; unclassified Siphoviridae	NC_031122				2055	Gordonia terrae	Bacteria; Actinobacteria; Actinobacteria; Corynebacteriales; Gordoniaceae; Gordonia		NCBI Virus, RefSeq
1647469	Gordonia phage GAL1	Viruses; dsDNA viruses, no RNA stage; Caudovirales; Siphoviridae; unclassified Siphoviridae	NC_031936				84096	Gordonia alkanivorans	Bacteria; Actinobacteria; Actinobacteria; Corynebacteriales; Gordoniaceae; Gordonia		NCBI Virus, RefSeq
1887647	Gordonia phage Ghobes	Viruses; dsDNA viruses, no RNA stage; Caudovirales; Siphoviridae; unclassified Siphoviridae	NC_031028				2055	Gordonia terrae	Bacteria; Actinobacteria; Actinobacteria; Corynebacteriales; Gordoniaceae; Gordonia		NCBI Virus, RefSeq
1647470	Gordonia phage GMA1	Viruses; dsDNA viruses, no RNA stage; Caudovirales; Siphoviridae; unclassified Siphoviridae	NC_030902				410332	Gordonia malaquae	Bacteria; Actinobacteria; Actinobacteria; Corynebacteriales; Gordoniaceae; Gordonia		NCBI Virus, RefSeq
1647284	Gordonia phage GMA3	Viruses; dsDNA viruses, no RNA stage; Caudovirales; Siphoviridae; unclassified Siphoviridae	NC_028668				410332	Gordonia malaquae	Bacteria; Actinobacteria; Actinobacteria; Corynebacteriales; Gordoniaceae; Gordonia		NCBI Virus, RefSeq
1647471	Gordonia phage GMA4	Viruses; dsDNA viruses, no RNA stage; Caudovirales; Siphoviridae; unclassified Siphoviridae	NC_030939				410332	Gordonia malaquae	Bacteria; Actinobacteria; Actinobacteria; Corynebacteriales; Gordoniaceae; Gordonia		NCBI Virus, RefSeq
1647472	Gordonia phage GMA5	Viruses; dsDNA viruses, no RNA stage; Caudovirales; Siphoviridae; unclassified Siphoviridae	NC_030907				410332	Gordonia malaquae	Bacteria; Actinobacteria; Actinobacteria; Corynebacteriales; Gordoniaceae; Gordonia		NCBI Virus, RefSeq
1647285	Gordonia phage GMA6	Viruses; dsDNA viruses, no RNA stage; Caudovirales; Myoviridae; unclassified Myoviridae	NC_030906				410332	Gordonia malaquae	Bacteria; Actinobacteria; Actinobacteria; Corynebacteriales; Gordoniaceae; Gordonia		NCBI Virus, RefSeq
1647286	Gordonia phage GMA7	Viruses; dsDNA viruses, no RNA stage; Caudovirales; Siphoviridae; unclassified Siphoviridae	NC_028673				410332	Gordonia malaquae	Bacteria; Actinobacteria; Actinobacteria; Corynebacteriales; Gordoniaceae; Gordonia		NCBI Virus, RefSeq
1622190	Gordonia phage Gmala1	Viruses; dsDNA viruses, no RNA stage; Caudovirales; Siphoviridae; Gordtnkvirus; unclassified Gordtnkvirus	NC_028972				84139	Gordonia sp.	Bacteria; Actinobacteria; Actinobacteria; Corynebacteriales; Gordoniaceae; Gordonia		NCBI Virus, RefSeq
1622191	Gordonia phage GordDuk1	Viruses; dsDNA viruses, no RNA stage; Caudovirales; Siphoviridae; Gordtnkvirus; unclassified Gordtnkvirus	NC_029060				84139	Gordonia sp.	Bacteria; Actinobacteria; Actinobacteria; Corynebacteriales; Gordoniaceae; Gordonia		NCBI Virus, RefSeq
1622192	Gordonia phage GordTnk2	Viruses; dsDNA viruses, no RNA stage; Caudovirales; Siphoviridae; Gordtnkvirus; Gordonia virus GordTnk2	NC_029074				84139	Gordonia sp.	Bacteria; Actinobacteria; Actinobacteria; Corynebacteriales; Gordoniaceae; Gordonia		RefSeq
1109710	Gordonia phage GRU1	Viruses; dsDNA viruses, no RNA stage; Caudovirales; Siphoviridae; unclassified Siphoviridae	NC_016435				36822	Gordonia rubripertincta	Bacteria; Actinobacteria; Actinobacteria; Corynebacteriales; Gordoniaceae; Gordonia	22038604	Literature, NCBI Virus, RefSeq
1647473	Gordonia phage GRU3	Viruses; dsDNA viruses, no RNA stage; Caudovirales; Siphoviridae; unclassified Siphoviridae	NC_030935				36822	Gordonia rubripertincta	Bacteria; Actinobacteria; Actinobacteria; Corynebacteriales; Gordoniaceae; Gordonia		NCBI Virus, RefSeq
1622193	Gordonia phage Gsput1	Viruses; dsDNA viruses, no RNA stage; Caudovirales; Siphoviridae; Vendettavirus; unclassified Vendettavirus	NC_030932				36823	Gordonia sputi	Bacteria; Actinobacteria; Actinobacteria; Corynebacteriales; Gordoniaceae; Gordonia		NCBI Virus, RefSeq
319522	Gordonia phage GTE5	Viruses; dsDNA viruses, no RNA stage; Caudovirales; Siphoviridae; unclassified Siphoviridae	NC_016434				2055	Gordonia terrae	Bacteria; Actinobacteria; Actinobacteria; Corynebacteriales; Gordoniaceae; Gordonia	22038604	Literature, NCBI Virus, RefSeq
1647474	Gordonia phage GTE6	Viruses; dsDNA viruses, no RNA stage; Caudovirales; Siphoviridae; unclassified Siphoviridae	NC_028665				2055	Gordonia terrae	Bacteria; Actinobacteria; Actinobacteria; Corynebacteriales; Gordoniaceae; Gordonia		NCBI Virus, RefSeq
1647475	Gordonia phage GTE8	Viruses; dsDNA viruses, no RNA stage; Caudovirales; Siphoviridae; unclassified Siphoviridae	NC_028653				2055	Gordonia terrae	Bacteria; Actinobacteria; Actinobacteria; Corynebacteriales; Gordoniaceae; Gordonia		NCBI Virus, RefSeq
1821553	Gordonia phage Guacamole	Viruses; dsDNA viruses, no RNA stage; Caudovirales; Siphoviridae; unclassified Siphoviridae	NC_031265				2055	Gordonia terrae	Bacteria; Actinobacteria; Actinobacteria; Corynebacteriales; Gordoniaceae; Gordonia		NCBI Virus, RefSeq
1887648	Gordonia phage Hedwig	Viruses; dsDNA viruses, no RNA stage; Caudovirales; Siphoviridae; unclassified Siphoviridae	NC_031099				2055	Gordonia terrae	Bacteria; Actinobacteria; Actinobacteria; Corynebacteriales; Gordoniaceae; Gordonia		NCBI Virus, RefSeq
1821554	Gordonia phage Hotorobo	Viruses; dsDNA viruses, no RNA stage; Caudovirales; Siphoviridae; Woesvirus; Gordonia virus Hotorobo	NC_031229				2055	Gordonia terrae	Bacteria; Actinobacteria; Actinobacteria; Corynebacteriales; Gordoniaceae; Gordonia		RefSeq
1887649	Gordonia phage JSwag	Viruses; dsDNA viruses, no RNA stage; Caudovirales; Siphoviridae; Soupsvirus; unclassified Soupsvirus	NC_031060				2055	Gordonia terrae	Bacteria; Actinobacteria; Actinobacteria; Corynebacteriales; Gordoniaceae; Gordonia		NCBI Virus, RefSeq
1887650	Gordonia phage Jumbo	Viruses; dsDNA viruses, no RNA stage; Caudovirales; Siphoviridae; unclassified Siphoviridae	NC_031109				2055	Gordonia terrae	Bacteria; Actinobacteria; Actinobacteria; Corynebacteriales; Gordoniaceae; Gordonia		NCBI Virus, RefSeq
1838070	Gordonia phage KatherineG	Viruses; dsDNA viruses, no RNA stage; Caudovirales; Siphoviridae; Soupsvirus; unclassified Soupsvirus	NC_030695				2055	Gordonia terrae	Bacteria; Actinobacteria; Actinobacteria; Corynebacteriales; Gordoniaceae; Gordonia		NCBI Virus, RefSeq
1821556	Gordonia phage Kita	Viruses; dsDNA viruses, no RNA stage; Caudovirales; Siphoviridae; Nymbaxtervirinae; Nymphadoravirus; Gordonia virus Kita	NC_031233				2055	Gordonia terrae	Bacteria; Actinobacteria; Actinobacteria; Corynebacteriales; Gordoniaceae; Gordonia		RefSeq
1838071	Gordonia phage Kvothe	Viruses; dsDNA viruses, no RNA stage; Caudovirales; Siphoviridae; Demosthenesvirus; Gordonia virus Kvothe	NC_030914				2055	Gordonia terrae	Bacteria; Actinobacteria; Actinobacteria; Corynebacteriales; Gordoniaceae; Gordonia		RefSeq
1821557	Gordonia phage Lucky10	Viruses; dsDNA viruses, no RNA stage; Caudovirales; Siphoviridae; unclassified Siphoviridae	NC_031267				2055	Gordonia terrae	Bacteria; Actinobacteria; Actinobacteria; Corynebacteriales; Gordoniaceae; Gordonia		NCBI Virus, RefSeq
1838072	Gordonia phage McGonagall	Viruses; dsDNA viruses, no RNA stage; Caudovirales; Siphoviridae; unclassified Siphoviridae	NC_030912				945692	Gordonia neofelifaecis	Bacteria; Actinobacteria; Actinobacteria; Corynebacteriales; Gordoniaceae; Gordonia		RefSeq
1838073	Gordonia phage Monty	Viruses; dsDNA viruses, no RNA stage; Caudovirales; Siphoviridae; Woesvirus; Gordonia virus Monty	NC_030924				2055	Gordonia terrae	Bacteria; Actinobacteria; Actinobacteria; Corynebacteriales; Gordoniaceae; Gordonia		RefSeq
1887651	Gordonia phage Nyceirae	Viruses; dsDNA viruses, no RNA stage; Caudovirales; Siphoviridae; unclassified Siphoviridae	NC_031004				2055	Gordonia terrae	Bacteria; Actinobacteria; Actinobacteria; Corynebacteriales; Gordoniaceae; Gordonia		NCBI Virus, RefSeq
1821558	Gordonia phage Nymphadora	Viruses; dsDNA viruses, no RNA stage; Caudovirales; Siphoviridae; Nymbaxtervirinae; Nymphadoravirus; Gorrdonia virus Nymphadora	NC_031061				2055	Gordonia terrae	Bacteria; Actinobacteria; Actinobacteria; Corynebacteriales; Gordoniaceae; Gordonia		RefSeq
1821559	Gordonia phage Obliviate	Viruses; dsDNA viruses, no RNA stage; Caudovirales; Siphoviridae; unclassified Siphoviridae	NC_031237				2055	Gordonia terrae	Bacteria; Actinobacteria; Actinobacteria; Corynebacteriales; Gordoniaceae; Gordonia		NCBI Virus, RefSeq
1838074	Gordonia phage OneUp	Viruses; dsDNA viruses, no RNA stage; Caudovirales; Siphoviridae; Smoothievirus; Gordonia virus OneUp	NC_030917				2055	Gordonia terrae	Bacteria; Actinobacteria; Actinobacteria; Corynebacteriales; Gordoniaceae; Gordonia		RefSeq
1838075	Gordonia phage Orchid	Viruses; dsDNA viruses, no RNA stage; Caudovirales; Siphoviridae; unclassified Siphoviridae	NC_030915				2055	Gordonia terrae	Bacteria; Actinobacteria; Actinobacteria; Corynebacteriales; Gordoniaceae; Gordonia		NCBI Virus, RefSeq
1821560	Gordonia phage Phinally	Viruses; dsDNA viruses, no RNA stage; Caudovirales; Siphoviridae; unclassified Siphoviridae	NC_031112				2055	Gordonia terrae	Bacteria; Actinobacteria; Actinobacteria; Corynebacteriales; Gordoniaceae; Gordonia		NCBI Virus, RefSeq
1887652	Gordonia phage Remus	Viruses; dsDNA viruses, no RNA stage; Caudovirales; Siphoviridae; Soupsvirus; unclassified Soupsvirus	NC_031031				2055	Gordonia terrae	Bacteria; Actinobacteria; Actinobacteria; Corynebacteriales; Gordoniaceae; Gordonia		NCBI Virus, RefSeq
1838077	Gordonia phage Rosalind	Viruses; dsDNA viruses, no RNA stage; Caudovirales; Siphoviridae; Soupsvirus; unclassified Soupsvirus	NC_030694				2055	Gordonia terrae	Bacteria; Actinobacteria; Actinobacteria; Corynebacteriales; Gordoniaceae; Gordonia		NCBI Virus, RefSeq
1821561	Gordonia phage Schwabeltier	Viruses; dsDNA viruses, no RNA stage; Caudovirales; Siphoviridae; unclassified Siphoviridae	NC_031255				2055	Gordonia terrae	Bacteria; Actinobacteria; Actinobacteria; Corynebacteriales; Gordoniaceae; Gordonia		NCBI Virus, RefSeq
1838078	Gordonia phage Smoothie	Viruses; dsDNA viruses, no RNA stage; Caudovirales; Siphoviridae; Smoothievirus; Gordonia virus Smoothie	NC_030696				2055	Gordonia terrae	Bacteria; Actinobacteria; Actinobacteria; Corynebacteriales; Gordoniaceae; Gordonia		RefSeq
1821562	Gordonia phage SoilAssassin	Viruses; dsDNA viruses, no RNA stage; Caudovirales; Siphoviridae; Attisvirus; unclassified Attisvirus	NC_031251				2055	Gordonia terrae	Bacteria; Actinobacteria; Actinobacteria; Corynebacteriales; Gordoniaceae; Gordonia		NCBI Virus, RefSeq
1838079	Gordonia phage Soups	Viruses; dsDNA viruses, no RNA stage; Caudovirales; Siphoviridae; Soupsvirus; Gordonia virus Soups	NC_030698				2055	Gordonia terrae	Bacteria; Actinobacteria; Actinobacteria; Corynebacteriales; Gordoniaceae; Gordonia		RefSeq
1838080	Gordonia phage Splinter	Viruses; dsDNA viruses, no RNA stage; Caudovirales; Siphoviridae; Vendettavirus; Gordonia virus Vendetta	NC_030927				2055	Gordonia terrae	Bacteria; Actinobacteria; Actinobacteria; Corynebacteriales; Gordoniaceae; Gordonia		RefSeq
1887654	Gordonia phage Terapin	Viruses; dsDNA viruses, no RNA stage; Caudovirales; Siphoviridae; unclassified Siphoviridae	NC_031001				2055	Gordonia terrae	Bacteria; Actinobacteria; Actinobacteria; Corynebacteriales; Gordoniaceae; Gordonia		NCBI Virus, RefSeq
1887655	Gordonia phage Twister6	Viruses; dsDNA viruses, no RNA stage; Caudovirales; Siphoviridae; Wizardvirus; Gordonia virus Twister6	NC_031052				2055	Gordonia terrae	Bacteria; Actinobacteria; Actinobacteria; Corynebacteriales; Gordoniaceae; Gordonia		RefSeq
1821563	Gordonia phage UmaThurman	Viruses; dsDNA viruses, no RNA stage; Caudovirales; Siphoviridae; unclassified Siphoviridae	NC_031249				2055	Gordonia terrae	Bacteria; Actinobacteria; Actinobacteria; Corynebacteriales; Gordoniaceae; Gordonia		NCBI Virus, RefSeq
1838082	Gordonia phage Vendetta	Viruses; dsDNA viruses, no RNA stage; Caudovirales; Siphoviridae; Vendettavirus; Gordonia virus Vendetta	NC_030911				2055	Gordonia terrae	Bacteria; Actinobacteria; Actinobacteria; Corynebacteriales; Gordoniaceae; Gordonia		RefSeq
1821564	Gordonia phage Vivi2	Viruses; dsDNA viruses, no RNA stage; Caudovirales; Siphoviridae; unclassified Siphoviridae	NC_031239				2055	Gordonia terrae	Bacteria; Actinobacteria; Actinobacteria; Corynebacteriales; Gordoniaceae; Gordonia		NCBI Virus, RefSeq
1838083	Gordonia phage Wizard	Viruses; dsDNA viruses, no RNA stage; Caudovirales; Siphoviridae; Wizardvirus; Gordonia virus Wizard	NC_030913				2055	Gordonia terrae	Bacteria; Actinobacteria; Actinobacteria; Corynebacteriales; Gordoniaceae; Gordonia		RefSeq
1838084	Gordonia phage Woes	Viruses; dsDNA viruses, no RNA stage; Caudovirales; Siphoviridae; Woesvirus; Gordonia virus Woes	NC_030905				2055	Gordonia terrae	Bacteria; Actinobacteria; Actinobacteria; Corynebacteriales; Gordoniaceae; Gordonia		RefSeq
1821565	Gordonia phage Yeezy	Viruses; dsDNA viruses, no RNA stage; Caudovirales; Siphoviridae; Nymbaxtervirinae; Baxtervirus; Gordonia virus Yeezy	NC_031269				2055	Gordonia terrae	Bacteria; Actinobacteria; Actinobacteria; Corynebacteriales; Gordoniaceae; Gordonia		RefSeq
1821566	Gordonia phage Yvonnetastic	Viruses; dsDNA viruses, no RNA stage; Caudovirales; Siphoviridae; Smoothievirus; unclassified Smoothievirus	NC_031230				2055	Gordonia terrae	Bacteria; Actinobacteria; Actinobacteria; Corynebacteriales; Gordoniaceae; Gordonia		NCBI Virus, RefSeq
1887656	Gordonia phage Zirinka	Viruses; dsDNA viruses, no RNA stage; Caudovirales; Siphoviridae; Nymbaxtervirinae; Nymphadoravirus; Gordonia virus Zirinka	NC_031097				2055	Gordonia terrae	Bacteria; Actinobacteria; Actinobacteria; Corynebacteriales; Gordoniaceae; Gordonia		RefSeq
1458726	Mycobacterium phage 20ES	Viruses; dsDNA viruses, no RNA stage; Caudovirales; Siphoviridae; L5virus; unclassified L5virus	NC_023597				1763	Mycobacterium	Bacteria; Actinobacteria; Actinobacteria; Corynebacteriales; Mycobacteriaceae		NCBI Virus
1327959	Mycobacterium phage Adler	Viruses; dsDNA viruses, no RNA stage; Caudovirales; Siphoviridae; unclassified Siphoviridae	NC_023591				1763	Mycobacterium	Bacteria; Actinobacteria; Actinobacteria; Corynebacteriales; Mycobacteriaceae		NCBI Virus
205880	Mycobacterium phage Barnyard	Viruses; dsDNA viruses, no RNA stage; Caudovirales; Siphoviridae; Barnyardvirus; Mycobacterium virus Barnyard	NC_004689				1763	Mycobacterium	Bacteria; Actinobacteria; Actinobacteria; Corynebacteriales; Mycobacteriaceae		RefSeq
1084722	Mycobacterium phage BarrelRoll	Viruses; dsDNA viruses, no RNA stage; Caudovirales; Siphoviridae; Tm4virus; unclassified Tm4virus	NC_023747				1763	Mycobacterium	Bacteria; Actinobacteria; Actinobacteria; Corynebacteriales; Mycobacteriaceae		NCBI Virus
1551711	Mycobacterium phage Bipolar	Viruses; dsDNA viruses, no RNA stage; Caudovirales; Siphoviridae; Che8virus; unclassified Che8virus	NC_028823				1763	Mycobacterium	Bacteria; Actinobacteria; Actinobacteria; Corynebacteriales; Mycobacteriaceae		NCBI Virus
1805457	Mycobacterium phage Bipper	Viruses; dsDNA viruses, no RNA stage; Caudovirales; Siphoviridae; unclassified Siphoviridae	NC_031253				1763	Mycobacterium	Bacteria; Actinobacteria; Actinobacteria; Corynebacteriales; Mycobacteriaceae		NCBI Virus
1340708	Mycobacterium phage Bobi	Viruses; dsDNA viruses, no RNA stage; Caudovirales; Siphoviridae; Che8virus; unclassified Che8virus	NC_022055				1763	Mycobacterium	Bacteria; Actinobacteria; Actinobacteria; Corynebacteriales; Mycobacteriaceae		NCBI Virus
1815608	Mycobacterium phage Brocalys	Viruses; dsDNA viruses, no RNA stage; Caudovirales; Siphoviridae; Che8virus; unclassified Che8virus	NC_031262				1763	Mycobacterium	Bacteria; Actinobacteria; Actinobacteria; Corynebacteriales; Mycobacteriaceae		NCBI Virus
1391179	Mycobacterium phage Bruin	Viruses; dsDNA viruses, no RNA stage; Caudovirales; Siphoviridae; Cjw1virus; unclassified Cjw1virus	NC_022988				1763	Mycobacterium	Bacteria; Actinobacteria; Actinobacteria; Corynebacteriales; Mycobacteriaceae		NCBI Virus
1536598	Mycobacterium phage BuzzLyseyear	Viruses; dsDNA viruses, no RNA stage; Caudovirales; Siphoviridae; Che8virus; unclassified Che8virus	NC_026593				1763	Mycobacterium	Bacteria; Actinobacteria; Actinobacteria; Corynebacteriales; Mycobacteriaceae		NCBI Virus
205877	Mycobacterium phage Bxz1	Viruses; dsDNA viruses, no RNA stage; Caudovirales; Myoviridae; Bxz1virus; Mycobacterium virus Bxz1	NC_004687				1763	Mycobacterium	Bacteria; Actinobacteria; Actinobacteria; Corynebacteriales; Mycobacteriaceae		RefSeq
1739967	Mycobacterium phage Cabrinians	Viruses; dsDNA viruses, no RNA stage; Caudovirales; Siphoviridae; Che8virus; unclassified Che8virus	NC_028678				1763	Mycobacterium	Bacteria; Actinobacteria; Actinobacteria; Corynebacteriales; Mycobacteriaceae		NCBI Virus
1647305	Mycobacterium phage Cambiare	Viruses; dsDNA viruses, no RNA stage; Caudovirales; Siphoviridae; Liefievirus; unclassified Liefievirus	NC_028922				1763	Mycobacterium	Bacteria; Actinobacteria; Actinobacteria; Corynebacteriales; Mycobacteriaceae		NCBI Virus
1555233	Mycobacterium phage Carcharodon	Viruses; dsDNA viruses, no RNA stage; Caudovirales; Siphoviridae; Nclasvirinae; Charlievirus; unclassified Charlievirus	NC_028779				1763	Mycobacterium	Bacteria; Actinobacteria; Actinobacteria; Corynebacteriales; Mycobacteriaceae		NCBI Virus
1327035	Mycobacterium phage CASbig	Viruses; dsDNA viruses, no RNA stage; Caudovirales; Siphoviridae; L5virus; unclassified L5virus	NC_021324				1763	Mycobacterium	Bacteria; Actinobacteria; Actinobacteria; Corynebacteriales; Mycobacteriaceae		NCBI Virus
373404	Mycobacterium phage Catera	Viruses; dsDNA viruses, no RNA stage; Caudovirales; Myoviridae; Bxz1virus; Mycobacterium virus Bxz1	NC_008207				1763	Mycobacterium	Bacteria; Actinobacteria; Actinobacteria; Corynebacteriales; Mycobacteriaceae		RefSeq
1527463	Mycobacterium phage Cerasum	Viruses; dsDNA viruses, no RNA stage; Caudovirales; Siphoviridae; Che8virus; unclassified Che8virus	NC_026604				1763	Mycobacterium	Bacteria; Actinobacteria; Actinobacteria; Corynebacteriales; Mycobacteriaceae		NCBI Virus
1340833	Mycobacterium phage Contagion	Viruses; dsDNA viruses, no RNA stage; Caudovirales; Siphoviridae; Cjw1virus; unclassified Cjw1virus	NC_022065				1763	Mycobacterium	Bacteria; Actinobacteria; Actinobacteria; Corynebacteriales; Mycobacteriaceae		NCBI Virus
373406	Mycobacterium phage Cooper	Viruses; dsDNA viruses, no RNA stage; Caudovirales; Siphoviridae; Bclasvirinae; Coopervirus; Mycobacterium virus Cooper	NC_008195				1763	Mycobacterium	Bacteria; Actinobacteria; Actinobacteria; Corynebacteriales; Mycobacteriaceae		RefSeq
1458841	Mycobacterium phage CRB1	Viruses; dsDNA viruses, no RNA stage; Caudovirales; Siphoviridae; L5virus; unclassified L5virus	NC_023606				1763	Mycobacterium	Bacteria; Actinobacteria; Actinobacteria; Corynebacteriales; Mycobacteriaceae		NCBI Virus
1340836	Mycobacterium phage Crossroads	Viruses; dsDNA viruses, no RNA stage; Caudovirales; Siphoviridae; Bronvirus; unclassified Bronvirus	NC_022071				1763	Mycobacterium	Bacteria; Actinobacteria; Actinobacteria; Corynebacteriales; Mycobacteriaceae		NCBI Virus, RefSeq
1486469	Mycobacterium phage Damien	Viruses; dsDNA viruses, no RNA stage; Caudovirales; Siphoviridae; Barnyardvirus; unclassified Barnyardvirus	NC_024371				1763	Mycobacterium	Bacteria; Actinobacteria; Actinobacteria; Corynebacteriales; Mycobacteriaceae		NCBI Virus
1698357	Mycobacterium phage Dante	Viruses; dsDNA viruses, no RNA stage; Caudovirales; Siphoviridae; Che8virus; unclassified Che8virus	NC_028946				1763	Mycobacterium	Bacteria; Actinobacteria; Actinobacteria; Corynebacteriales; Mycobacteriaceae		NCBI Virus
1357669	Mycobacterium phage DrDrey	Viruses; dsDNA viruses, no RNA stage; Caudovirales; Siphoviridae; Cjw1virus; unclassified Cjw1virus	NC_022059				1763	Mycobacterium	Bacteria; Actinobacteria; Actinobacteria; Corynebacteriales; Mycobacteriaceae		NCBI Virus
45764	Mycobacterium phage DS6A	Viruses; dsDNA viruses, no RNA stage; Caudovirales; Siphoviridae; unclassified Siphoviridae	NC_023744				1763	Mycobacterium	Bacteria; Actinobacteria; Actinobacteria; Corynebacteriales; Mycobacteriaceae		NCBI Virus
1327764	Mycobacterium phage Dumbo	Viruses; dsDNA viruses, no RNA stage; Caudovirales; Siphoviridae; Cjw1virus; unclassified Cjw1virus	NC_021306				1763	Mycobacterium	Bacteria; Actinobacteria; Actinobacteria; Corynebacteriales; Mycobacteriaceae		NCBI Virus
1340831	Mycobacterium phage Dylan	Viruses; dsDNA viruses, no RNA stage; Caudovirales; Siphoviridae; Corndogvirus; unclassified Corndogvirus	NC_022325				1763	Mycobacterium	Bacteria; Actinobacteria; Actinobacteria; Corynebacteriales; Mycobacteriaceae		NCBI Virus, RefSeq
1245814	Mycobacterium phage First	Viruses; dsDNA viruses, no RNA stage; Caudovirales; Siphoviridae; L5virus; unclassified L5virus	NC_020876				1763	Mycobacterium	Bacteria; Actinobacteria; Actinobacteria; Corynebacteriales; Mycobacteriaceae		NCBI Virus
1354510	Mycobacterium phage Fredward	Viruses; dsDNA viruses, no RNA stage; Caudovirales; Siphoviridae; L5virus; unclassified L5virus	NC_022753				1763	Mycobacterium	Bacteria; Actinobacteria; Actinobacteria; Corynebacteriales; Mycobacteriaceae		NCBI Virus
1873696	Mycobacterium phage Gardann	Viruses; dsDNA viruses, no RNA stage; Caudovirales; Siphoviridae; Bronvirus; unclassified Bronvirus	NC_031124				1763	Mycobacterium	Bacteria; Actinobacteria; Actinobacteria; Corynebacteriales; Mycobacteriaceae		NCBI Virus
1891963	Mycobacterium phage Gengar	Viruses; dsDNA viruses, no RNA stage; Caudovirales; Siphoviridae; Tm4virus; unclassified Tm4virus	NC_031035				1763	Mycobacterium	Bacteria; Actinobacteria; Actinobacteria; Corynebacteriales; Mycobacteriaceae		NCBI Virus
1383057	Mycobacterium phage Goku	Viruses; dsDNA viruses, no RNA stage; Caudovirales; Siphoviridae; Cjw1virus; unclassified Cjw1virus	NC_022085				1763	Mycobacterium	Bacteria; Actinobacteria; Actinobacteria; Corynebacteriales; Mycobacteriaceae		NCBI Virus
1873895	Mycobacterium phage Gompeii16	Viruses; dsDNA viruses, no RNA stage; Caudovirales; Siphoviridae; L5virus; unclassified L5virus	NC_031111				1763	Mycobacterium	Bacteria; Actinobacteria; Actinobacteria; Corynebacteriales; Mycobacteriaceae		NCBI Virus
561998	Mycobacterium phage Gumball	Viruses; dsDNA viruses, no RNA stage; Caudovirales; Siphoviridae; Pbi1virus; unclassified Pbi1virus	NC_011290				1763	Mycobacterium	Bacteria; Actinobacteria; Actinobacteria; Corynebacteriales; Mycobacteriaceae		NCBI Virus
1340824	Mycobacterium phage Hamulus	Viruses; dsDNA viruses, no RNA stage; Caudovirales; Siphoviridae; Che8virus; unclassified Che8virus	NC_022056				1763	Mycobacterium	Bacteria; Actinobacteria; Actinobacteria; Corynebacteriales; Mycobacteriaceae		NCBI Virus, RefSeq
1430411	Mycobacterium phage HufflyPuff	Viruses; dsDNA viruses, no RNA stage; Caudovirales; Siphoviridae; Cjw1virus; unclassified Cjw1virus	NC_022981				1763	Mycobacterium	Bacteria; Actinobacteria; Actinobacteria; Corynebacteriales; Mycobacteriaceae		NCBI Virus
1506716	Mycobacterium phage Cheetobro	Viruses; dsDNA viruses, no RNA stage; Caudovirales; Siphoviridae; Tm4virus; unclassified Tm4virus	NC_028979				1763	Mycobacterium	Bacteria; Actinobacteria; Actinobacteria; Corynebacteriales; Mycobacteriaceae		NCBI Virus
1327947	Mycobacterium phage Chy4	Viruses; dsDNA viruses, no RNA stage; Caudovirales; Siphoviridae; L5virus; unclassified L5virus	NC_021338				1763	Mycobacterium	Bacteria; Actinobacteria; Actinobacteria; Corynebacteriales; Mycobacteriaceae		NCBI Virus
1327948	Mycobacterium phage Chy5	Viruses; dsDNA viruses, no RNA stage; Caudovirales; Siphoviridae; L5virus; unclassified L5virus	NC_021318				1763	Mycobacterium	Bacteria; Actinobacteria; Actinobacteria; Corynebacteriales; Mycobacteriaceae		NCBI Virus
1527580	Mycobacterium phage Inventum	Viruses; dsDNA viruses, no RNA stage; Caudovirales; Siphoviridae; Che8virus; unclassified Che8virus	NC_026596				1763	Mycobacterium	Bacteria; Actinobacteria; Actinobacteria; Corynebacteriales; Mycobacteriaceae		NCBI Virus
1340820	Mycobacterium phage Jabbawokkie	Viruses; dsDNA viruses, no RNA stage; Caudovirales; Siphoviridae; Che8virus; unclassified Che8virus	NC_022069				1763	Mycobacterium	Bacteria; Actinobacteria; Actinobacteria; Corynebacteriales; Mycobacteriaceae		NCBI Virus
1458831	Mycobacterium phage Jolie2	Viruses; dsDNA viruses, no RNA stage; Caudovirales; Siphoviridae; Liefievirus; unclassified Liefievirus	NC_023604				1763	Mycobacterium	Bacteria; Actinobacteria; Actinobacteria; Corynebacteriales; Mycobacteriaceae		NCBI Virus
1340830	Mycobacterium phage KayaCho	Viruses; dsDNA viruses, no RNA stage; Caudovirales; Siphoviridae; Bclasvirinae; unclassified Bclasvirinae	NC_022061				1763	Mycobacterium	Bacteria; Actinobacteria; Actinobacteria; Corynebacteriales; Mycobacteriaceae		NCBI Virus, RefSeq
1567471	Mycobacterium phage Keshu	Viruses; dsDNA viruses, no RNA stage; Caudovirales; Siphoviridae; Tm4virus; unclassified Tm4virus	NC_026603				1763	Mycobacterium	Bacteria; Actinobacteria; Actinobacteria; Corynebacteriales; Mycobacteriaceae		NCBI Virus
1662284	Mycobacterium phage Kimberlium	Viruses; dsDNA viruses, no RNA stage; Caudovirales; Siphoviridae; Che8virus; unclassified Che8virus	NC_028792				1763	Mycobacterium	Bacteria; Actinobacteria; Actinobacteria; Corynebacteriales; Mycobacteriaceae		NCBI Virus
1606763	Mycobacterium phage Kratio	Viruses; dsDNA viruses, no RNA stage; Caudovirales; Siphoviridae; Tm4virus; unclassified Tm4virus	NC_028947				1763	Mycobacterium	Bacteria; Actinobacteria; Actinobacteria; Corynebacteriales; Mycobacteriaceae		NCBI Virus
1327952	Mycobacterium phage Leo	Viruses; dsDNA viruses, no RNA stage; Caudovirales; Siphoviridae; Liefievirus; unclassified Liefievirus	NC_021556				1763	Mycobacterium	Bacteria; Actinobacteria; Actinobacteria; Corynebacteriales; Mycobacteriaceae		NCBI Virus
1541823	Mycobacterium phage Llama	Viruses; dsDNA viruses, no RNA stage; Caudovirales; Siphoviridae; Che8virus; unclassified Che8virus	NC_028923				1763	Mycobacterium	Bacteria; Actinobacteria; Actinobacteria; Corynebacteriales; Mycobacteriaceae		NCBI Virus
1567005	Mycobacterium phage MiaZeal	Viruses; dsDNA viruses, no RNA stage; Caudovirales; Siphoviridae; Omegavirus; unclassified Omegavirus	NC_028953				1763	Mycobacterium	Bacteria; Actinobacteria; Actinobacteria; Corynebacteriales; Mycobacteriaceae		NCBI Virus
1567473	Mycobacterium phage Milly	Viruses; dsDNA viruses, no RNA stage; Caudovirales; Siphoviridae; Tm4virus; unclassified Tm4virus	NC_026598				1763	Mycobacterium	Bacteria; Actinobacteria; Actinobacteria; Corynebacteriales; Mycobacteriaceae		NCBI Virus
1647311	Mycobacterium phage Mindy	Viruses; dsDNA viruses, no RNA stage; Caudovirales; Siphoviridae; Cjw1virus; unclassified Cjw1virus	NC_029093				1763	Mycobacterium	Bacteria; Actinobacteria; Actinobacteria; Corynebacteriales; Mycobacteriaceae		NCBI Virus
1340829	Mycobacterium phage Muddy	Viruses; dsDNA viruses, no RNA stage; Caudovirales; Siphoviridae; Ff47virus; Mycobacterium virus Muddy	NC_022054				1763	Mycobacterium	Bacteria; Actinobacteria; Actinobacteria; Corynebacteriales; Mycobacteriaceae		RefSeq
1718600	Mycobacterium phage Mufasa	Viruses; dsDNA viruses, no RNA stage; Caudovirales; Siphoviridae; Tm4virus; unclassified Tm4virus	NC_028759				1763	Mycobacterium	Bacteria; Actinobacteria; Actinobacteria; Corynebacteriales; Mycobacteriaceae		NCBI Virus
1327939	Mycobacterium phage Murphy	Viruses; dsDNA viruses, no RNA stage; Caudovirales; Siphoviridae; Cjw1virus; unclassified Cjw1virus	NC_021305				1763	Mycobacterium	Bacteria; Actinobacteria; Actinobacteria; Corynebacteriales; Mycobacteriaceae		NCBI Virus
1391180	Mycobacterium phage Nala	Viruses; dsDNA viruses, no RNA stage; Caudovirales; Siphoviridae; Cjw1virus; unclassified Cjw1virus	NC_022976				1763	Mycobacterium	Bacteria; Actinobacteria; Actinobacteria; Corynebacteriales; Mycobacteriaceae		NCBI Virus
1679530	Mycobacterium phage NelitzaMV	Viruses; dsDNA viruses, no RNA stage; Caudovirales; Siphoviridae; Cjw1virus; unclassified Cjw1virus	NC_028785				1763	Mycobacterium	Bacteria; Actinobacteria; Actinobacteria; Corynebacteriales; Mycobacteriaceae		NCBI Virus
1445727	Mycobacterium phage Oaker	Viruses; dsDNA viruses, no RNA stage; Caudovirales; Siphoviridae; Barnyardvirus; unclassified Barnyardvirus	NC_023578				1763	Mycobacterium	Bacteria; Actinobacteria; Actinobacteria; Corynebacteriales; Mycobacteriaceae		NCBI Virus
1486473	Mycobacterium phage OkiRoe	Viruses; dsDNA viruses, no RNA stage; Caudovirales; Siphoviridae; Tm4virus; unclassified Tm4virus	NC_024366				1763	Mycobacterium	Bacteria; Actinobacteria; Actinobacteria; Corynebacteriales; Mycobacteriaceae		NCBI Virus
1541819	Mycobacterium phage Omnicron	Viruses; dsDNA viruses, no RNA stage; Caudovirales; Siphoviridae; Tm4virus; unclassified Tm4virus	NC_028832				1763	Mycobacterium	Bacteria; Actinobacteria; Actinobacteria; Corynebacteriales; Mycobacteriaceae		NCBI Virus
373409	Mycobacterium phage Orion	Viruses; dsDNA viruses, no RNA stage; Caudovirales; Siphoviridae; Bclasvirinae; Pg1virus; Mycobacterium virus Pg1	NC_008197				1763	Mycobacterium	Bacteria; Actinobacteria; Actinobacteria; Corynebacteriales; Mycobacteriaceae		RefSeq
1673889	Mycobacterium phage Ovechkin	Viruses; dsDNA viruses, no RNA stage; Caudovirales; Siphoviridae; Che8virus; unclassified Che8virus	NC_028937				1763	Mycobacterium	Bacteria; Actinobacteria; Actinobacteria; Corynebacteriales; Mycobacteriaceae		NCBI Virus
373410	Mycobacterium phage PBI1	Viruses; dsDNA viruses, no RNA stage; Caudovirales; Siphoviridae; Pbi1virus; Mycobacterium virus PBI1	NC_008198				1763	Mycobacterium	Bacteria; Actinobacteria; Actinobacteria; Corynebacteriales; Mycobacteriaceae		RefSeq
1325953	Mycobacterium phage PegLeg	Viruses; dsDNA viruses, no RNA stage; Caudovirales; Siphoviridae; Mclasvirinae; Bongovirus; unclassified Bongovirus	NC_021299				1763	Mycobacterium	Bacteria; Actinobacteria; Actinobacteria; Corynebacteriales; Mycobacteriaceae		NCBI Virus
1391181	Mycobacterium phage PhatBacter	Viruses; dsDNA viruses, no RNA stage; Caudovirales; Siphoviridae; Cjw1virus; unclassified Cjw1virus	NC_022969				1763	Mycobacterium	Bacteria; Actinobacteria; Actinobacteria; Corynebacteriales; Mycobacteriaceae		NCBI Virus
1698356	Mycobacterium phage Phatniss	Viruses; dsDNA viruses, no RNA stage; Caudovirales; Siphoviridae; Che8virus; unclassified Che8virus	NC_028844				1763	Mycobacterium	Bacteria; Actinobacteria; Actinobacteria; Corynebacteriales; Mycobacteriaceae		NCBI Virus
1327937	Mycobacterium phage Phaux	Viruses; dsDNA viruses, no RNA stage; Caudovirales; Siphoviridae; Cjw1virus; unclassified Cjw1virus	NC_021311				1763	Mycobacterium	Bacteria; Actinobacteria; Actinobacteria; Corynebacteriales; Mycobacteriaceae		NCBI Virus
1690684	Mycobacterium phage Phlei	Viruses; dsDNA viruses, no RNA stage; Caudovirales; Siphoviridae; L5virus; unclassified L5virus	NC_028662				1763	Mycobacterium	Bacteria; Actinobacteria; Actinobacteria; Corynebacteriales; Mycobacteriaceae		NCBI Virus
591487	Mycobacterium phage Phlyer	Viruses; dsDNA viruses, no RNA stage; Caudovirales; Siphoviridae; Bclasvirinae; Pipefishvirus; unclassified Pipefishvirus	NC_012027				1763	Mycobacterium	Bacteria; Actinobacteria; Actinobacteria; Corynebacteriales; Mycobacteriaceae		NCBI Virus
373413	Mycobacterium phage Pipefish	Viruses; dsDNA viruses, no RNA stage; Caudovirales; Siphoviridae; Bclasvirinae; Pipefishvirus; Mycobacterium virus Pipefish	NC_008199				1763	Mycobacterium	Bacteria; Actinobacteria; Actinobacteria; Corynebacteriales; Mycobacteriaceae		RefSeq
373411	Mycobacterium phage PLot	Viruses; dsDNA viruses, no RNA stage; Caudovirales; Siphoviridae; Dclasvirinae; Plotvirus; Mycobacterium virus Plot	NC_008200				1763	Mycobacterium	Bacteria; Actinobacteria; Actinobacteria; Corynebacteriales; Mycobacteriaceae		RefSeq
1698712	Mycobacterium phage PopTart	Viruses; dsDNA viruses, no RNA stage; Caudovirales; Siphoviridae; Che8virus; unclassified Che8virus	NC_028961				1763	Mycobacterium	Bacteria; Actinobacteria; Actinobacteria; Corynebacteriales; Mycobacteriaceae		NCBI Virus
1354514	Mycobacterium phage Quink	Viruses; dsDNA viruses, no RNA stage; Caudovirales; Siphoviridae; Cjw1virus; unclassified Cjw1virus	NC_022330				1763	Mycobacterium	Bacteria; Actinobacteria; Actinobacteria; Corynebacteriales; Mycobacteriaceae		NCBI Virus
373414	Mycobacterium phage Qyrzula	Viruses; dsDNA viruses, no RNA stage; Caudovirales; Siphoviridae; Bclasvirinae; Rosebushvirus; Mycobacterium virus Godines	NC_008204				1763	Mycobacterium	Bacteria; Actinobacteria; Actinobacteria; Corynebacteriales; Mycobacteriaceae		RefSeq
1340709	Mycobacterium phage Redno2	Viruses; dsDNA viruses, no RNA stage; Caudovirales; Siphoviridae; Omegavirus; unclassified Omegavirus	NC_022066				1763	Mycobacterium	Bacteria; Actinobacteria; Actinobacteria; Corynebacteriales; Mycobacteriaceae		NCBI Virus
711470	Mycobacterium phage RedRock	Viruses; dsDNA viruses, no RNA stage; Caudovirales; Siphoviridae; L5virus; Mycobacterium virus Redrock	NC_025444				1763	Mycobacterium	Bacteria; Actinobacteria; Actinobacteria; Corynebacteriales; Mycobacteriaceae		RefSeq
205874	Mycobacterium phage Rosebush	Viruses; dsDNA viruses, no RNA stage; Caudovirales; Siphoviridae; Bclasvirinae; Rosebushvirus; Mycobacterium virus Rosebush	NC_004684				1763	Mycobacterium	Bacteria; Actinobacteria; Actinobacteria; Corynebacteriales; Mycobacteriaceae		RefSeq
1445728	Mycobacterium phage Saal	Viruses; dsDNA viruses, no RNA stage; Caudovirales; Siphoviridae; Che8virus; unclassified Che8virus	NC_023580				1763	Mycobacterium	Bacteria; Actinobacteria; Actinobacteria; Corynebacteriales; Mycobacteriaceae		NCBI Virus
1340827	Mycobacterium phage SarFire	Viruses; dsDNA viruses, no RNA stage; Caudovirales; Siphoviridae; L5virus; unclassified L5virus	NC_022324				1763	Mycobacterium	Bacteria; Actinobacteria; Actinobacteria; Corynebacteriales; Mycobacteriaceae		NCBI Virus, RefSeq
1698713	Mycobacterium phage Seagreen	Viruses; dsDNA viruses, no RNA stage; Caudovirales; Siphoviridae; Che8virus; unclassified Che8virus	NC_028813				1763	Mycobacterium	Bacteria; Actinobacteria; Actinobacteria; Corynebacteriales; Mycobacteriaceae		NCBI Virus
1327777	Mycobacterium phage SiSi	Viruses; dsDNA viruses, no RNA stage; Caudovirales; Siphoviridae; Che8virus; unclassified Che8virus	NC_021301				1763	Mycobacterium	Bacteria; Actinobacteria; Actinobacteria; Corynebacteriales; Mycobacteriaceae		NCBI Virus
1698714	Mycobacterium phage Snenia	Viruses; dsDNA viruses, no RNA stage; Caudovirales; Siphoviridae; unclassified Siphoviridae	NC_028778				1763	Mycobacterium	Bacteria; Actinobacteria; Actinobacteria; Corynebacteriales; Mycobacteriaceae		NCBI Virus
1739966	Mycobacterium phage Sparkdehlily	Viruses; dsDNA viruses, no RNA stage; Caudovirales; Siphoviridae; Che8virus; unclassified Che8virus	NC_028654				1763	Mycobacterium	Bacteria; Actinobacteria; Actinobacteria; Corynebacteriales; Mycobacteriaceae		NCBI Virus
1527535	Mycobacterium phage Tiffany	Viruses; dsDNA viruses, no RNA stage; Caudovirales; Siphoviridae; L5virus; unclassified L5virus	NC_028757				1763	Mycobacterium	Bacteria; Actinobacteria; Actinobacteria; Corynebacteriales; Mycobacteriaceae		NCBI Virus
88870	Mycobacterium phage TM4	Viruses; dsDNA viruses, no RNA stage; Caudovirales; Siphoviridae; Tm4virus; Mycobacterium virus TM4	NC_003387				1763	Mycobacterium	Bacteria; Actinobacteria; Actinobacteria; Corynebacteriales; Mycobacteriaceae		UniProt
1891703	Mycobacterium phage Tonenili	Viruses; dsDNA viruses, no RNA stage; Caudovirales; Myoviridae; Bxz1virus; unclassified Bxz1virus	NC_031080				1763	Mycobacterium	Bacteria; Actinobacteria; Actinobacteria; Corynebacteriales; Mycobacteriaceae		NCBI Virus
561999	Mycobacterium phage Troll4	Viruses; dsDNA viruses, no RNA stage; Caudovirales; Siphoviridae; Pbi1virus; unclassified Pbi1virus	NC_011285				1763	Mycobacterium	Bacteria; Actinobacteria; Actinobacteria; Corynebacteriales; Mycobacteriaceae		NCBI Virus
1340825	Mycobacterium phage Trouble	Viruses; dsDNA viruses, no RNA stage; Caudovirales; Siphoviridae; L5virus; unclassified L5virus	NC_022062				1763	Mycobacterium	Bacteria; Actinobacteria; Actinobacteria; Corynebacteriales; Mycobacteriaceae		NCBI Virus, RefSeq
1673876	Mycobacterium phage UnionJack	Viruses; dsDNA viruses, no RNA stage; Caudovirales; Siphoviridae; L5virus; unclassified L5virus	NC_028802				1763	Mycobacterium	Bacteria; Actinobacteria; Actinobacteria; Corynebacteriales; Mycobacteriaceae		NCBI Virus
1340821	Mycobacterium phage Velveteen	Viruses; dsDNA viruses, no RNA stage; Caudovirales; Siphoviridae; Che8virus; unclassified Che8virus	NC_022060				1763	Mycobacterium	Bacteria; Actinobacteria; Actinobacteria; Corynebacteriales; Mycobacteriaceae		NCBI Virus
1340713	Mycobacterium phage Wanda	Viruses; dsDNA viruses, no RNA stage; Caudovirales; Siphoviridae; Omegavirus; unclassified Omegavirus	NC_022067				1763	Mycobacterium	Bacteria; Actinobacteria; Actinobacteria; Corynebacteriales; Mycobacteriaceae		NCBI Virus
1340826	Mycobacterium phage Whirlwind	Viruses; dsDNA viruses, no RNA stage; Caudovirales; Siphoviridae; unclassified Siphoviridae	NC_022052				1763	Mycobacterium	Bacteria; Actinobacteria; Actinobacteria; Corynebacteriales; Mycobacteriaceae		NCBI Virus, RefSeq
373415	Mycobacterium phage Wildcat	Viruses; dsDNA viruses, no RNA stage; Caudovirales; Siphoviridae; Wildcatvirus; Mycobacterium virus Wildcat	NC_008206				1763	Mycobacterium	Bacteria; Actinobacteria; Actinobacteria; Corynebacteriales; Mycobacteriaceae
1327036	Mycobacterium phage WIVsmall	Viruses; dsDNA viruses, no RNA stage; Caudovirales; Siphoviridae; Che8virus; unclassified Che8virus	NC_021334				1763	Mycobacterium	Bacteria; Actinobacteria; Actinobacteria; Corynebacteriales; Mycobacteriaceae		NCBI Virus
1698715	Mycobacterium phage XFactor	Viruses; dsDNA viruses, no RNA stage; Caudovirales; Siphoviridae; Che8virus; unclassified Che8virus	NC_028910				1763	Mycobacterium	Bacteria; Actinobacteria; Actinobacteria; Corynebacteriales; Mycobacteriaceae		NCBI Virus
373403	Mycobacterium virus 244	Viruses; dsDNA viruses, no RNA stage; Caudovirales; Siphoviridae; Cjw1virus	NC_008194				1763	Mycobacterium	Bacteria; Actinobacteria; Actinobacteria; Corynebacteriales; Mycobacteriaceae		NCBI Virus, RefSeq
861044	Mycobacterium virus Angelica	Viruses; dsDNA viruses, no RNA stage; Caudovirales; Siphoviridae; Tm4virus	NC_014458				1763	Mycobacterium	Bacteria; Actinobacteria; Actinobacteria; Corynebacteriales; Mycobacteriaceae		NCBI Virus
1168594	Mycobacterium virus Avani	Viruses; dsDNA viruses, no RNA stage; Caudovirales; Siphoviridae; Che8virus	NC_023698				1763	Mycobacterium	Bacteria; Actinobacteria; Actinobacteria; Corynebacteriales; Mycobacteriaceae		NCBI Virus
1089115	Mycobacterium virus Babsiella	Viruses; dsDNA viruses, no RNA stage; Caudovirales; Siphoviridae; Chebruvirinae; Brujitavirus	NC_023697				1763	Mycobacterium	Bacteria; Actinobacteria; Actinobacteria; Corynebacteriales; Mycobacteriaceae		NCBI Virus
561996	Mycobacterium virus Brujita	Viruses; dsDNA viruses, no RNA stage; Caudovirales; Siphoviridae; Chebruvirinae; Brujitavirus	NC_011291				1763	Mycobacterium	Bacteria; Actinobacteria; Actinobacteria; Corynebacteriales; Mycobacteriaceae		NCBI Virus
148603	Mycobacterium virus Bxb1	Viruses; dsDNA viruses, no RNA stage; Caudovirales; Siphoviridae; L5virus	NC_002656				1763	Mycobacterium	Bacteria; Actinobacteria; Actinobacteria; Corynebacteriales; Mycobacteriaceae		UniProt
205870	Mycobacterium virus Bxz2	Viruses; dsDNA viruses, no RNA stage; Caudovirales; Siphoviridae; L5virus	NC_004682				1763	Mycobacterium	Bacteria; Actinobacteria; Actinobacteria; Corynebacteriales; Mycobacteriaceae		NCBI Virus, UniProt
205869	Mycobacterium virus CJW1	Viruses; dsDNA viruses, no RNA stage; Caudovirales; Siphoviridae; Cjw1virus	NC_004681				1763	Mycobacterium	Bacteria; Actinobacteria; Actinobacteria; Corynebacteriales; Mycobacteriaceae		NCBI Virus, RefSeq
205875	Mycobacterium virus Corndog	Viruses; dsDNA viruses, no RNA stage; Caudovirales; Siphoviridae; Corndogvirus	NC_004685				1763	Mycobacterium	Bacteria; Actinobacteria; Actinobacteria; Corynebacteriales; Mycobacteriaceae		NCBI Virus, RefSeq
1089119	Mycobacterium virus Courthouse	Viruses; dsDNA viruses, no RNA stage; Caudovirales; Siphoviridae; Omegavirus	NC_023690				1763	Mycobacterium	Bacteria; Actinobacteria; Actinobacteria; Corynebacteriales; Mycobacteriaceae		NCBI Virus
861045	Mycobacterium virus Crimd	Viruses; dsDNA viruses, no RNA stage; Caudovirales; Siphoviridae; Tm4virus	NC_014459				1763	Mycobacterium	Bacteria; Actinobacteria; Actinobacteria; Corynebacteriales; Mycobacteriaceae		NCBI Virus
28369	Mycobacterium virus D29	Viruses; dsDNA viruses, no RNA stage; Caudovirales; Siphoviridae; L5virus	NC_001900				1763	Mycobacterium	Bacteria; Actinobacteria; Actinobacteria; Corynebacteriales; Mycobacteriaceae		UniProt
1097753	Mycobacterium virus Fionnbarth	Viruses; dsDNA viruses, no RNA stage; Caudovirales; Siphoviridae; Tm4virus	NC_027365				1763	Mycobacterium	Bacteria; Actinobacteria; Actinobacteria; Corynebacteriales; Mycobacteriaceae		NCBI Virus
1089135	Mycobacterium virus Firecracker	Viruses; dsDNA viruses, no RNA stage; Caudovirales; Siphoviridae; Corndogvirus	NC_023712				1763	Mycobacterium	Bacteria; Actinobacteria; Actinobacteria; Corynebacteriales; Mycobacteriaceae		NCBI Virus
563119	Mycobacterium virus Fruitloop	Viruses; dsDNA viruses, no RNA stage; Caudovirales; Siphoviridae; Che8virus	NC_011288				1763	Mycobacterium	Bacteria; Actinobacteria; Actinobacteria; Corynebacteriales; Mycobacteriaceae		NCBI Virus
373407	Mycobacterium virus Halo	Viruses; dsDNA viruses, no RNA stage; Caudovirales; Siphoviridae; Liefievirus	NC_008202				1763	Mycobacterium	Bacteria; Actinobacteria; Actinobacteria; Corynebacteriales; Mycobacteriaceae		NCBI Virus
373405	Mycobacterium virus Che12	Viruses; dsDNA viruses, no RNA stage; Caudovirales; Siphoviridae; L5virus	NC_008203				1763	Mycobacterium	Bacteria; Actinobacteria; Actinobacteria; Corynebacteriales; Mycobacteriaceae		NCBI Virus, RefSeq
205868	Mycobacterium virus Che8	Viruses; dsDNA viruses, no RNA stage; Caudovirales; Siphoviridae; Che8virus	NC_004680				1763	Mycobacterium	Bacteria; Actinobacteria; Actinobacteria; Corynebacteriales; Mycobacteriaceae		NCBI Virus, RefSeq
205872	Mycobacterium virus Che9c	Viruses; dsDNA viruses, no RNA stage; Caudovirales; Siphoviridae; Chebruvirinae; Che9cvirus	NC_004683				1763	Mycobacterium	Bacteria; Actinobacteria; Actinobacteria; Corynebacteriales; Mycobacteriaceae		NCBI Virus, RefSeq
205876	Mycobacterium virus Che9d	Viruses; dsDNA viruses, no RNA stage; Caudovirales; Siphoviridae; Che8virus	NC_004686				1763	Mycobacterium	Bacteria; Actinobacteria; Actinobacteria; Corynebacteriales; Mycobacteriaceae		NCBI Virus
31757	Mycobacterium virus L5	Viruses; dsDNA viruses, no RNA stage; Caudovirales; Siphoviridae; L5virus	NC_001335				1763	Mycobacterium	Bacteria; Actinobacteria; Actinobacteria; Corynebacteriales; Mycobacteriaceae		NCBI Virus, UniProt
1056831	Mycobacterium virus Larva	Viruses; dsDNA viruses, no RNA stage; Caudovirales; Siphoviridae; Tm4virus	NC_023724				1763	Mycobacterium	Bacteria; Actinobacteria; Actinobacteria; Corynebacteriales; Mycobacteriaceae		NCBI Virus
1074304	Mycobacterium virus Liefie	Viruses; dsDNA viruses, no RNA stage; Caudovirales; Siphoviridae; Liefievirus	NC_023705				1763	Mycobacterium	Bacteria; Actinobacteria; Actinobacteria; Corynebacteriales; Mycobacteriaceae		NCBI Virus
373408	Mycobacterium virus Llij	Viruses; dsDNA viruses, no RNA stage; Caudovirales; Siphoviridae; Che8virus	NC_008196				1763	Mycobacterium	Bacteria; Actinobacteria; Actinobacteria; Corynebacteriales; Mycobacteriaceae		NCBI Virus, RefSeq
205879	Mycobacterium virus Omega	Viruses; dsDNA viruses, no RNA stage; Caudovirales; Siphoviridae; Omegavirus	NC_004688				1763	Mycobacterium	Bacteria; Actinobacteria; Actinobacteria; Corynebacteriales; Mycobacteriaceae		NCBI Virus, RefSeq
563122	Mycobacterium virus Pacc40	Viruses; dsDNA viruses, no RNA stage; Caudovirales; Siphoviridae; Che8virus	NC_011287				1763	Mycobacterium	Bacteria; Actinobacteria; Actinobacteria; Corynebacteriales; Mycobacteriaceae		NCBI Virus
373412	Mycobacterium virus PMC	Viruses; dsDNA viruses, no RNA stage; Caudovirales; Siphoviridae; Che8virus	NC_008205				1763	Mycobacterium	Bacteria; Actinobacteria; Actinobacteria; Corynebacteriales; Mycobacteriaceae		NCBI Virus, RefSeq
563123	Mycobacterium virus Ramsey	Viruses; dsDNA viruses, no RNA stage; Caudovirales; Siphoviridae; Che8virus	NC_011289				1763	Mycobacterium	Bacteria; Actinobacteria; Actinobacteria; Corynebacteriales; Mycobacteriaceae		NCBI Virus
1089132	Mycobacterium virus SG4	Viruses; dsDNA viruses, no RNA stage; Caudovirales; Siphoviridae; Che8virus	NC_023699				1763	Mycobacterium	Bacteria; Actinobacteria; Actinobacteria; Corynebacteriales; Mycobacteriaceae		NCBI Virus
1305710	Mycobacterium phage vB_MapS_FF47	Viruses; dsDNA viruses, no RNA stage; Caudovirales; Siphoviridae; Ff47virus; Mycobacterium virus Ff47	NC_021063				1770	Mycobacterium avium subsp. paratuberculosis	Bacteria; Actinobacteria; Actinobacteria; Corynebacteriales; Mycobacteriaceae; Mycobacterium; Mycobacterium avium complex (MAC); Mycobacterium avium		RefSeq
1445729	Mycobacterium phage 32HC	Viruses; dsDNA viruses, no RNA stage; Caudovirales; Siphoviridae; Trigintaduovirus; Mycobacterium virus 32HC	NC_023602				246196	Mycolicibacterium smegmatis MC2 155	Bacteria; Actinobacteria; Actinobacteria; Corynebacteriales; Mycobacteriaceae; Mycolicibacterium	24874666	Literature
1463809	Mycobacterium phage 39HC	Viruses; dsDNA viruses, no RNA stage; Caudovirales; Siphoviridae; Bclasvirinae; unclassified Bclasvirinae	NC_023603				246196	Mycolicibacterium smegmatis MC2 155	Bacteria; Actinobacteria; Actinobacteria; Corynebacteriales; Mycobacteriaceae; Mycolicibacterium	24874666	Literature
1458717	Mycobacterium phage 40AC	Viruses; dsDNA viruses, no RNA stage; Caudovirales; Siphoviridae; L5virus; unclassified L5virus	NC_023607				246196	Mycolicibacterium smegmatis MC2 155	Bacteria; Actinobacteria; Actinobacteria; Corynebacteriales; Mycobacteriaceae; Mycolicibacterium	24874666	Literature
1551710	Mycobacterium phage Abrogate	Viruses; dsDNA viruses, no RNA stage; Caudovirales; Siphoviridae; L5virus; unclassified L5virus	NC_028920				1772	Mycolicibacterium smegmatis	Bacteria; Actinobacteria; Actinobacteria; Corynebacteriales; Mycobacteriaceae; Mycolicibacterium		NCBI Virus
1354507	Mycobacterium phage Adawi	Viruses; dsDNA viruses, no RNA stage; Caudovirales; Siphoviridae; Bclasvirinae; Coopervirus; Mycobacterium virus Adawi	NC_022328				246196	Mycolicibacterium smegmatis MC2 155	Bacteria; Actinobacteria; Actinobacteria; Corynebacteriales; Mycobacteriaceae; Mycolicibacterium		RefSeq
1383059	Mycobacterium phage Adzzy	Viruses; dsDNA viruses, no RNA stage; Caudovirales; Siphoviridae; L5virus; unclassified L5virus	NC_022058				1772	Mycolicibacterium smegmatis	Bacteria; Actinobacteria; Actinobacteria; Corynebacteriales; Mycobacteriaceae; Mycolicibacterium		NCBI Virus
1168595	Mycobacterium phage Aeneas	Viruses; dsDNA viruses, no RNA stage; Caudovirales; Siphoviridae; L5virus; unclassified L5virus	NC_023723				1772	Mycolicibacterium smegmatis	Bacteria; Actinobacteria; Actinobacteria; Corynebacteriales; Mycobacteriaceae; Mycolicibacterium		NCBI Virus
1089110	Mycobacterium phage Akoma	Viruses; dsDNA viruses, no RNA stage; Caudovirales; Siphoviridae; Bclasvirinae; Pipefishvirus	NC_023742				1772	Mycolicibacterium smegmatis	Bacteria; Actinobacteria; Actinobacteria; Corynebacteriales; Mycobacteriaceae; Mycolicibacterium		NCBI Virus
1034128	Mycobacterium phage Alice	Viruses; dsDNA viruses, no RNA stage; Caudovirales; Myoviridae; Bxz1virus; Mycobacterium virus Alice	NC_028986				246196	Mycolicibacterium smegmatis MC2 155	Bacteria; Actinobacteria; Actinobacteria; Corynebacteriales; Mycobacteriaceae; Mycolicibacterium		RefSeq
1458724	Mycobacterium phage Alsfro	Viruses; dsDNA viruses, no RNA stage; Caudovirales; Siphoviridae; L5virus; unclassified L5virus	NC_023862				1772	Mycolicibacterium smegmatis	Bacteria; Actinobacteria; Actinobacteria; Corynebacteriales; Mycobacteriaceae; Mycolicibacterium		NCBI Virus
1567466	Mycobacterium phage Alvin	Viruses; dsDNA viruses, no RNA stage; Caudovirales; Siphoviridae; L5virus; unclassified L5virus	NC_026583				1772	Mycolicibacterium smegmatis	Bacteria; Actinobacteria; Actinobacteria; Corynebacteriales; Mycobacteriaceae; Mycolicibacterium		NCBI Virus
649688	Mycobacterium phage Angel	Viruses; dsDNA viruses, no RNA stage; Caudovirales; Siphoviridae; Liefievirus; unclassified Liefievirus	NC_012788				1772	Mycolicibacterium smegmatis	Bacteria; Actinobacteria; Actinobacteria; Corynebacteriales; Mycobacteriaceae; Mycolicibacterium		NCBI Virus
1076630	Mycobacterium phage AnnaL29	Viruses; dsDNA viruses, no RNA stage; Caudovirales; Siphoviridae; L5virus; unclassified L5virus	NC_022087				1772	Mycolicibacterium smegmatis	Bacteria; Actinobacteria; Actinobacteria; Corynebacteriales; Mycobacteriaceae; Mycolicibacterium		NCBI Virus
1354511	Mycobacterium phage Anubis	Viruses; dsDNA viruses, no RNA stage; Caudovirales; Siphoviridae; L5virus; unclassified L5virus	NC_029018				1772	Mycolicibacterium smegmatis	Bacteria; Actinobacteria; Actinobacteria; Corynebacteriales; Mycobacteriaceae; Mycolicibacterium		NCBI Virus
1673886	Mycobacterium phage Apizium	Viruses; dsDNA viruses, no RNA stage; Caudovirales; Siphoviridae; Bclasvirinae; Pg1virus; Mycobacterium virus Apizium	NC_028691				246196	Mycolicibacterium smegmatis MC2 155	Bacteria; Actinobacteria; Actinobacteria; Corynebacteriales; Mycobacteriaceae; Mycolicibacterium		RefSeq
1815972	Mycobacterium phage ArcherNM	Viruses; dsDNA viruses, no RNA stage; Caudovirales; Siphoviridae; L5virus; unclassified L5virus	NC_031277				1772	Mycolicibacterium smegmatis	Bacteria; Actinobacteria; Actinobacteria; Corynebacteriales; Mycobacteriaceae; Mycolicibacterium		NCBI Virus
1327938	Mycobacterium phage ArcherS7	Viruses; dsDNA viruses, no RNA stage; Caudovirales; Myoviridae; Bxz1virus; Mycobacterium virus Bxz1	NC_021348				246196	Mycolicibacterium smegmatis MC2 155	Bacteria; Actinobacteria; Actinobacteria; Corynebacteriales; Mycobacteriaceae; Mycolicibacterium		RefSeq
1718599	Mycobacterium phage Archie	Viruses; dsDNA viruses, no RNA stage; Caudovirales; Siphoviridae; Bronvirus; unclassified Bronvirus	NC_028878				1772	Mycolicibacterium smegmatis	Bacteria; Actinobacteria; Actinobacteria; Corynebacteriales; Mycobacteriaceae; Mycolicibacterium		NCBI Virus
1541824	Mycobacterium phage Ariel	Viruses; dsDNA viruses, no RNA stage; Caudovirales; Siphoviridae; Omegavirus; unclassified Omegavirus	NC_028876				1772	Mycolicibacterium smegmatis	Bacteria; Actinobacteria; Actinobacteria; Corynebacteriales; Mycobacteriaceae; Mycolicibacterium		NCBI Virus
1391429	Mycobacterium phage Artemis2UCLA	Viruses; dsDNA viruses, no RNA stage; Caudovirales; Siphoviridae; L5virus; unclassified L5virus	NC_022977				1772	Mycolicibacterium smegmatis	Bacteria; Actinobacteria; Actinobacteria; Corynebacteriales; Mycobacteriaceae; Mycolicibacterium		NCBI Virus
1327762	Mycobacterium phage Astraea	Viruses; dsDNA viruses, no RNA stage; Caudovirales; Myoviridae; Bxz1virus; Mycobacterium virus Bxz1	NC_021349				246196	Mycolicibacterium smegmatis MC2 155	Bacteria; Actinobacteria; Actinobacteria; Corynebacteriales; Mycobacteriaceae; Mycolicibacterium		RefSeq
1784956	Mycobacterium phage Bactobuster	Viruses; dsDNA viruses, no RNA stage; Caudovirales; Siphoviridae; L5virus; unclassified L5virus	NC_031279				1772	Mycolicibacterium smegmatis	Bacteria; Actinobacteria; Actinobacteria; Corynebacteriales; Mycobacteriaceae; Mycolicibacterium		NCBI Virus
1458710	Mycobacterium phage Badfish	Viruses; dsDNA viruses, no RNA stage; Caudovirales; Siphoviridae; Bclasvirinae; Pg1virus; Mycobacterium virus Pg1	NC_028682				246196	Mycolicibacterium smegmatis MC2 155	Bacteria; Actinobacteria; Actinobacteria; Corynebacteriales; Mycobacteriaceae; Mycolicibacterium		RefSeq
1647306	Mycobacterium phage Baee	Viruses; dsDNA viruses, no RNA stage; Caudovirales; Siphoviridae; Bclasvirinae; Acadianvirus; Mycobacterium virus Baee	NC_028742				246196	Mycolicibacterium smegmatis MC2 155	Bacteria; Actinobacteria; Actinobacteria; Corynebacteriales; Mycobacteriaceae; Mycolicibacterium		RefSeq
1354508	Mycobacterium phage Bane1	Viruses; dsDNA viruses, no RNA stage; Caudovirales; Siphoviridae; Bclasvirinae; Coopervirus; Mycobacterium virus Bane1	NC_022331				246196	Mycolicibacterium smegmatis MC2 155	Bacteria; Actinobacteria; Actinobacteria; Corynebacteriales; Mycobacteriaceae; Mycolicibacterium		RefSeq
1675548	Mycobacterium phage Barriga	Viruses; dsDNA viruses, no RNA stage; Caudovirales; Siphoviridae; L5virus; unclassified L5virus	NC_028804				1772	Mycolicibacterium smegmatis	Bacteria; Actinobacteria; Actinobacteria; Corynebacteriales; Mycobacteriaceae; Mycolicibacterium		NCBI Virus, RefSeq
1429791	Mycobacterium phage BellusTerra	Viruses; dsDNA viruses, no RNA stage; Caudovirales; Siphoviridae; L5virus; unclassified L5virus	NC_023562				1772	Mycolicibacterium smegmatis	Bacteria; Actinobacteria; Actinobacteria; Corynebacteriales; Mycobacteriaceae; Mycolicibacterium		NCBI Virus
1486424	Mycobacterium phage Bernal13	Viruses; dsDNA viruses, no RNA stage; Caudovirales; Siphoviridae; Bernal13virus; Mycobacterium virus Bernal13	NC_024135				246196	Mycolicibacterium smegmatis MC2 155	Bacteria; Actinobacteria; Actinobacteria; Corynebacteriales; Mycobacteriaceae; Mycolicibacterium		RefSeq
1429903	Mycobacterium phage Bernardo	Viruses; dsDNA viruses, no RNA stage; Caudovirales; Siphoviridae; Bclasvirinae; Pipefishvirus; Mycobacterium virus Bernardo	NC_022983				246196	Mycolicibacterium smegmatis MC2 155	Bacteria; Actinobacteria; Actinobacteria; Corynebacteriales; Mycobacteriaceae; Mycolicibacterium		RefSeq
1074309	Mycobacterium phage BigNuz	Viruses; dsDNA viruses, no RNA stage; Caudovirales; Siphoviridae; Pclasvirinae; Bignuzvirus; Mycobacterium virus Bignuz	NC_023692				246196	Mycolicibacterium smegmatis MC2 155	Bacteria; Actinobacteria; Actinobacteria; Corynebacteriales; Mycobacteriaceae; Mycolicibacterium		RefSeq
1089117	Mycobacterium phage Blue7	Viruses; dsDNA viruses, no RNA stage; Caudovirales; Siphoviridae; L5virus; unclassified L5virus	NC_023713				1772	Mycolicibacterium smegmatis	Bacteria; Actinobacteria; Actinobacteria; Corynebacteriales; Mycobacteriaceae; Mycolicibacterium		NCBI Virus
1340712	Mycobacterium phage Breeniome	Viruses; dsDNA viruses, no RNA stage; Caudovirales; Myoviridae; Bxz1virus; Mycobacterium virus Bxz1	NC_029044				246196	Mycolicibacterium smegmatis MC2 155	Bacteria; Actinobacteria; Actinobacteria; Corynebacteriales; Mycobacteriaceae; Mycolicibacterium		RefSeq
1698252	Mycobacterium phage BrownCNA	Viruses; dsDNA viruses, no RNA stage; Caudovirales; Siphoviridae; Bclasvirinae; Coopervirus; Mycobacterium virus BrownCNA	NC_028968				246196	Mycolicibacterium smegmatis MC2 155	Bacteria; Actinobacteria; Actinobacteria; Corynebacteriales; Mycobacteriaceae; Mycolicibacterium		RefSeq
1698358	Mycobacterium phage Brusacoram	Viruses; dsDNA viruses, no RNA stage; Caudovirales; Siphoviridae; Pclasvirinae; Fishburnevirus; Mycobacterium virus Brusacoram	NC_028747				246196	Mycolicibacterium smegmatis MC2 155	Bacteria; Actinobacteria; Actinobacteria; Corynebacteriales; Mycobacteriaceae; Mycolicibacterium		RefSeq
1262532	Mycobacterium phage BTCU-1	Viruses; dsDNA viruses, no RNA stage; Caudovirales; Siphoviridae; L5virus; unclassified L5virus	NC_021533				1772	Mycolicibacterium smegmatis	Bacteria; Actinobacteria; Actinobacteria; Corynebacteriales; Mycobacteriaceae; Mycolicibacterium		NCBI Virus, RefSeq
1296646	Mycobacterium phage Butters	Viruses; dsDNA viruses, no RNA stage; Caudovirales; Siphoviridae; Nclasvirinae; Buttersvirus; Mycobacterium virus Butters	NC_021061				246196	Mycolicibacterium smegmatis MC2 155	Bacteria; Actinobacteria; Actinobacteria; Corynebacteriales; Mycobacteriaceae; Mycolicibacterium		RefSeq
546803	Mycobacterium phage Cali	Viruses; dsDNA viruses, no RNA stage; Caudovirales; Myoviridae; Bxz1virus; Mycobacterium virus Bxz1	NC_011271				246196	Mycolicibacterium smegmatis MC2 155	Bacteria; Actinobacteria; Actinobacteria; Corynebacteriales; Mycobacteriaceae; Mycolicibacterium	20064525	Literature
1556289	Mycobacterium phage CaptainTrips	Viruses; dsDNA viruses, no RNA stage; Caudovirales; Siphoviridae; Che8virus; unclassified Che8virus	NC_028842				1772	Mycolicibacterium smegmatis	Bacteria; Actinobacteria; Actinobacteria; Corynebacteriales; Mycobacteriaceae; Mycolicibacterium		NCBI Virus
1792253	Mycobacterium phage Catalina	Viruses; dsDNA viruses, no RNA stage; Caudovirales; Siphoviridae; L5virus; unclassified L5virus	NC_031238				1772	Mycolicibacterium smegmatis	Bacteria; Actinobacteria; Actinobacteria; Corynebacteriales; Mycobacteriaceae; Mycolicibacterium		NCBI Virus
1340819	Mycobacterium phage Catdawg	Viruses; dsDNA viruses, no RNA stage; Caudovirales; Siphoviridae; Corndogvirus; unclassified Corndogvirus	NC_022057				1772	Mycolicibacterium smegmatis	Bacteria; Actinobacteria; Actinobacteria; Corynebacteriales; Mycobacteriaceae; Mycolicibacterium		NCBI Virus
1391430	Mycobacterium phage CloudWang3	Viruses; dsDNA viruses, no RNA stage; Caudovirales; Siphoviridae; L5virus; unclassified L5virus	NC_022965				1772	Mycolicibacterium smegmatis	Bacteria; Actinobacteria; Actinobacteria; Corynebacteriales; Mycobacteriaceae; Mycolicibacterium		NCBI Virus
663553	Mycobacterium phage Colbert	Viruses; dsDNA viruses, no RNA stage; Caudovirales; Siphoviridae; Bclasvirinae; Pg1virus; Mycobacterium virus Suffolk	NC_028689				246196	Mycolicibacterium smegmatis MC2 155	Bacteria; Actinobacteria; Actinobacteria; Corynebacteriales; Mycobacteriaceae; Mycolicibacterium		RefSeq
1391431	Mycobacterium phage Conspiracy	Viruses; dsDNA viruses, no RNA stage; Caudovirales; Siphoviridae; L5virus; unclassified L5virus	NC_022973				1772	Mycolicibacterium smegmatis	Bacteria; Actinobacteria; Actinobacteria; Corynebacteriales; Mycobacteriaceae; Mycolicibacterium		NCBI Virus
1340822	Mycobacterium phage Daenerys	Viruses; dsDNA viruses, no RNA stage; Caudovirales; Siphoviridae; Che8virus; unclassified Che8virus	NC_022068				1772	Mycolicibacterium smegmatis	Bacteria; Actinobacteria; Actinobacteria; Corynebacteriales; Mycobacteriaceae; Mycolicibacterium		NCBI Virus
1074305	Mycobacterium phage Dandelion	Viruses; dsDNA viruses, no RNA stage; Caudovirales; Myoviridae; Bxz1virus; Mycobacterium virus Dandelion	NC_023696				246196	Mycolicibacterium smegmatis MC2 155	Bacteria; Actinobacteria; Actinobacteria; Corynebacteriales; Mycobacteriaceae; Mycolicibacterium		RefSeq
540064	Mycobacterium phage DD5	Viruses; dsDNA viruses, no RNA stage; Caudovirales; Siphoviridae; L5virus; unclassified L5virus	NC_011022				246196	Mycolicibacterium smegmatis MC2 155	Bacteria; Actinobacteria; Actinobacteria; Corynebacteriales; Mycobacteriaceae; Mycolicibacterium	20064525	Literature
1429793	Mycobacterium phage Donovan	Viruses; dsDNA viruses, no RNA stage; Caudovirales; Siphoviridae; Pclasvirinae; Fishburnevirus; Mycobacterium virus Donovan	NC_023552				246196	Mycolicibacterium smegmatis MC2 155	Bacteria; Actinobacteria; Actinobacteria; Corynebacteriales; Mycobacteriaceae; Mycolicibacterium		RefSeq
1089121	Mycobacterium phage Dori	Viruses; dsDNA viruses, no RNA stage; Caudovirales; Siphoviridae; unclassified Siphoviridae	NC_023703				1772	Mycolicibacterium smegmatis	Bacteria; Actinobacteria; Actinobacteria; Corynebacteriales; Mycobacteriaceae; Mycolicibacterium		NCBI Virus
1086749	Mycobacterium phage Dreamboat	Viruses; dsDNA viruses, no RNA stage; Caudovirales; Siphoviridae; L5virus; unclassified L5virus	NC_023708				1772	Mycolicibacterium smegmatis	Bacteria; Actinobacteria; Actinobacteria; Corynebacteriales; Mycobacteriaceae; Mycolicibacterium		NCBI Virus
1679524	Mycobacterium phage Dusk	Viruses; dsDNA viruses, no RNA stage; Caudovirales; Siphoviridae; Cjw1virus; unclassified Cjw1virus	NC_029079				1772	Mycolicibacterium smegmatis	Bacteria; Actinobacteria; Actinobacteria; Corynebacteriales; Mycobacteriaceae; Mycolicibacterium		NCBI Virus
1429759	Mycobacterium phage EagleEye	Viruses; dsDNA viruses, no RNA stage; Caudovirales; Siphoviridae; L5virus; unclassified L5virus	NC_023564				1772	Mycolicibacterium smegmatis	Bacteria; Actinobacteria; Actinobacteria; Corynebacteriales; Mycobacteriaceae; Mycolicibacterium		NCBI Virus
1567468	Mycobacterium phage Edtherson	Viruses; dsDNA viruses, no RNA stage; Caudovirales; Siphoviridae; L5virus; unclassified L5virus	NC_029059				1772	Mycolicibacterium smegmatis	Bacteria; Actinobacteria; Actinobacteria; Corynebacteriales; Mycobacteriaceae; Mycolicibacterium		NCBI Virus
1437839	Mycobacterium phage Echild	Viruses; dsDNA viruses, no RNA stage; Caudovirales; Siphoviridae; L5virus; unclassified L5virus	NC_023553				1772	Mycolicibacterium smegmatis	Bacteria; Actinobacteria; Actinobacteria; Corynebacteriales; Mycobacteriaceae; Mycolicibacterium		NCBI Virus
1698709	Mycobacterium phage Enkosi	Viruses; dsDNA viruses, no RNA stage; Caudovirales; Siphoviridae; Tm4virus; unclassified Tm4virus	NC_028936				1772	Mycolicibacterium smegmatis	Bacteria; Actinobacteria; Actinobacteria; Corynebacteriales; Mycobacteriaceae; Mycolicibacterium		NCBI Virus
1555201	Mycobacterium phage Equemioh13	Viruses; dsDNA viruses, no RNA stage; Caudovirales; Siphoviridae; L5virus; unclassified L5virus	NC_028852				1772	Mycolicibacterium smegmatis	Bacteria; Actinobacteria; Actinobacteria; Corynebacteriales; Mycobacteriaceae; Mycolicibacterium		NCBI Virus
1527494	Mycobacterium phage Eremos	Viruses; dsDNA viruses, no RNA stage; Caudovirales; Siphoviridae; Bclasvirinae; Pg1virus; Mycobacterium virus Suffolk	NC_028690				246196	Mycolicibacterium smegmatis MC2 155	Bacteria; Actinobacteria; Actinobacteria; Corynebacteriales; Mycobacteriaceae; Mycolicibacterium		RefSeq
1536603	Mycobacterium phage Estave1	Viruses; dsDNA viruses, no RNA stage; Caudovirales; Siphoviridae; Che8virus; unclassified Che8virus	NC_026585				1772	Mycolicibacterium smegmatis	Bacteria; Actinobacteria; Actinobacteria; Corynebacteriales; Mycobacteriaceae; Mycolicibacterium		NCBI Virus
663554	Mycobacterium phage ET08	Viruses; dsDNA viruses, no RNA stage; Caudovirales; Myoviridae; Bxz1virus; Mycobacterium virus Bxz1	NC_013650				246196	Mycolicibacterium smegmatis MC2 155	Bacteria; Actinobacteria; Actinobacteria; Corynebacteriales; Mycobacteriaceae; Mycolicibacterium		RefSeq
1821723	Mycobacterium phage EvilGenius	Viruses; dsDNA viruses, no RNA stage; Caudovirales; Siphoviridae; L5virus; unclassified L5virus	NC_031263				1772	Mycolicibacterium smegmatis	Bacteria; Actinobacteria; Actinobacteria; Corynebacteriales; Mycobacteriaceae; Mycolicibacterium		NCBI Virus
1327765	Mycobacterium phage Fishburne	Viruses; dsDNA viruses, no RNA stage; Caudovirales; Siphoviridae; Pclasvirinae; Fishburnevirus; Mycobacterium virus Fishburne	NC_021302				246196	Mycolicibacterium smegmatis MC2 155	Bacteria; Actinobacteria; Actinobacteria; Corynebacteriales; Mycobacteriaceae; Mycolicibacterium		RefSeq
1647304	Mycobacterium phage FlagStaff	Viruses; dsDNA viruses, no RNA stage; Caudovirales; Siphoviridae; Liefievirus; unclassified Liefievirus	NC_028861				1772	Mycolicibacterium smegmatis	Bacteria; Actinobacteria; Actinobacteria; Corynebacteriales; Mycobacteriaceae; Mycolicibacterium		NCBI Virus
1675549	Mycobacterium phage Florinda	Viruses; dsDNA viruses, no RNA stage; Caudovirales; Siphoviridae; Che8virus; unclassified Che8virus	NC_028889				1772	Mycolicibacterium smegmatis	Bacteria; Actinobacteria; Actinobacteria; Corynebacteriales; Mycobacteriaceae; Mycolicibacterium		NCBI Virus, RefSeq
1089122	Mycobacterium phage Gadjet	Viruses; dsDNA viruses, no RNA stage; Caudovirales; Siphoviridae; Bclasvirinae; Pipefishvirus; Mycobacterium virus Gadjet	NC_023686				246196	Mycolicibacterium smegmatis MC2 155	Bacteria; Actinobacteria; Actinobacteria; Corynebacteriales; Mycobacteriaceae; Mycolicibacterium		RefSeq
1486472	Mycobacterium phage Gaia	Viruses; dsDNA viruses, no RNA stage; Caudovirales; Siphoviridae; Gaiavirus; Mycobacterium virus Gaia	NC_026590				246196	Mycolicibacterium smegmatis MC2 155	Bacteria; Actinobacteria; Actinobacteria; Corynebacteriales; Mycobacteriaceae; Mycolicibacterium		RefSeq
480808	Mycobacterium phage Giles	Viruses; dsDNA viruses, no RNA stage; Caudovirales; Siphoviridae; Gilesvirus; Mycobacterium virus Giles	NC_009993				1772	Mycolicibacterium smegmatis	Bacteria; Actinobacteria; Actinobacteria; Corynebacteriales; Mycobacteriaceae; Mycolicibacterium		RefSeq
1327936	Mycobacterium phage Gizmo	Viruses; dsDNA viruses, no RNA stage; Caudovirales; Myoviridae; Bxz1virus; Mycobacterium virus Bxz1	NC_021346				246196	Mycolicibacterium smegmatis MC2 155	Bacteria; Actinobacteria; Actinobacteria; Corynebacteriales; Mycobacteriaceae; Mycolicibacterium		RefSeq
1391432	Mycobacterium phage Graduation	Viruses; dsDNA viruses, no RNA stage; Caudovirales; Siphoviridae; L5virus; unclassified L5virus	NC_022979				1772	Mycolicibacterium smegmatis	Bacteria; Actinobacteria; Actinobacteria; Corynebacteriales; Mycobacteriaceae; Mycolicibacterium		NCBI Virus
1527511	Mycobacterium phage Hades	Viruses; dsDNA viruses, no RNA stage; Caudovirales; Siphoviridae; Che8virus; unclassified Che8virus	NC_026595				246196	Mycolicibacterium smegmatis MC2 155	Bacteria; Actinobacteria; Actinobacteria; Corynebacteriales; Mycobacteriaceae; Mycolicibacterium
1429904	Mycobacterium phage HanShotFirst	Viruses; dsDNA viruses, no RNA stage; Caudovirales; Siphoviridae; L5virus; unclassified L5virus	NC_022975				1772	Mycolicibacterium smegmatis	Bacteria; Actinobacteria; Actinobacteria; Corynebacteriales; Mycobacteriaceae; Mycolicibacterium		NCBI Virus
1458711	Mycobacterium phage Hawkeye	Viruses; dsDNA viruses, no RNA stage; Caudovirales; Siphoviridae; Dclasvirinae; Hawkeyevirus; Mycobacterium virus Hawkeye	NC_024209				246196	Mycolicibacterium smegmatis MC2 155	Bacteria; Actinobacteria; Actinobacteria; Corynebacteriales; Mycobacteriaceae; Mycolicibacterium		RefSeq
1327770	Mycobacterium phage HINdeR	Viruses; dsDNA viruses, no RNA stage; Caudovirales; Siphoviridae; L5virus; unclassified L5virus	NC_021308				1772	Mycolicibacterium smegmatis	Bacteria; Actinobacteria; Actinobacteria; Corynebacteriales; Mycobacteriaceae; Mycolicibacterium		NCBI Virus
1463811	Mycobacterium phage Hosp	Viruses; dsDNA viruses, no RNA stage; Caudovirales; Siphoviridae; Bclasvirinae; unclassified Bclasvirinae	NC_024145				246196	Mycolicibacterium smegmatis MC2 155	Bacteria; Actinobacteria; Actinobacteria; Corynebacteriales; Mycobacteriaceae; Mycolicibacterium	24874666	Literature
1698710	Mycobacterium phage HyRo	Viruses; dsDNA viruses, no RNA stage; Caudovirales; Myoviridae; Bxz1virus; Mycobacterium virus HyRo	NC_028869				246196	Mycolicibacterium smegmatis MC2 155	Bacteria; Actinobacteria; Actinobacteria; Corynebacteriales; Mycobacteriaceae; Mycolicibacterium		RefSeq
1698366	Mycobacterium phage Chadwick	Viruses; dsDNA viruses, no RNA stage; Caudovirales; Siphoviridae; L5virus; unclassified L5virus	NC_028897				1772	Mycolicibacterium smegmatis	Bacteria; Actinobacteria; Actinobacteria; Corynebacteriales; Mycobacteriaceae; Mycolicibacterium		NCBI Virus
1056830	Mycobacterium phage Charlie	Viruses; dsDNA viruses, no RNA stage; Caudovirales; Siphoviridae; Nclasvirinae; Charlievirus; Mycobacterium virus Charlie	NC_023729				246196	Mycolicibacterium smegmatis MC2 155	Bacteria; Actinobacteria; Actinobacteria; Corynebacteriales; Mycobacteriaceae; Mycolicibacterium		RefSeq
1755681	Mycobacterium phage Iracema64	Viruses; dsDNA viruses, no RNA stage; Caudovirales; Siphoviridae; L5virus; unclassified L5virus	NC_028687				1772	Mycolicibacterium smegmatis	Bacteria; Actinobacteria; Actinobacteria; Corynebacteriales; Mycobacteriaceae; Mycolicibacterium		NCBI Virus
1089136	Mycobacterium phage JacAttac	Viruses; dsDNA viruses, no RNA stage; Caudovirales; Siphoviridae; Bclasvirinae; Pg1virus; Mycobacterium virus Pg1	NC_023740				246196	Mycolicibacterium smegmatis MC2 155	Bacteria; Actinobacteria; Actinobacteria; Corynebacteriales; Mycobacteriaceae; Mycolicibacterium		RefSeq
1429905	Mycobacterium phage JAMaL	Viruses; dsDNA viruses, no RNA stage; Caudovirales; Siphoviridae; Bclasvirinae; Coopervirus; Mycobacterium virus JAMaL	NC_023554				246196	Mycolicibacterium smegmatis MC2 155	Bacteria; Actinobacteria; Actinobacteria; Corynebacteriales; Mycobacteriaceae; Mycolicibacterium		RefSeq
1327771	Mycobacterium phage Job42	Viruses; dsDNA viruses, no RNA stage; Caudovirales; Siphoviridae; Che8virus; unclassified Che8virus	NC_021538				1772	Mycolicibacterium smegmatis	Bacteria; Actinobacteria; Actinobacteria; Corynebacteriales; Mycobacteriaceae; Mycolicibacterium		NCBI Virus
1327772	Mycobacterium phage Jobu08	Viruses; dsDNA viruses, no RNA stage; Caudovirales; Siphoviridae; L5virus; unclassified L5virus	NC_021535				1772	Mycolicibacterium smegmatis	Bacteria; Actinobacteria; Actinobacteria; Corynebacteriales; Mycobacteriaceae; Mycolicibacterium		NCBI Virus
1463812	Mycobacterium phage Jolie1	Viruses; dsDNA viruses, no RNA stage; Caudovirales; Siphoviridae; Bclasvirinae; unclassified Bclasvirinae	NC_023600				246196	Mycolicibacterium smegmatis MC2 155	Bacteria; Actinobacteria; Actinobacteria; Corynebacteriales; Mycobacteriaceae; Mycolicibacterium	24874666	Literature
1429912	Mycobacterium phage Jovo	Viruses; dsDNA viruses, no RNA stage; Caudovirales; Siphoviridae; L5virus; unclassified L5virus	NC_022984				1772	Mycolicibacterium smegmatis	Bacteria; Actinobacteria; Actinobacteria; Corynebacteriales; Mycobacteriaceae; Mycolicibacterium		NCBI Virus
1486425	Mycobacterium phage Kampy	Viruses; dsDNA viruses, no RNA stage; Caudovirales; Siphoviridae; L5virus; unclassified L5virus	NC_024141				1772	Mycolicibacterium smegmatis	Bacteria; Actinobacteria; Actinobacteria; Corynebacteriales; Mycobacteriaceae; Mycolicibacterium		NCBI Virus
1089127	Mycobacterium phage Kikipoo	Viruses; dsDNA viruses, no RNA stage; Caudovirales; Siphoviridae; Bclasvirinae; Pg1virus; Mycobacterium virus Pg1	NC_028907				246196	Mycolicibacterium smegmatis MC2 155	Bacteria; Actinobacteria; Actinobacteria; Corynebacteriales; Mycobacteriaceae; Mycolicibacterium		RefSeq
563121	Mycobacterium phage Konstantine	Viruses; dsDNA viruses, no RNA stage; Caudovirales; Siphoviridae; Barnyardvirus; Mycobacterium virus Konstantine	NC_011292				246196	Mycolicibacterium smegmatis MC2 155	Bacteria; Actinobacteria; Actinobacteria; Corynebacteriales; Mycobacteriaceae; Mycolicibacterium		RefSeq
1718166	Mycobacterium phage LadyBird	Viruses; dsDNA viruses, no RNA stage; Caudovirales; Siphoviridae; L5virus; unclassified L5virus	NC_028744				1772	Mycolicibacterium smegmatis	Bacteria; Actinobacteria; Actinobacteria; Corynebacteriales; Mycobacteriaceae; Mycolicibacterium		NCBI Virus
1468169	Mycobacterium phage Lamina13	Viruses; dsDNA viruses, no RNA stage; Caudovirales; Siphoviridae; L5virus; unclassified L5virus	NC_024143				1772	Mycolicibacterium smegmatis	Bacteria; Actinobacteria; Actinobacteria; Corynebacteriales; Mycobacteriaceae; Mycolicibacterium		NCBI Virus
1560285	Mycobacterium phage Larenn	Viruses; dsDNA viruses, no RNA stage; Caudovirales; Siphoviridae; L5virus; unclassified L5virus	NC_028877				1772	Mycolicibacterium smegmatis	Bacteria; Actinobacteria; Actinobacteria; Corynebacteriales; Mycobacteriaceae; Mycolicibacterium		NCBI Virus
1070990	Mycobacterium phage Lilac	Viruses; dsDNA viruses, no RNA stage; Caudovirales; Siphoviridae; Cjw1virus; unclassified Cjw1virus	NC_023689				1772	Mycolicibacterium smegmatis	Bacteria; Actinobacteria; Actinobacteria; Corynebacteriales; Mycobacteriaceae; Mycolicibacterium		NCBI Virus
1074307	Mycobacterium phage LinStu	Viruses; dsDNA viruses, no RNA stage; Caudovirales; Myoviridae; Bxz1virus; Mycobacterium virus Bxz1	NC_023714				246196	Mycolicibacterium smegmatis MC2 155	Bacteria; Actinobacteria; Actinobacteria; Corynebacteriales; Mycobacteriaceae; Mycolicibacterium		RefSeq
1340818	Mycobacterium phage LittleCherry	Viruses; dsDNA viruses, no RNA stage; Caudovirales; Siphoviridae; L5virus; unclassified L5virus	NC_022086				1772	Mycolicibacterium smegmatis	Bacteria; Actinobacteria; Actinobacteria; Corynebacteriales; Mycobacteriaceae; Mycolicibacterium		NCBI Virus
1698711	Mycobacterium phage Lolly9	Viruses; dsDNA viruses, no RNA stage; Caudovirales; Siphoviridae; unclassified Siphoviridae	NC_028843				1772	Mycolicibacterium smegmatis	Bacteria; Actinobacteria; Actinobacteria; Corynebacteriales; Mycobacteriaceae; Mycolicibacterium		NCBI Virus
1815969	Mycobacterium phage Loser	Viruses; dsDNA viruses, no RNA stage; Caudovirales; Siphoviridae; L5virus; unclassified L5virus	NC_031256				1772	Mycolicibacterium smegmatis	Bacteria; Actinobacteria; Actinobacteria; Corynebacteriales; Mycobacteriaceae; Mycolicibacterium		NCBI Virus
1647300	Mycobacterium phage Luchador	Viruses; dsDNA viruses, no RNA stage; Caudovirales; Siphoviridae; L5virus; unclassified L5virus	NC_028849				1772	Mycolicibacterium smegmatis	Bacteria; Actinobacteria; Actinobacteria; Corynebacteriales; Mycobacteriaceae; Mycolicibacterium		NCBI Virus
1873889	Mycobacterium phage Makemake	Viruses; dsDNA viruses, no RNA stage; Caudovirales; Siphoviridae; L5virus; unclassified L5virus	NC_031067				1772	Mycolicibacterium smegmatis	Bacteria; Actinobacteria; Actinobacteria; Corynebacteriales; Mycobacteriaceae; Mycolicibacterium		NCBI Virus
1567472	Mycobacterium phage Malithi	Viruses; dsDNA viruses, no RNA stage; Caudovirales; Siphoviridae; Pclasvirinae; Fishburnevirus; Mycobacterium virus Malithi	NC_026605				246196	Mycolicibacterium smegmatis MC2 155	Bacteria; Actinobacteria; Actinobacteria; Corynebacteriales; Mycobacteriaceae; Mycolicibacterium		RefSeq
1486403	Mycobacterium phage Manad	Viruses; dsDNA viruses, no RNA stage; Caudovirales; Siphoviridae; Bclasvirinae; Pg1virus; Mycobacterium virus Manad	NC_024363				246196	Mycolicibacterium smegmatis MC2 155	Bacteria; Actinobacteria; Actinobacteria; Corynebacteriales; Mycobacteriaceae; Mycolicibacterium		RefSeq
1527516	Mycobacterium phage MarQuardt	Viruses; dsDNA viruses, no RNA stage; Caudovirales; Siphoviridae; L5virus; unclassified L5virus	NC_028798				1772	Mycolicibacterium smegmatis	Bacteria; Actinobacteria; Actinobacteria; Corynebacteriales; Mycobacteriaceae; Mycolicibacterium		NCBI Virus
1445726	Mycobacterium phage MichelleMyBell	Viruses; dsDNA viruses, no RNA stage; Caudovirales; Siphoviridae; Nclasvirinae; Buttersvirus; Mycobacterium virus Michelle	NC_023572				246196	Mycolicibacterium smegmatis MC2 155	Bacteria; Actinobacteria; Actinobacteria; Corynebacteriales; Mycobacteriaceae; Mycolicibacterium		RefSeq
1527513	Mycobacterium phage Minerva	Viruses; dsDNA viruses, no RNA stage; Caudovirales; Siphoviridae; Omegavirus; unclassified Omegavirus	NC_026584				1772	Mycolicibacterium smegmatis	Bacteria; Actinobacteria; Actinobacteria; Corynebacteriales; Mycobacteriaceae; Mycolicibacterium		NCBI Virus
1088865	Mycobacterium phage MoMoMixon	Viruses; dsDNA viruses, no RNA stage; Caudovirales; Myoviridae; Bxz1virus; Mycobacterium virus Bxz1	NC_023733				246196	Mycolicibacterium smegmatis MC2 155	Bacteria; Actinobacteria; Actinobacteria; Corynebacteriales; Mycobacteriaceae; Mycolicibacterium		RefSeq
1647309	Mycobacterium phage MOOREtheMARYer	Viruses; dsDNA viruses, no RNA stage; Caudovirales; Siphoviridae; Liefievirus; unclassified Liefievirus	NC_028791				1772	Mycolicibacterium smegmatis	Bacteria; Actinobacteria; Actinobacteria; Corynebacteriales; Mycobacteriaceae; Mycolicibacterium		NCBI Virus
1471542	Mycobacterium phage MosMoris	Viruses; dsDNA viruses, no RNA stage; Caudovirales; Siphoviridae; Marvinvirus; Mycobacterium virus Mosmoris	NC_024138				246196	Mycolicibacterium smegmatis MC2 155	Bacteria; Actinobacteria; Actinobacteria; Corynebacteriales; Mycobacteriaceae; Mycolicibacterium		RefSeq
1805459	Mycobacterium phage Mulciber	Viruses; dsDNA viruses, no RNA stage; Caudovirales; Siphoviridae; L5virus; unclassified L5virus	NC_031257				1772	Mycolicibacterium smegmatis	Bacteria; Actinobacteria; Actinobacteria; Corynebacteriales; Mycobacteriaceae; Mycolicibacterium		NCBI Virus
1560286	Mycobacterium phage Murucutumbu	Viruses; dsDNA viruses, no RNA stage; Caudovirales; Siphoviridae; Tm4virus; unclassified Tm4virus	NC_028978				1772	Mycolicibacterium smegmatis	Bacteria; Actinobacteria; Actinobacteria; Corynebacteriales; Mycobacteriaceae; Mycolicibacterium		NCBI Virus
546805	Mycobacterium phage Myrna	Viruses; dsDNA viruses, no RNA stage; Caudovirales; Myoviridae; unclassified Myoviridae	NC_011273				1772	Mycolicibacterium smegmatis	Bacteria; Actinobacteria; Actinobacteria; Corynebacteriales; Mycobacteriaceae; Mycolicibacterium		RefSeq
1088866	Mycobacterium phage Nappy	Viruses; dsDNA viruses, no RNA stage; Caudovirales; Myoviridae; Bxz1virus; Mycobacterium virus Nappy	NC_023725				246196	Mycolicibacterium smegmatis MC2 155	Bacteria; Actinobacteria; Actinobacteria; Corynebacteriales; Mycobacteriaceae; Mycolicibacterium		RefSeq
1647308	Mycobacterium phage Nerujay	Viruses; dsDNA viruses, no RNA stage; Caudovirales; Siphoviridae; L5virus; unclassified L5virus	NC_028928				1772	Mycolicibacterium smegmatis	Bacteria; Actinobacteria; Actinobacteria; Corynebacteriales; Mycobacteriaceae; Mycolicibacterium		NCBI Virus
1327766	Mycobacterium phage Newman	Viruses; dsDNA viruses, no RNA stage; Caudovirales; Siphoviridae; Bclasvirinae; Pg1virus; Mycobacterium virus Suffolk	NC_021310				246196	Mycolicibacterium smegmatis MC2 155	Bacteria; Actinobacteria; Actinobacteria; Corynebacteriales; Mycobacteriaceae; Mycolicibacterium		RefSeq
1675553	Mycobacterium phage Nhonho	Viruses; dsDNA viruses, no RNA stage; Caudovirales; Siphoviridae; L5virus; unclassified L5virus	NC_028815				1772	Mycolicibacterium smegmatis	Bacteria; Actinobacteria; Actinobacteria; Corynebacteriales; Mycobacteriaceae; Mycolicibacterium		NCBI Virus, RefSeq
543152	Mycobacterium phage Nigel	Viruses; dsDNA viruses, no RNA stage; Caudovirales; Siphoviridae; Bclasvirinae; Coopervirus; Mycobacterium virus Nigel	NC_011044				1772	Mycolicibacterium smegmatis	Bacteria; Actinobacteria; Actinobacteria; Corynebacteriales; Mycobacteriaceae; Mycolicibacterium		RefSeq
1445714	Mycobacterium phage Nyxis	Viruses; dsDNA viruses, no RNA stage; Caudovirales; Siphoviridae; L5virus; unclassified L5virus	NC_023565				1772	Mycolicibacterium smegmatis	Bacteria; Actinobacteria; Actinobacteria; Corynebacteriales; Mycobacteriaceae; Mycolicibacterium		NCBI Virus
1445715	Mycobacterium phage Obama12	Viruses; dsDNA viruses, no RNA stage; Caudovirales; Siphoviridae; L5virus; Mycobacterium virus LHTSCC	NC_023577				246196	Mycolicibacterium smegmatis MC2 155	Bacteria; Actinobacteria; Actinobacteria; Corynebacteriales; Mycobacteriaceae; Mycolicibacterium		RefSeq
1052671	Mycobacterium phage Oline	Viruses; dsDNA viruses, no RNA stage; Caudovirales; Siphoviridae; Bclasvirinae; Pg1virus; Mycobacterium virus Oline	NC_023711				246196	Mycolicibacterium smegmatis MC2 155	Bacteria; Actinobacteria; Actinobacteria; Corynebacteriales; Mycobacteriaceae; Mycolicibacterium		RefSeq
1035482	Mycobacterium phage OSmaximus	Viruses; dsDNA viruses, no RNA stage; Caudovirales; Siphoviridae; Bclasvirinae; Pg1virus; Mycobacterium virus Osmaximus	NC_028803				246196	Mycolicibacterium smegmatis MC2 155	Bacteria; Actinobacteria; Actinobacteria; Corynebacteriales; Mycobacteriaceae; Mycolicibacterium		RefSeq
1821537	Mycobacterium phage Panchino	Viruses; dsDNA viruses, no RNA stage; Caudovirales; Siphoviridae; Nclasvirinae; Redivirus; Mycobacterium virus Panchino	NC_031281				246196	Mycolicibacterium smegmatis MC2 155	Bacteria; Actinobacteria; Actinobacteria; Corynebacteriales; Mycobacteriaceae; Mycolicibacterium		RefSeq
1873891	Mycobacterium phage Papez	Viruses; dsDNA viruses, no RNA stage; Caudovirales; Siphoviridae; L5virus; unclassified L5virus	NC_031041				1772	Mycolicibacterium smegmatis	Bacteria; Actinobacteria; Actinobacteria; Corynebacteriales; Mycobacteriaceae; Mycolicibacterium		NCBI Virus
1383056	Mycobacterium phage Papyrus	Viruses; dsDNA viruses, no RNA stage; Caudovirales; Siphoviridae; Send513virus; Mycobacterium virus Papyrus	NC_022053				246196	Mycolicibacterium smegmatis MC2 155	Bacteria; Actinobacteria; Actinobacteria; Corynebacteriales; Mycobacteriaceae; Mycolicibacterium		RefSeq
1718171	Mycobacterium phage Pari	Viruses; dsDNA viruses, no RNA stage; Caudovirales; Siphoviridae; L5virus; unclassified L5virus	NC_028874				1772	Mycolicibacterium smegmatis	Bacteria; Actinobacteria; Actinobacteria; Corynebacteriales; Mycobacteriaceae; Mycolicibacterium		NCBI Virus
1074308	Mycobacterium phage Patience	Viruses; dsDNA viruses, no RNA stage; Caudovirales; Siphoviridae; Patiencevirus; Mycobacterium virus Patience	NC_023691				246196	Mycolicibacterium smegmatis MC2 155	Bacteria; Actinobacteria; Actinobacteria; Corynebacteriales; Mycobacteriaceae; Mycolicibacterium		RefSeq
1327773	Mycobacterium phage PattyP	Viruses; dsDNA viruses, no RNA stage; Caudovirales; Siphoviridae; L5virus; unclassified L5virus	NC_021297				1772	Mycolicibacterium smegmatis	Bacteria; Actinobacteria; Actinobacteria; Corynebacteriales; Mycobacteriaceae; Mycolicibacterium		NCBI Virus
1735466	Mycobacterium phage Pepe	Viruses; dsDNA viruses, no RNA stage; Caudovirales; Siphoviridae; L5virus; unclassified L5virus	NC_028680				1772	Mycolicibacterium smegmatis	Bacteria; Actinobacteria; Actinobacteria; Corynebacteriales; Mycobacteriaceae; Mycolicibacterium		NCBI Virus
546184	Mycobacterium phage Phaedrus	Viruses; dsDNA viruses, no RNA stage; Caudovirales; Siphoviridae; Bclasvirinae; Pipefishvirus; unclassified Pipefishvirus	NC_011057				246196	Mycolicibacterium smegmatis MC2 155	Bacteria; Actinobacteria; Actinobacteria; Corynebacteriales; Mycobacteriaceae; Mycolicibacterium	20064525	Literature
1486426	Mycobacterium phage Phantastic	Viruses; dsDNA viruses, no RNA stage; Caudovirales; Siphoviridae; L5virus; unclassified L5virus	NC_024148				1772	Mycolicibacterium smegmatis	Bacteria; Actinobacteria; Actinobacteria; Corynebacteriales; Mycobacteriaceae; Mycolicibacterium		NCBI Virus
1647302	Mycobacterium phage Phayonce	Viruses; dsDNA viruses, no RNA stage; Caudovirales; Siphoviridae; Pclasvirinae; Phayoncevirus; Mycobacterium virus Phayonce	NC_028796				246196	Mycolicibacterium smegmatis MC2 155	Bacteria; Actinobacteria; Actinobacteria; Corynebacteriales; Mycobacteriaceae; Mycolicibacterium		RefSeq
1383055	Mycobacterium phage Phelemich	Viruses; dsDNA viruses, no RNA stage; Caudovirales; Siphoviridae; Bclasvirinae; Acadianvirus; unclassified Acadianvirus	NC_022063				1772	Mycolicibacterium smegmatis	Bacteria; Actinobacteria; Actinobacteria; Corynebacteriales; Mycobacteriaceae; Mycolicibacterium		NCBI Virus
1034143	Mycobacterium phage Phipps	Viruses; dsDNA viruses, no RNA stage; Caudovirales; Siphoviridae; Bclasvirinae; Pg1virus; Mycobacterium virus Soto	NC_028942				246196	Mycolicibacterium smegmatis MC2 155	Bacteria; Actinobacteria; Actinobacteria; Corynebacteriales; Mycobacteriaceae; Mycolicibacterium		RefSeq
1821541	Mycobacterium phage Phrann	Viruses; dsDNA viruses, no RNA stage; Caudovirales; Siphoviridae; Nclasvirinae; Redivirus; Mycobacterium virus Phrann	NC_031266				246196	Mycolicibacterium smegmatis MC2 155	Bacteria; Actinobacteria; Actinobacteria; Corynebacteriales; Mycobacteriaceae; Mycolicibacterium		RefSeq
1354512	Mycobacterium phage PhrostyMug	Viruses; dsDNA viruses, no RNA stage; Caudovirales; Siphoviridae; L5virus; unclassified L5virus	NC_022329				1772	Mycolicibacterium smegmatis	Bacteria; Actinobacteria; Actinobacteria; Corynebacteriales; Mycobacteriaceae; Mycolicibacterium		NCBI Virus
1327774	Mycobacterium phage Phrux	Viruses; dsDNA viruses, no RNA stage; Caudovirales; Siphoviridae; Cjw1virus; unclassified Cjw1virus	NC_021309				1772	Mycolicibacterium smegmatis	Bacteria; Actinobacteria; Actinobacteria; Corynebacteriales; Mycobacteriaceae; Mycolicibacterium		NCBI Virus
1498204	Mycobacterium phage Pinto	Viruses; dsDNA viruses, no RNA stage; Caudovirales; Siphoviridae; L5virus; unclassified L5virus	NC_024368				1772	Mycolicibacterium smegmatis	Bacteria; Actinobacteria; Actinobacteria; Corynebacteriales; Mycobacteriaceae; Mycolicibacterium		NCBI Virus
1698417	Mycobacterium phage Pioneer	Viruses; dsDNA viruses, no RNA stage; Caudovirales; Siphoviridae; L5virus; unclassified L5virus	NC_028965				1772	Mycolicibacterium smegmatis	Bacteria; Actinobacteria; Actinobacteria; Corynebacteriales; Mycobacteriaceae; Mycolicibacterium		NCBI Virus
1527520	Mycobacterium phage Piro94	Viruses; dsDNA viruses, no RNA stage; Caudovirales; Siphoviridae; L5virus; unclassified L5virus	NC_028794				1772	Mycolicibacterium smegmatis	Bacteria; Actinobacteria; Actinobacteria; Corynebacteriales; Mycobacteriaceae; Mycolicibacterium		NCBI Virus
1079895	Mycobacterium phage Pleione	Viruses; dsDNA viruses, no RNA stage; Caudovirales; Myoviridae; Bxz1virus; Mycobacterium virus Bxz1	NC_023737				246196	Mycolicibacterium smegmatis MC2 155	Bacteria; Actinobacteria; Actinobacteria; Corynebacteriales; Mycobacteriaceae; Mycolicibacterium		RefSeq
1675554	Mycobacterium phage Pops	Viruses; dsDNA viruses, no RNA stage; Caudovirales; Siphoviridae; Bclasvirinae; Pg1virus; Mycobacterium virus Suffolk	NC_028681				1772	Mycolicibacterium smegmatis	Bacteria; Actinobacteria; Actinobacteria; Corynebacteriales; Mycobacteriaceae; Mycolicibacterium		RefSeq
543153	Mycobacterium phage Predator	Viruses; dsDNA viruses, no RNA stage; Caudovirales; Siphoviridae; Barnyardvirus; Mycobacterium virus Predator	NC_011039				1772	Mycolicibacterium smegmatis	Bacteria; Actinobacteria; Actinobacteria; Corynebacteriales; Mycobacteriaceae; Mycolicibacterium		RefSeq
1675555	Mycobacterium phage Quico	Viruses; dsDNA viruses, no RNA stage; Caudovirales; Siphoviridae; Che8virus; unclassified Che8virus	NC_028751				1772	Mycolicibacterium smegmatis	Bacteria; Actinobacteria; Actinobacteria; Corynebacteriales; Mycobacteriaceae; Mycolicibacterium		NCBI Virus, RefSeq
1079894	Mycobacterium phage Redi	Viruses; dsDNA viruses, no RNA stage; Caudovirales; Siphoviridae; Nclasvirinae; Redivirus; Mycobacterium virus Redi	NC_023730				246196	Mycolicibacterium smegmatis MC2 155	Bacteria; Actinobacteria; Actinobacteria; Corynebacteriales; Mycobacteriaceae; Mycolicibacterium		RefSeq
1458846	Mycobacterium phage RhynO	Viruses; dsDNA viruses, no RNA stage; Caudovirales; Siphoviridae; L5virus; unclassified L5virus	NC_023609				1772	Mycolicibacterium smegmatis	Bacteria; Actinobacteria; Actinobacteria; Corynebacteriales; Mycobacteriaceae; Mycolicibacterium		NCBI Virus
1071506	Mycobacterium phage RidgeCB	Viruses; dsDNA viruses, no RNA stage; Caudovirales; Siphoviridae; L5virus; Mycobacterium virus Ridgecb	NC_023710				246196	Mycolicibacterium smegmatis MC2 155	Bacteria; Actinobacteria; Actinobacteria; Corynebacteriales; Mycobacteriaceae; Mycolicibacterium		RefSeq
546806	Mycobacterium phage Rizal	Viruses; dsDNA viruses, no RNA stage; Caudovirales; Myoviridae; Bxz1virus; Mycobacterium virus Bxz1	NC_011272				246196	Mycolicibacterium smegmatis MC2 155	Bacteria; Actinobacteria; Actinobacteria; Corynebacteriales; Mycobacteriaceae; Mycolicibacterium	20064525	Literature
1698441	Mycobacterium phage Rufus	Viruses; dsDNA viruses, no RNA stage; Caudovirales; Siphoviridae; L5virus; unclassified L5virus	NC_028810				1772	Mycolicibacterium smegmatis	Bacteria; Actinobacteria; Actinobacteria; Corynebacteriales; Mycobacteriaceae; Mycolicibacterium		NCBI Virus
1567475	Mycobacterium phage Sbash	Viruses; dsDNA viruses, no RNA stage; Caudovirales; Siphoviridae; Chebruvirinae; Che9cvirus; Mycobacterium virus Sbash	NC_026589				246196	Mycolicibacterium smegmatis MC2 155	Bacteria; Actinobacteria; Actinobacteria; Corynebacteriales; Mycobacteriaceae; Mycolicibacterium		RefSeq
546807	Mycobacterium phage ScottMcG	Viruses; dsDNA viruses, no RNA stage; Caudovirales; Myoviridae; Bxz1virus; Mycobacterium virus Bxz1	NC_011269				246196	Mycolicibacterium smegmatis MC2 155	Bacteria; Actinobacteria; Actinobacteria; Corynebacteriales; Mycobacteriaceae; Mycolicibacterium	20064525	Literature
1458714	Mycobacterium phage Seabiscuit	Viruses; dsDNA viruses, no RNA stage; Caudovirales; Siphoviridae; L5virus; unclassified L5virus	NC_024136				1772	Mycolicibacterium smegmatis	Bacteria; Actinobacteria; Actinobacteria; Corynebacteriales; Mycobacteriaceae; Mycolicibacterium		NCBI Virus
1701853	Mycobacterium phage Serenity	Viruses; dsDNA viruses, no RNA stage; Caudovirales; Siphoviridae; L5virus; unclassified L5virus	NC_028932				1772	Mycolicibacterium smegmatis	Bacteria; Actinobacteria; Actinobacteria; Corynebacteriales; Mycobacteriaceae; Mycolicibacterium		NCBI Virus
1327776	Mycobacterium phage Severus	Viruses; dsDNA viruses, no RNA stage; Caudovirales; Siphoviridae; L5virus; unclassified L5virus	NC_021307				1772	Mycolicibacterium smegmatis	Bacteria; Actinobacteria; Actinobacteria; Corynebacteriales; Mycobacteriaceae; Mycolicibacterium		NCBI Virus
1647313	Mycobacterium phage ShedlockHolmes	Viruses; dsDNA viruses, no RNA stage; Caudovirales; Siphoviridae; Tm4virus; unclassified Tm4virus	NC_028846				1772	Mycolicibacterium smegmatis	Bacteria; Actinobacteria; Actinobacteria; Corynebacteriales; Mycobacteriaceae; Mycolicibacterium		NCBI Virus
1589274	Mycobacterium phage Sheen	Viruses; dsDNA viruses, no RNA stage; Caudovirales; Siphoviridae; L5virus; unclassified L5virus	NC_028914				1772	Mycolicibacterium smegmatis	Bacteria; Actinobacteria; Actinobacteria; Corynebacteriales; Mycobacteriaceae; Mycolicibacterium		NCBI Virus
1821727	Mycobacterium phage Shipwreck	Viruses; dsDNA viruses, no RNA stage; Caudovirales; Siphoviridae; Pclasvirinae; Fishburnevirus; unclassified Fishburnevirus	NC_031261				1772	Mycolicibacterium smegmatis	Bacteria; Actinobacteria; Actinobacteria; Corynebacteriales; Mycobacteriaceae; Mycolicibacterium		NCBI Virus
1296647	Mycobacterium phage ShiVal	Viruses; dsDNA viruses, no RNA stage; Caudovirales; Siphoviridae; Bclasvirinae; Pg1virus; Mycobacterium virus Suffolk	NC_028674				246196	Mycolicibacterium smegmatis MC2 155	Bacteria; Actinobacteria; Actinobacteria; Corynebacteriales; Mycobacteriaceae; Mycolicibacterium		RefSeq
701456	Mycobacterium phage SkiPole	Viruses; dsDNA viruses, no RNA stage; Caudovirales; Siphoviridae; L5virus; Mycobacterium virus Skipole	NC_023748				246196	Mycolicibacterium smegmatis MC2 155	Bacteria; Actinobacteria; Actinobacteria; Corynebacteriales; Mycobacteriaceae; Mycolicibacterium		RefSeq
1673873	Mycobacterium phage Smeadley	Viruses; dsDNA viruses, no RNA stage; Caudovirales; Siphoviridae; L5virus; unclassified L5virus	NC_028860				1772	Mycolicibacterium smegmatis	Bacteria; Actinobacteria; Actinobacteria; Corynebacteriales; Mycobacteriaceae; Mycolicibacterium		NCBI Virus
1873887	Mycobacterium phage Sneeze	Viruses; dsDNA viruses, no RNA stage; Caudovirales; Siphoviridae; Liefievirus; unclassified Liefievirus	NC_031102				1772	Mycolicibacterium smegmatis	Bacteria; Actinobacteria; Actinobacteria; Corynebacteriales; Mycobacteriaceae; Mycolicibacterium		NCBI Virus
555603	Mycobacterium phage Solon	Viruses; dsDNA viruses, no RNA stage; Caudovirales; Siphoviridae; L5virus; Mycobacterium virus Solon	NC_011267				246196	Mycolicibacterium smegmatis MC2 155	Bacteria; Actinobacteria; Actinobacteria; Corynebacteriales; Mycobacteriaceae; Mycolicibacterium	20064525	Literature, RefSeq
1458725	Mycobacterium phage Soto	Viruses; dsDNA viruses, no RNA stage; Caudovirales; Siphoviridae; Bclasvirinae; Pg1virus; Mycobacterium virus Soto	NC_025438				246196	Mycolicibacterium smegmatis MC2 155	Bacteria; Actinobacteria; Actinobacteria; Corynebacteriales; Mycobacteriaceae; Mycolicibacterium		RefSeq
1527493	Mycobacterium phage Sparky	Viruses; dsDNA viruses, no RNA stage; Caudovirales; Siphoviridae; unclassified Siphoviridae	NC_026597				246196	Mycolicibacterium smegmatis MC2 155	Bacteria; Actinobacteria; Actinobacteria; Corynebacteriales; Mycobacteriaceae; Mycolicibacterium
546808	Mycobacterium phage Spud	Viruses; dsDNA viruses, no RNA stage; Caudovirales; Myoviridae; Bxz1virus; Mycobacterium virus Bxz1	NC_011270				246196	Mycolicibacterium smegmatis MC2 155	Bacteria; Actinobacteria; Actinobacteria; Corynebacteriales; Mycobacteriaceae; Mycolicibacterium	20064525	Literature
1527512	Mycobacterium phage Squirty	Viruses; dsDNA viruses, no RNA stage; Caudovirales; Siphoviridae; Che8virus; unclassified Che8virus	NC_026588				246196	Mycolicibacterium smegmatis MC2 155	Bacteria; Actinobacteria; Actinobacteria; Corynebacteriales; Mycobacteriaceae; Mycolicibacterium
1089137	Mycobacterium phage Stinger	Viruses; dsDNA viruses, no RNA stage; Caudovirales; Siphoviridae; Bclasvirinae; Coopervirus; Mycobacterium virus Stinger	NC_023741				246196	Mycolicibacterium smegmatis MC2 155	Bacteria; Actinobacteria; Actinobacteria; Corynebacteriales; Mycobacteriaceae; Mycolicibacterium		RefSeq
1414748	Mycobacterium phage Suffolk	Viruses; dsDNA viruses, no RNA stage; Caudovirales; Siphoviridae; Bclasvirinae; Pg1virus; Mycobacterium virus Suffolk	NC_023563				246196	Mycolicibacterium smegmatis MC2 155	Bacteria; Actinobacteria; Actinobacteria; Corynebacteriales; Mycobacteriaceae; Mycolicibacterium		RefSeq
1555235	Mycobacterium phage SweetiePie	Viruses; dsDNA viruses, no RNA stage; Caudovirales; Siphoviridae; L5virus; unclassified L5virus	NC_029043				1772	Mycolicibacterium smegmatis	Bacteria; Actinobacteria; Actinobacteria; Corynebacteriales; Mycobacteriaceae; Mycolicibacterium		NCBI Virus
1527534	Mycobacterium phage Swirley	Viruses; dsDNA viruses, no RNA stage; Caudovirales; Siphoviridae; L5virus; unclassified L5virus	NC_028912				1772	Mycolicibacterium smegmatis	Bacteria; Actinobacteria; Actinobacteria; Corynebacteriales; Mycobacteriaceae; Mycolicibacterium		NCBI Virus
1458715	Mycobacterium phage Swish	Viruses; dsDNA viruses, no RNA stage; Caudovirales; Siphoviridae; Bclasvirinae; Pg1virus; Mycobacterium virus Soto	NC_028658				246196	Mycolicibacterium smegmatis MC2 155	Bacteria; Actinobacteria; Actinobacteria; Corynebacteriales; Mycobacteriaceae; Mycolicibacterium		RefSeq
1175504	Mycobacterium phage SWU1	Viruses; dsDNA viruses, no RNA stage; Caudovirales; Siphoviridae; L5virus; Mycobacterium virus SWU1	NC_017973				246196	Mycolicibacterium smegmatis MC2 155	Bacteria; Actinobacteria; Actinobacteria; Corynebacteriales; Mycobacteriaceae; Mycolicibacterium		RefSeq
1204515	Mycobacterium phage Taj	Viruses; dsDNA viruses, no RNA stage; Caudovirales; Siphoviridae; Che8virus; Mycobacterium virus Taj	NC_025433				246196	Mycolicibacterium smegmatis MC2 155	Bacteria; Actinobacteria; Actinobacteria; Corynebacteriales; Mycobacteriaceae; Mycolicibacterium		RefSeq
1698420	Mycobacterium phage Tasp14	Viruses; dsDNA viruses, no RNA stage; Caudovirales; Siphoviridae; L5virus; unclassified L5virus	NC_028784				1772	Mycolicibacterium smegmatis	Bacteria; Actinobacteria; Actinobacteria; Corynebacteriales; Mycobacteriaceae; Mycolicibacterium		NCBI Virus
1718172	Mycobacterium phage Theia	Viruses; dsDNA viruses, no RNA stage; Caudovirales; Siphoviridae; L5virus; unclassified L5virus	NC_028960				1772	Mycolicibacterium smegmatis	Bacteria; Actinobacteria; Actinobacteria; Corynebacteriales; Mycobacteriaceae; Mycolicibacterium		NCBI Virus
1701845	Mycobacterium phage TheloniousMonk	Viruses; dsDNA viruses, no RNA stage; Caudovirales; Siphoviridae; L5virus; unclassified L5virus	NC_028828				1772	Mycolicibacterium smegmatis	Bacteria; Actinobacteria; Actinobacteria; Corynebacteriales; Mycobacteriaceae; Mycolicibacterium		NCBI Virus
1052673	Mycobacterium phage Thibault	Viruses; dsDNA viruses, no RNA stage; Caudovirales; Siphoviridae; Omegavirus; Mycobacterium virus Thibault	NC_023738				246196	Mycolicibacterium smegmatis MC2 155	Bacteria; Actinobacteria; Actinobacteria; Corynebacteriales; Mycobacteriaceae; Mycolicibacterium		RefSeq
1035485	Mycobacterium phage Toto	Viruses; dsDNA viruses, no RNA stage; Caudovirales; Siphoviridae; Cjw1virus; Mycobacterium virus Toto	NC_028906				246196	Mycolicibacterium smegmatis MC2 155	Bacteria; Actinobacteria; Actinobacteria; Corynebacteriales; Mycobacteriaceae; Mycolicibacterium		RefSeq
1527536	Mycobacterium phage Trike	Viruses; dsDNA viruses, no RNA stage; Caudovirales; Siphoviridae; L5virus; unclassified L5virus	NC_026591				1772	Mycolicibacterium smegmatis	Bacteria; Actinobacteria; Actinobacteria; Corynebacteriales; Mycobacteriaceae; Mycolicibacterium		NCBI Virus
1071503	Mycobacterium phage Trixie	Viruses; dsDNA viruses, no RNA stage; Caudovirales; Siphoviridae; L5virus; Mycobacterium virus Trixie	NC_023731				246196	Mycolicibacterium smegmatis MC2 155	Bacteria; Actinobacteria; Actinobacteria; Corynebacteriales; Mycobacteriaceae; Mycolicibacterium		RefSeq
1071504	Mycobacterium phage Turbido	Viruses; dsDNA viruses, no RNA stage; Caudovirales; Siphoviridae; L5virus; Mycobacterium virus Turbido	NC_023707				246196	Mycolicibacterium smegmatis MC2 155	Bacteria; Actinobacteria; Actinobacteria; Corynebacteriales; Mycobacteriaceae; Mycolicibacterium		RefSeq
1701849	Mycobacterium phage Turj99	Viruses; dsDNA viruses, no RNA stage; Caudovirales; Siphoviridae; L5virus; unclassified L5virus	NC_028941				1772	Mycolicibacterium smegmatis	Bacteria; Actinobacteria; Actinobacteria; Corynebacteriales; Mycobacteriaceae; Mycolicibacterium		NCBI Virus
439809	Mycobacterium phage Tweety	Viruses; dsDNA viruses, no RNA stage; Caudovirales; Siphoviridae; Che8virus; Mycobacterium virus Tweety	NC_009820				1772	Mycolicibacterium smegmatis	Bacteria; Actinobacteria; Actinobacteria; Corynebacteriales; Mycobacteriaceae; Mycolicibacterium		RefSeq
260120	Mycobacterium phage U2	Viruses; dsDNA viruses, no RNA stage; Caudovirales; Siphoviridae; L5virus; Mycobacterium virus U2	NC_009877				246196	Mycolicibacterium smegmatis MC2 155	Bacteria; Actinobacteria; Actinobacteria; Corynebacteriales; Mycobacteriaceae; Mycolicibacterium	20064525	Literature
1414747	Mycobacterium phage Validus	Viruses; dsDNA viruses, no RNA stage; Caudovirales; Siphoviridae; Tm4virus; unclassified Tm4virus	NC_023498				1772	Mycolicibacterium smegmatis	Bacteria; Actinobacteria; Actinobacteria; Corynebacteriales; Mycobacteriaceae; Mycolicibacterium		NCBI Virus
1647301	Mycobacterium phage Vincenzo	Viruses; dsDNA viruses, no RNA stage; Caudovirales; Siphoviridae; Bclasvirinae; Coopervirus; Mycobacterium virus Vincenzo	NC_028934				246196	Mycolicibacterium smegmatis MC2 155	Bacteria; Actinobacteria; Actinobacteria; Corynebacteriales; Mycobacteriaceae; Mycolicibacterium		RefSeq
1086800	Mycobacterium phage Violet	Viruses; dsDNA viruses, no RNA stage; Caudovirales; Siphoviridae; L5virus; Mycobacterium virus Violet	NC_023695				246196	Mycolicibacterium smegmatis MC2 155	Bacteria; Actinobacteria; Actinobacteria; Corynebacteriales; Mycobacteriaceae; Mycolicibacterium		RefSeq
1089108	Mycobacterium phage Vista	Viruses; dsDNA viruses, no RNA stage; Caudovirales; Siphoviridae; Bclasvirinae; Pg1virus; Mycobacterium virus Soto	NC_023727				246196	Mycolicibacterium smegmatis MC2 155	Bacteria; Actinobacteria; Actinobacteria; Corynebacteriales; Mycobacteriaceae; Mycolicibacterium		RefSeq
1542912	Mycobacterium phage VohminGhazi	Viruses; dsDNA viruses, no RNA stage; Caudovirales; Siphoviridae; L5virus; unclassified L5virus	NC_029077				1772	Mycolicibacterium smegmatis	Bacteria; Actinobacteria; Actinobacteria; Corynebacteriales; Mycobacteriaceae; Mycolicibacterium		NCBI Virus
1034149	Mycobacterium phage Vortex	Viruses; dsDNA viruses, no RNA stage; Caudovirales; Siphoviridae; Bclasvirinae; Pg1virus; unclassified Pg1virus	NC_028801				1772	Mycolicibacterium smegmatis	Bacteria; Actinobacteria; Actinobacteria; Corynebacteriales; Mycobacteriaceae; Mycolicibacterium		NCBI Virus
938131	Mycobacterium phage Wee	Viruses; dsDNA viruses, no RNA stage; Caudovirales; Siphoviridae; Che8virus; Mycobacterium virus Wee	NC_014901				1772	Mycolicibacterium smegmatis	Bacteria; Actinobacteria; Actinobacteria; Corynebacteriales; Mycobacteriaceae; Mycolicibacterium		RefSeq
1383054	Mycobacterium phage Wheeler	Viruses; dsDNA viruses, no RNA stage; Caudovirales; Siphoviridae; L5virus; unclassified L5virus	NC_022070				1772	Mycolicibacterium smegmatis	Bacteria; Actinobacteria; Actinobacteria; Corynebacteriales; Mycobacteriaceae; Mycolicibacterium		NCBI Virus
1056833	Mycobacterium phage Wile	Viruses; dsDNA viruses, no RNA stage; Caudovirales; Siphoviridae; L5virus; unclassified L5virus	NC_023709				1772	Mycolicibacterium smegmatis	Bacteria; Actinobacteria; Actinobacteria; Corynebacteriales; Mycobacteriaceae; Mycolicibacterium		NCBI Virus
1821538	Mycobacterium phage Xeno	Viruses; dsDNA viruses, no RNA stage; Caudovirales; Siphoviridae; Nclasvirinae; Charlievirus; Mycobacterium virus Xeno	NC_031243				246196	Mycolicibacterium smegmatis MC2 155	Bacteria; Actinobacteria; Actinobacteria; Corynebacteriales; Mycobacteriaceae; Mycolicibacterium		RefSeq
1391433	Mycobacterium phage Zaka	Viruses; dsDNA viruses, no RNA stage; Caudovirales; Siphoviridae; L5virus; unclassified L5virus	NC_022985				1772	Mycolicibacterium smegmatis	Bacteria; Actinobacteria; Actinobacteria; Corynebacteriales; Mycobacteriaceae; Mycolicibacterium		NCBI Virus
1486427	Mycobacterium phage ZoeJ	Viruses; dsDNA viruses, no RNA stage; Caudovirales; Siphoviridae; Tm4virus; unclassified Tm4virus	NC_024147				1772	Mycolicibacterium smegmatis	Bacteria; Actinobacteria; Actinobacteria; Corynebacteriales; Mycobacteriaceae; Mycolicibacterium		NCBI Virus
1982901	Mycobacterium virus Acadian	Viruses; dsDNA viruses, no RNA stage; Caudovirales; Siphoviridae; Bclasvirinae; Acadianvirus	NC_023701				1772	Mycolicibacterium smegmatis	Bacteria; Actinobacteria; Actinobacteria; Corynebacteriales; Mycobacteriaceae; Mycolicibacterium		NCBI Virus
1089111	Mycobacterium virus Alma	Viruses; dsDNA viruses, no RNA stage; Caudovirales; Siphoviridae; L5virus	NC_023716				1772	Mycolicibacterium smegmatis	Bacteria; Actinobacteria; Actinobacteria; Corynebacteriales; Mycobacteriaceae; Mycolicibacterium		NCBI Virus
685506	Mycobacterium virus Ardmore	Viruses; dsDNA viruses, no RNA stage; Caudovirales; Siphoviridae; Che8virus	NC_013936				1772	Mycolicibacterium smegmatis	Bacteria; Actinobacteria; Actinobacteria; Corynebacteriales; Mycobacteriaceae; Mycolicibacterium		NCBI Virus, RefSeq
260121	Mycobacterium virus Bethlehem	Viruses; dsDNA viruses, no RNA stage; Caudovirales; Siphoviridae; L5virus	NC_009878				246196	Mycolicibacterium smegmatis MC2 155	Bacteria; Actinobacteria; Actinobacteria; Corynebacteriales; Mycobacteriaceae; Mycolicibacterium	20064525	Literature
1089116	Mycobacterium virus Billknuckles	Viruses; dsDNA viruses, no RNA stage; Caudovirales; Siphoviridae; L5virus	NC_023739				1772	Mycolicibacterium smegmatis	Bacteria; Actinobacteria; Actinobacteria; Corynebacteriales; Mycobacteriaceae; Mycolicibacterium		NCBI Virus
546182	Mycobacterium virus Boomer	Viruses; dsDNA viruses, no RNA stage; Caudovirales; Siphoviridae; Che8virus	NC_011054				246196	Mycolicibacterium smegmatis MC2 155	Bacteria; Actinobacteria; Actinobacteria; Corynebacteriales; Mycobacteriaceae; Mycolicibacterium	20064525	Literature
861047	Mycobacterium virus Bron	Viruses; dsDNA viruses, no RNA stage; Caudovirales; Siphoviridae; Bronvirus	NC_014461				1772	Mycolicibacterium smegmatis	Bacteria; Actinobacteria; Actinobacteria; Corynebacteriales; Mycobacteriaceae; Mycolicibacterium		NCBI Virus
1089118	Mycobacterium virus Bruns	Viruses; dsDNA viruses, no RNA stage; Caudovirales; Siphoviridae; L5virus	NC_023687				1772	Mycolicibacterium smegmatis	Bacteria; Actinobacteria; Actinobacteria; Corynebacteriales; Mycobacteriaceae; Mycolicibacterium		NCBI Virus
1089120	Mycobacterium virus Deadp	Viruses; dsDNA viruses, no RNA stage; Caudovirales; Siphoviridae; Che8virus	NC_023728				1772	Mycolicibacterium smegmatis	Bacteria; Actinobacteria; Actinobacteria; Corynebacteriales; Mycobacteriaceae; Mycolicibacterium		NCBI Virus
1051138	Mycobacterium virus Doom	Viruses; dsDNA viruses, no RNA stage; Caudovirales; Siphoviridae; L5virus	NC_023704				1772	Mycolicibacterium smegmatis	Bacteria; Actinobacteria; Actinobacteria; Corynebacteriales; Mycobacteriaceae; Mycolicibacterium		NCBI Virus
1074303	Mycobacterium virus Drago	Viruses; dsDNA viruses, no RNA stage; Caudovirales; Siphoviridae; Che8virus	NC_023721				1772	Mycolicibacterium smegmatis	Bacteria; Actinobacteria; Actinobacteria; Corynebacteriales; Mycobacteriaceae; Mycolicibacterium		NCBI Virus
1051140	Mycobacterium virus Euphoria	Viruses; dsDNA viruses, no RNA stage; Caudovirales; Siphoviridae; L5virus	NC_023726				1772	Mycolicibacterium smegmatis	Bacteria; Actinobacteria; Actinobacteria; Corynebacteriales; Mycobacteriaceae; Mycolicibacterium		NCBI Virus
1034125	Mycobacterium virus Faith1	Viruses; dsDNA viruses, no RNA stage; Caudovirales; Siphoviridae; Bronvirus	NC_015584				1772	Mycolicibacterium smegmatis	Bacteria; Actinobacteria; Actinobacteria; Corynebacteriales; Mycobacteriaceae; Mycolicibacterium		NCBI Virus
1071505	Mycobacterium virus Gumbie	Viruses; dsDNA viruses, no RNA stage; Caudovirales; Siphoviridae; Che8virus	NC_023746				1772	Mycolicibacterium smegmatis	Bacteria; Actinobacteria; Actinobacteria; Corynebacteriales; Mycobacteriaceae; Mycolicibacterium		NCBI Virus
540065	Mycobacterium virus Jasper	Viruses; dsDNA viruses, no RNA stage; Caudovirales; Siphoviridae; L5virus	NC_011020				246196	Mycolicibacterium smegmatis MC2 155	Bacteria; Actinobacteria; Actinobacteria; Corynebacteriales; Mycobacteriaceae; Mycolicibacterium	20064525	Literature
540066	Mycobacterium virus KBG	Viruses; dsDNA viruses, no RNA stage; Caudovirales; Siphoviridae; L5virus	NC_011019				246196	Mycolicibacterium smegmatis MC2 155	Bacteria; Actinobacteria; Actinobacteria; Corynebacteriales; Mycobacteriaceae; Mycolicibacterium	20064525	Literature
546183	Mycobacterium virus Kostya	Viruses; dsDNA viruses, no RNA stage; Caudovirales; Siphoviridae; Cjw1virus	NC_011056				246196	Mycolicibacterium smegmatis MC2 155	Bacteria; Actinobacteria; Actinobacteria; Corynebacteriales; Mycobacteriaceae; Mycolicibacterium	20064525	Literature
1089128	Mycobacterium virus Kugel	Viruses; dsDNA viruses, no RNA stage; Caudovirales; Siphoviridae; L5virus	NC_023702				1772	Mycolicibacterium smegmatis	Bacteria; Actinobacteria; Actinobacteria; Corynebacteriales; Mycobacteriaceae; Mycolicibacterium		NCBI Virus
540067	Mycobacterium virus lockley	Viruses; dsDNA viruses, no RNA stage; Caudovirales; Siphoviridae; L5virus	NC_011021				246196	Mycolicibacterium smegmatis MC2 155	Bacteria; Actinobacteria; Actinobacteria; Corynebacteriales; Mycobacteriaceae; Mycolicibacterium	20064525	Literature
663557	Mycobacterium virus Peaches	Viruses; dsDNA viruses, no RNA stage; Caudovirales; Siphoviridae; L5virus	NC_013694				1772	Mycolicibacterium smegmatis	Bacteria; Actinobacteria; Actinobacteria; Corynebacteriales; Mycobacteriaceae; Mycolicibacterium		NCBI Virus
1076136	Mycobacterium virus Perseus	Viruses; dsDNA viruses, no RNA stage; Caudovirales; Siphoviridae; L5virus	NC_023720				1772	Mycolicibacterium smegmatis	Bacteria; Actinobacteria; Actinobacteria; Corynebacteriales; Mycobacteriaceae; Mycolicibacterium		NCBI Virus
546185	Mycobacterium virus Porky	Viruses; dsDNA viruses, no RNA stage; Caudovirales; Siphoviridae; Cjw1virus	NC_011055				246196	Mycolicibacterium smegmatis MC2 155	Bacteria; Actinobacteria; Actinobacteria; Corynebacteriales; Mycobacteriaceae; Mycolicibacterium	20064525	Literature
540068	Mycobacterium virus Pukovnik	Viruses; dsDNA viruses, no RNA stage; Caudovirales; Siphoviridae; L5virus	NC_011023				246196	Mycolicibacterium smegmatis MC2 155	Bacteria; Actinobacteria; Actinobacteria; Corynebacteriales; Mycobacteriaceae; Mycolicibacterium	20064525	Literature
1086751	Mycobacterium virus Rumpelstiltskin	Viruses; dsDNA viruses, no RNA stage; Caudovirales; Siphoviridae; Bronvirus	NC_023732				1772	Mycolicibacterium smegmatis	Bacteria; Actinobacteria; Actinobacteria; Corynebacteriales; Mycobacteriaceae; Mycolicibacterium		NCBI Virus
981323	Gordonia phage GTE2	Viruses; dsDNA viruses, no RNA stage; Caudovirales; Siphoviridae; unclassified Siphoviridae	NC_015720				1823	Nocardia otitidiscaviarum	Bacteria; Actinobacteria; Actinobacteria; Corynebacteriales; Nocardiaceae; Nocardia	21498753	Literature
1100814	Gordonia phage GTE7	Viruses; dsDNA viruses, no RNA stage; Caudovirales; Siphoviridae; unclassified Siphoviridae	NC_016166				1824	Nocardia asteroides	Bacteria; Actinobacteria; Actinobacteria; Corynebacteriales; Nocardiaceae; Nocardia	21926218	Literature
1109711	Nocardia phage NBR1	Viruses; dsDNA viruses, no RNA stage; Caudovirales; Siphoviridae; unclassified Siphoviridae	NC_016569				37326	Nocardia brasiliensis	Bacteria; Actinobacteria; Actinobacteria; Corynebacteriales; Nocardiaceae; Nocardia		NCBI Virus, RefSeq
1701851	Rhodococcus phage CosmicSans	Viruses; dsDNA viruses, no RNA stage; Caudovirales; Siphoviridae; Rer2virus; unclassified Rer2virus	NC_028677				1833	Rhodococcus erythropolis	Bacteria; Actinobacteria; Actinobacteria; Corynebacteriales; Nocardiaceae; Rhodococcus		NCBI Virus, RefSeq
1007869	Rhodococcus phage E3	Viruses; dsDNA viruses, no RNA stage; Caudovirales; Myoviridae; unclassified Myoviridae	NC_021347				43767	Rhodococcus hoagii	Bacteria; Actinobacteria; Actinobacteria; Corynebacteriales; Nocardiaceae; Rhodococcus		NCBI Virus, RefSeq
1109712	Rhodococcus phage REQ1	Viruses; dsDNA viruses, no RNA stage; Caudovirales; Siphoviridae; unclassified Siphoviridae	NC_016655				43767	Rhodococcus hoagii	Bacteria; Actinobacteria; Actinobacteria; Corynebacteriales; Nocardiaceae; Rhodococcus		NCBI Virus, RefSeq
1109713	Rhodococcus phage REQ2	Viruses; dsDNA viruses, no RNA stage; Caudovirales; Siphoviridae; unclassified Siphoviridae	NC_016652				43767	Rhodococcus hoagii	Bacteria; Actinobacteria; Actinobacteria; Corynebacteriales; Nocardiaceae; Rhodococcus		NCBI Virus, RefSeq
1109714	Rhodococcus phage REQ3	Viruses; dsDNA viruses, no RNA stage; Caudovirales; Siphoviridae; unclassified Siphoviridae	NC_016654				43767	Rhodococcus hoagii	Bacteria; Actinobacteria; Actinobacteria; Corynebacteriales; Nocardiaceae; Rhodococcus		NCBI Virus, RefSeq
691966	Rhodococcus phage ReqiDocB7	Viruses; dsDNA viruses, no RNA stage; Caudovirales; Siphoviridae; unclassified Siphoviridae	NC_023706				43767	Rhodococcus hoagii	Bacteria; Actinobacteria; Actinobacteria; Corynebacteriales; Nocardiaceae; Rhodococcus		NCBI Virus, RefSeq
691965	Rhodococcus phage ReqiPepy6	Viruses; dsDNA viruses, no RNA stage; Caudovirales; Siphoviridae; Pepy6virus; Rhodococcus virus Pepy6	NC_023735				43767	Rhodococcus hoagii	Bacteria; Actinobacteria; Actinobacteria; Corynebacteriales; Nocardiaceae; Rhodococcus		RefSeq
691963	Rhodococcus phage ReqiPine5	Viruses; dsDNA viruses, no RNA stage; Caudovirales; Siphoviridae; unclassified Siphoviridae	NC_023722				43767	Rhodococcus hoagii	Bacteria; Actinobacteria; Actinobacteria; Corynebacteriales; Nocardiaceae; Rhodococcus		NCBI Virus, RefSeq
691964	Rhodococcus phage ReqiPoco6	Viruses; dsDNA viruses, no RNA stage; Caudovirales; Siphoviridae; Pepy6virus; Rhodococcus virus Poco6	NC_023694				43767	Rhodococcus hoagii	Bacteria; Actinobacteria; Actinobacteria; Corynebacteriales; Nocardiaceae; Rhodococcus		RefSeq
1109715	Rhodococcus phage RER2	Viruses; dsDNA viruses, no RNA stage; Caudovirales; Siphoviridae; Rer2virus; Rhodococcus virus RER2	NC_016653				1833	Rhodococcus erythropolis	Bacteria; Actinobacteria; Actinobacteria; Corynebacteriales; Nocardiaceae; Rhodococcus		RefSeq
1109717	Rhodococcus phage RRH1	Viruses; dsDNA viruses, no RNA stage; Caudovirales; Siphoviridae; unclassified Siphoviridae	NC_016651				1829	Rhodococcus rhodochrous	Bacteria; Actinobacteria; Actinobacteria; Corynebacteriales; Nocardiaceae; Rhodococcus		NCBI Virus, RefSeq
1109716	Rhodococcus virus RGL3	Viruses; dsDNA viruses, no RNA stage; Caudovirales; Siphoviridae; Rer2virus; unclassified Rer2virus	NC_016650				33008	Rhodococcus globerulus	Bacteria; Actinobacteria; Actinobacteria; Corynebacteriales; Nocardiaceae; Rhodococcus		NCBI Virus, RefSeq
1647476	Tsukamurella phage TPA4	Viruses; dsDNA viruses, no RNA stage; Caudovirales; Siphoviridae; unclassified Siphoviridae	NC_030916				2060	Tsukamurella	Bacteria; Actinobacteria; Actinobacteria; Corynebacteriales; Tsukamurellaceae		NCBI Virus
1636545	Tsukamurella phage TIN2	Viruses; dsDNA viruses, no RNA stage; Caudovirales; Siphoviridae; Tin2virus; Tsukamurella virus TIN2	NC_028865				42777	Tsukamurella inchonensis	Bacteria; Actinobacteria; Actinobacteria; Corynebacteriales; Tsukamurellaceae; Tsukamurella		RefSeq
1636546	Tsukamurella phage TIN3	Viruses; dsDNA viruses, no RNA stage; Caudovirales; Siphoviridae; Tin2virus; Tsukamurella virus TIN3	NC_028966				42777	Tsukamurella inchonensis	Bacteria; Actinobacteria; Actinobacteria; Corynebacteriales; Tsukamurellaceae; Tsukamurella		RefSeq
981330	Tsukamurella phage TPA2	Viruses; dsDNA viruses, no RNA stage; Caudovirales; Siphoviridae; unclassified Siphoviridae	NC_015210				2061	Tsukamurella paurometabola	Bacteria; Actinobacteria; Actinobacteria; Corynebacteriales; Tsukamurellaceae; Tsukamurella		NCBI Virus, RefSeq
981335	Tetrasphaera phage TJE1	Viruses; dsDNA viruses, no RNA stage; Caudovirales; unclassified Caudovirales	NC_019930				330834	Tetrasphaera jenkinsii	Bacteria; Actinobacteria; Actinobacteria; Micrococcales; Intrasporangiaceae; Tetrasphaera		NCBI Virus, RefSeq
1406793	Clavibacter phage CN1A	Viruses; dsDNA viruses, no RNA stage; Caudovirales; Siphoviridae; unclassified Siphoviridae	NC_023549				1573	Clavibacter	Bacteria; Actinobacteria; Actinobacteria; Micrococcales; Microbacteriaceae		NCBI Virus
686439	Clavibacter phage CMP1	Viruses; dsDNA viruses, no RNA stage; Caudovirales; Siphoviridae; unclassified Siphoviridae	NC_013698				33013	Clavibacter michiganensis subsp. michiganensis	Bacteria; Actinobacteria; Actinobacteria; Micrococcales; Microbacteriaceae; Clavibacter; Clavibacter michiganensis		NCBI Virus, RefSeq
446529	Microbacterium phage Min1	Viruses; dsDNA viruses, no RNA stage; Caudovirales; Siphoviridae; unclassified Siphoviridae	NC_009603				151262	Microbacterium nematophilum	Bacteria; Actinobacteria; Actinobacteria; Micrococcales; Microbacteriaceae; Microbacterium		NCBI Virus, RefSeq
1458670	Microbacterium phage vB_MoxS-ISF9	Viruses; dsDNA viruses, no RNA stage; Caudovirales; Siphoviridae; unclassified Siphoviridae	NC_023859				82380	Microbacterium oxydans	Bacteria; Actinobacteria; Actinobacteria; Micrococcales; Microbacteriaceae; Microbacterium		NCBI Virus, RefSeq
1796994	Arthrobacter phage BarretLemon	Viruses; dsDNA viruses, no RNA stage; Caudovirales; Myoviridae; Marthavirus; unclassified Marthavirus	NC_031252				1771959	Arthrobacter sp. ATCC 21022	Bacteria; Actinobacteria; Actinobacteria; Micrococcales; Micrococcaceae; Arthrobacter		NCBI Virus, RefSeq
1698361	Arthrobacter phage Decurro	Viruses; dsDNA viruses, no RNA stage; Caudovirales; Siphoviridae; Decurrovirus; Arthrobacter virus Decurro	NC_028692				1771959	Arthrobacter sp. ATCC 21022	Bacteria; Actinobacteria; Actinobacteria; Micrococcales; Micrococcaceae; Arthrobacter		RefSeq
1796995	Arthrobacter phage KellEzio	Viruses; dsDNA viruses, no RNA stage; Caudovirales; Siphoviridae; Kelleziovirus; Arthrobacter virus Kellezzio	NC_031231				1771959	Arthrobacter sp. ATCC 21022	Bacteria; Actinobacteria; Actinobacteria; Micrococcales; Micrococcaceae; Arthrobacter		RefSeq
1796996	Arthrobacter phage Kitkat	Viruses; dsDNA viruses, no RNA stage; Caudovirales; Siphoviridae; Kelleziovirus; Arthrobacter virus Kitkat	NC_031254				1771959	Arthrobacter sp. ATCC 21022	Bacteria; Actinobacteria; Actinobacteria; Micrococcales; Micrococcaceae; Arthrobacter		RefSeq
1796997	Arthrobacter phage Mudcat	Viruses; dsDNA viruses, no RNA stage; Caudovirales; Siphoviridae; Mudcatvirus; Arthrobacter virus Mudcat	NC_031224				1771959	Arthrobacter sp. ATCC 21022	Bacteria; Actinobacteria; Actinobacteria; Micrococcales; Micrococcaceae; Arthrobacter		RefSeq
1414742	Arthrobacter phage vB_ArS-ArV2	Viruses; dsDNA viruses, no RNA stage; Caudovirales; Siphoviridae; unclassified Siphoviridae	NC_022972				1667	Arthrobacter sp.	Bacteria; Actinobacteria; Actinobacteria; Micrococcales; Micrococcaceae; Arthrobacter		NCBI Virus, RefSeq
1566993	Arthrobacter phage vB_ArtM-ArV1	Viruses; dsDNA viruses, no RNA stage; Caudovirales; Myoviridae; Arv1virus; Arthrobacter virus ArV1	NC_026606				1667	Arthrobacter sp.	Bacteria; Actinobacteria; Actinobacteria; Micrococcales; Micrococcaceae; Arthrobacter		RefSeq
279303	Actinoplanes phage phiAsp2	Viruses; dsDNA viruses, no RNA stage; Caudovirales; Siphoviridae; unclassified Siphoviridae	NC_005885				442459	Actinoplanes sp. SN223/29	Bacteria; Actinobacteria; Actinobacteria; Micromonosporales; Micromonosporaceae; Actinoplanes		NCBI Virus, RefSeq
1654740	Propionibacterium phage BruceLethal	Viruses; dsDNA viruses, no RNA stage; Caudovirales; Siphoviridae; Pa6virus; unclassified Pa6virus	NC_031084				1743	Propionibacterium	Bacteria; Actinobacteria; Actinobacteria; Propionibacteriales; Propionibacteriaceae		NCBI Virus
1654780	Propionibacterium phage Enoki	Viruses; dsDNA viruses, no RNA stage; Caudovirales; Siphoviridae; Pa6virus; unclassified Pa6virus	NC_031119				1743	Propionibacterium	Bacteria; Actinobacteria; Actinobacteria; Propionibacteriales; Propionibacteriaceae		NCBI Virus
1654781	Propionibacterium phage Moyashi	Viruses; dsDNA viruses, no RNA stage; Caudovirales; Siphoviridae; Pa6virus; unclassified Pa6virus	NC_031003				1743	Propionibacterium	Bacteria; Actinobacteria; Actinobacteria; Propionibacteriales; Propionibacteriaceae		NCBI Virus
1747271	Propionibacterium phage PA1-14	Viruses; dsDNA viruses, no RNA stage; Caudovirales; Siphoviridae; Pa6virus; unclassified Pa6virus	NC_028694				1743	Propionibacterium	Bacteria; Actinobacteria; Actinobacteria; Propionibacteriales; Propionibacteriaceae		NCBI Virus
1690805	Propionibacterium phage PAC1	Viruses; dsDNA viruses, no RNA stage; Caudovirales; Siphoviridae; Pa6virus; unclassified Pa6virus	NC_028967				1743	Propionibacterium	Bacteria; Actinobacteria; Actinobacteria; Propionibacteriales; Propionibacteriaceae		NCBI Virus
1235645	Propionibacterium phage PHL010M04	Viruses; dsDNA viruses, no RNA stage; Caudovirales; Siphoviridae; Pa6virus; unclassified Pa6virus	NC_022336				1743	Propionibacterium	Bacteria; Actinobacteria; Actinobacteria; Propionibacteriales; Propionibacteriaceae		NCBI Virus
1500800	Propionibacterium phage PHL030N00	Viruses; dsDNA viruses, no RNA stage; Caudovirales; Siphoviridae; Pa6virus; unclassified Pa6virus	NC_027373				1743	Propionibacterium	Bacteria; Actinobacteria; Actinobacteria; Propionibacteriales; Propionibacteriaceae		NCBI Virus
1500802	Propionibacterium phage PHL055N00	Viruses; dsDNA viruses, no RNA stage; Caudovirales; Siphoviridae; Pa6virus; unclassified Pa6virus	NC_027400				1743	Propionibacterium	Bacteria; Actinobacteria; Actinobacteria; Propionibacteriales; Propionibacteriaceae		NCBI Virus
1235649	Propionibacterium phage PHL067M10	Viruses; dsDNA viruses, no RNA stage; Caudovirales; Siphoviridae; Pa6virus; unclassified Pa6virus	NC_022335				1743	Propionibacterium	Bacteria; Actinobacteria; Actinobacteria; Propionibacteriales; Propionibacteriaceae		NCBI Virus
1500808	Propionibacterium phage PHL082M00	Viruses; dsDNA viruses, no RNA stage; Caudovirales; Siphoviridae; Pa6virus; unclassified Pa6virus	NC_027359				1743	Propionibacterium	Bacteria; Actinobacteria; Actinobacteria; Propionibacteriales; Propionibacteriaceae		NCBI Virus
1500812	Propionibacterium phage PHL085N00	Viruses; dsDNA viruses, no RNA stage; Caudovirales; Siphoviridae; Pa6virus; unclassified Pa6virus	NC_027361				1743	Propionibacterium	Bacteria; Actinobacteria; Actinobacteria; Propionibacteriales; Propionibacteriaceae		NCBI Virus
1500822	Propionibacterium phage PHL150M00	Viruses; dsDNA viruses, no RNA stage; Caudovirales; Siphoviridae; Pa6virus; unclassified Pa6virus	NC_027294				1743	Propionibacterium	Bacteria; Actinobacteria; Actinobacteria; Propionibacteriales; Propionibacteriaceae		NCBI Virus
1654782	Propionibacterium phage QueenBey	Viruses; dsDNA viruses, no RNA stage; Caudovirales; Siphoviridae; Pa6virus; unclassified Pa6virus	NC_031005				1743	Propionibacterium	Bacteria; Actinobacteria; Actinobacteria; Propionibacteriales; Propionibacteriaceae		NCBI Virus
1229794	Propionibacterium phage ATCC29399B_C	Viruses; dsDNA viruses, no RNA stage; Caudovirales; Siphoviridae; Pa6virus; Propionibacterium virus ATCC29399BC	NC_018851				1747	Cutibacterium acnes	Bacteria; Actinobacteria; Actinobacteria; Propionibacteriales; Propionibacteriaceae; Cutibacterium		RefSeq
1229793	Propionibacterium phage ATCC29399B_T	Viruses; dsDNA viruses, no RNA stage; Caudovirales; Siphoviridae; Pa6virus; Propionibacterium virus ATCC29399BT	NC_018847				1747	Cutibacterium acnes	Bacteria; Actinobacteria; Actinobacteria; Propionibacteriales; Propionibacteriaceae; Cutibacterium		RefSeq
1655012	Propionibacterium phage Attacne	Viruses; dsDNA viruses, no RNA stage; Caudovirales; Siphoviridae; Pa6virus; Propionibacterium virus Attacne	NC_027629				1747	Cutibacterium acnes	Bacteria; Actinobacteria; Actinobacteria; Propionibacteriales; Propionibacteriaceae; Cutibacterium		RefSeq
1655014	Propionibacterium phage Kubed	Viruses; dsDNA viruses, no RNA stage; Caudovirales; Siphoviridae; Pa6virus; Propionibacterium virus Kubed	NC_027625				1747	Cutibacterium acnes	Bacteria; Actinobacteria; Actinobacteria; Propionibacteriales; Propionibacteriaceae; Cutibacterium		RefSeq
1655015	Propionibacterium phage Lauchelly	Viruses; dsDNA viruses, no RNA stage; Caudovirales; Siphoviridae; Pa6virus; Propionibacterium virus Lauchelly	NC_027628				1747	Cutibacterium acnes	Bacteria; Actinobacteria; Actinobacteria; Propionibacteriales; Propionibacteriaceae; Cutibacterium		RefSeq
1655016	Propionibacterium phage MrAK	Viruses; dsDNA viruses, no RNA stage; Caudovirales; Siphoviridae; Pa6virus; Propionibacterium virus MrAK	NC_027620				1747	Cutibacterium acnes	Bacteria; Actinobacteria; Actinobacteria; Propionibacteriales; Propionibacteriaceae; Cutibacterium		RefSeq
1655017	Propionibacterium phage Ouroboros	Viruses; dsDNA viruses, no RNA stage; Caudovirales; Siphoviridae; Pa6virus; Propionibacterium virus Ouroboros	NC_027630				1747	Cutibacterium acnes	Bacteria; Actinobacteria; Actinobacteria; Propionibacteriales; Propionibacteriaceae; Cutibacterium		RefSeq
1229792	Propionibacterium phage P1.1	Viruses; dsDNA viruses, no RNA stage; Caudovirales; Siphoviridae; Pa6virus; Propionibacterium virus P1.1	NC_018842				1747	Cutibacterium acnes	Bacteria; Actinobacteria; Actinobacteria; Propionibacteriales; Propionibacteriaceae; Cutibacterium		RefSeq
1229791	Propionibacterium phage P100_1	Viruses; dsDNA viruses, no RNA stage; Caudovirales; Siphoviridae; Pa6virus; Propionibacterium virus P1001	NC_018840				1747	Cutibacterium acnes	Bacteria; Actinobacteria; Actinobacteria; Propionibacteriales; Propionibacteriaceae; Cutibacterium		RefSeq
1229790	Propionibacterium phage P100_A	Viruses; dsDNA viruses, no RNA stage; Caudovirales; Siphoviridae; Pa6virus; Propionibacterium virus P100A	NC_018838				1747	Cutibacterium acnes	Bacteria; Actinobacteria; Actinobacteria; Propionibacteriales; Propionibacteriaceae; Cutibacterium		RefSeq
1229789	Propionibacterium phage P100D	Viruses; dsDNA viruses, no RNA stage; Caudovirales; Siphoviridae; Pa6virus; Propionibacterium virus P100D	NC_018852				1747	Cutibacterium acnes	Bacteria; Actinobacteria; Actinobacteria; Propionibacteriales; Propionibacteriaceae; Cutibacterium		RefSeq
1229786	Propionibacterium phage P101A	Viruses; dsDNA viruses, no RNA stage; Caudovirales; Siphoviridae; Pa6virus; Propionibacterium virus P101A	NC_018841				1747	Cutibacterium acnes	Bacteria; Actinobacteria; Actinobacteria; Propionibacteriales; Propionibacteriaceae; Cutibacterium		RefSeq
1229787	Propionibacterium phage P104A	Viruses; dsDNA viruses, no RNA stage; Caudovirales; Siphoviridae; Pa6virus; Propionibacterium virus P104A	NC_018845				1747	Cutibacterium acnes	Bacteria; Actinobacteria; Actinobacteria; Propionibacteriales; Propionibacteriaceae; Cutibacterium		RefSeq
1229788	Propionibacterium phage P105	Viruses; dsDNA viruses, no RNA stage; Caudovirales; Siphoviridae; Pa6virus; Propionibacterium virus P105	NC_018849				1747	Cutibacterium acnes	Bacteria; Actinobacteria; Actinobacteria; Propionibacteriales; Propionibacteriaceae; Cutibacterium		RefSeq
1229784	Propionibacterium phage P14.4	Viruses; dsDNA viruses, no RNA stage; Caudovirales; Siphoviridae; Pa6virus; Propionibacterium virus P144	NC_018839				1747	Cutibacterium acnes	Bacteria; Actinobacteria; Actinobacteria; Propionibacteriales; Propionibacteriaceae; Cutibacterium		RefSeq
1229782	Propionibacterium phage P9.1	Viruses; dsDNA viruses, no RNA stage; Caudovirales; Siphoviridae; Pa6virus; Propionibacterium virus P91	NC_018834				1747	Cutibacterium acnes	Bacteria; Actinobacteria; Actinobacteria; Propionibacteriales; Propionibacteriaceae; Cutibacterium		RefSeq
376758	Propionibacterium phage PA6	Viruses; dsDNA viruses, no RNA stage; Caudovirales; Siphoviridae; Pa6virus; Propionibacterium virus PA6	NC_009541				1747	Cutibacterium acnes	Bacteria; Actinobacteria; Actinobacteria; Propionibacteriales; Propionibacteriaceae; Cutibacterium		RefSeq
1498188	Propionibacterium phage Pacnes 2012-15	Viruses; dsDNA viruses, no RNA stage; Caudovirales; Siphoviridae; Pa6virus; Propionibacterium virus Pacnes201215	NC_027371				1747	Cutibacterium acnes	Bacteria; Actinobacteria; Actinobacteria; Propionibacteriales; Propionibacteriaceae; Cutibacterium		RefSeq
504501	Propionibacterium phage PAD20	Viruses; dsDNA viruses, no RNA stage; Caudovirales; Siphoviridae; Pa6virus; Propionibacterium virus PAD20	NC_015454				1747	Cutibacterium acnes	Bacteria; Actinobacteria; Actinobacteria; Propionibacteriales; Propionibacteriaceae; Cutibacterium	21504575	Literature
504553	Propionibacterium phage PAS50	Viruses; dsDNA viruses, no RNA stage; Caudovirales; Siphoviridae; Pa6virus; Propionibacterium virus PAS50	NC_015453				1747	Cutibacterium acnes	Bacteria; Actinobacteria; Actinobacteria; Propionibacteriales; Propionibacteriaceae; Cutibacterium	21504575	Literature
1500798	Propionibacterium phage PHL009M11	Viruses; dsDNA viruses, no RNA stage; Caudovirales; Siphoviridae; Pa6virus; Propionibacterium virus PHL009M11	NC_027336				1747	Cutibacterium acnes	Bacteria; Actinobacteria; Actinobacteria; Propionibacteriales; Propionibacteriaceae; Cutibacterium		RefSeq
1500799	Propionibacterium phage PHL025M00	Viruses; dsDNA viruses, no RNA stage; Caudovirales; Siphoviridae; Pa6virus; Propionibacterium virus PHL025M00	NC_027357				1747	Cutibacterium acnes	Bacteria; Actinobacteria; Actinobacteria; Propionibacteriales; Propionibacteriaceae; Cutibacterium		RefSeq
1500801	Propionibacterium phage PHL041M10	Viruses; dsDNA viruses, no RNA stage; Caudovirales; Siphoviridae; Pa6virus; Propionibacterium virus PHL041M10	NC_027391				1747	Cutibacterium acnes	Bacteria; Actinobacteria; Actinobacteria; Propionibacteriales; Propionibacteriaceae; Cutibacterium		RefSeq
1235647	Propionibacterium phage PHL060L00	Viruses; dsDNA viruses, no RNA stage; Caudovirales; Siphoviridae; Pa6virus; Propionibacterium virus PHL060L00	NC_022338				1747	Cutibacterium acnes	Bacteria; Actinobacteria; Actinobacteria; Propionibacteriales; Propionibacteriaceae; Cutibacterium		RefSeq
1500807	Propionibacterium phage PHL070N00	Viruses; dsDNA viruses, no RNA stage; Caudovirales; Siphoviridae; Pa6virus; Propionibacterium virus PHL070N00	NC_027333				1747	Cutibacterium acnes	Bacteria; Actinobacteria; Actinobacteria; Propionibacteriales; Propionibacteriaceae; Cutibacterium		RefSeq
1235650	Propionibacterium phage PHL071N05	Viruses; dsDNA viruses, no RNA stage; Caudovirales; Siphoviridae; Pa6virus; Propionibacterium virus PHL071N05	NC_022337				1747	Cutibacterium acnes	Bacteria; Actinobacteria; Actinobacteria; Propionibacteriales; Propionibacteriaceae; Cutibacterium		RefSeq
1500813	Propionibacterium phage PHL092M00	Viruses; dsDNA viruses, no RNA stage; Caudovirales; Siphoviridae; Pa6virus; Propionibacterium virus PHL092M00	NC_027385				1747	Cutibacterium acnes	Bacteria; Actinobacteria; Actinobacteria; Propionibacteriales; Propionibacteriaceae; Cutibacterium		RefSeq
1500814	Propionibacterium phage PHL095N00	Viruses; dsDNA viruses, no RNA stage; Caudovirales; Siphoviridae; Pa6virus; Propionibacterium virus PHL095N00	NC_027401				1747	Cutibacterium acnes	Bacteria; Actinobacteria; Actinobacteria; Propionibacteriales; Propionibacteriaceae; Cutibacterium		RefSeq
1235653	Propionibacterium phage PHL111M01	Viruses; dsDNA viruses, no RNA stage; Caudovirales; Siphoviridae; Pa6virus; Propionibacterium virus PHL111M01	NC_022342				1747	Cutibacterium acnes	Bacteria; Actinobacteria; Actinobacteria; Propionibacteriales; Propionibacteriaceae; Cutibacterium		RefSeq
1235654	Propionibacterium phage PHL112N00	Viruses; dsDNA viruses, no RNA stage; Caudovirales; Siphoviridae; Pa6virus; Propionibacterium virus PHL112N00	NC_022334				1747	Cutibacterium acnes	Bacteria; Actinobacteria; Actinobacteria; Propionibacteriales; Propionibacteriaceae; Cutibacterium		RefSeq
1235655	Propionibacterium phage PHL113M01	Viruses; dsDNA viruses, no RNA stage; Caudovirales; Siphoviridae; Pa6virus; Propionibacterium virus PHL113M01	NC_022341				1747	Cutibacterium acnes	Bacteria; Actinobacteria; Actinobacteria; Propionibacteriales; Propionibacteriaceae; Cutibacterium		RefSeq
1235656	Propionibacterium phage PHL114L00	Viruses; dsDNA viruses, no RNA stage; Caudovirales; Siphoviridae; Pa6virus; Propionibacterium virus PHL114L00	NC_022340				1747	Cutibacterium acnes	Bacteria; Actinobacteria; Actinobacteria; Propionibacteriales; Propionibacteriaceae; Cutibacterium		RefSeq
1500816	Propionibacterium phage PHL116M00	Viruses; dsDNA viruses, no RNA stage; Caudovirales; Siphoviridae; Pa6virus; Propionibacterium virus PHL116M00	NC_027362				1747	Cutibacterium acnes	Bacteria; Actinobacteria; Actinobacteria; Propionibacteriales; Propionibacteriaceae; Cutibacterium		RefSeq
1500820	Propionibacterium phage PHL132N00	Viruses; dsDNA viruses, no RNA stage; Caudovirales; Siphoviridae; Pa6virus; Propionibacterium virus PHL132N00	NC_027367				1747	Cutibacterium acnes	Bacteria; Actinobacteria; Actinobacteria; Propionibacteriales; Propionibacteriaceae; Cutibacterium		RefSeq
1500821	Propionibacterium phage PHL141N00	Viruses; dsDNA viruses, no RNA stage; Caudovirales; Siphoviridae; Pa6virus; Propionibacterium virus PHL141N00	NC_027389				1747	Cutibacterium acnes	Bacteria; Actinobacteria; Actinobacteria; Propionibacteriales; Propionibacteriaceae; Cutibacterium		RefSeq
1500825	Propionibacterium phage PHL152M00	Viruses; dsDNA viruses, no RNA stage; Caudovirales; Siphoviridae; Pa6virus; Propionibacterium virus PHL152M00	NC_027386				1747	Cutibacterium acnes	Bacteria; Actinobacteria; Actinobacteria; Propionibacteriales; Propionibacteriaceae; Cutibacterium		RefSeq
1500827	Propionibacterium phage PHL171M01	Viruses; dsDNA viruses, no RNA stage; Caudovirales; Siphoviridae; Pa6virus; Propionibacterium virus PHL171M01	NC_027346				1747	Cutibacterium acnes	Bacteria; Actinobacteria; Actinobacteria; Propionibacteriales; Propionibacteriaceae; Cutibacterium		RefSeq
1500828	Propionibacterium phage PHL179M00	Viruses; dsDNA viruses, no RNA stage; Caudovirales; Siphoviridae; Pa6virus; Propionibacterium virus PHL179M00	NC_027370				1747	Cutibacterium acnes	Bacteria; Actinobacteria; Actinobacteria; Propionibacteriales; Propionibacteriaceae; Cutibacterium		RefSeq
1500830	Propionibacterium phage PHL199M00	Viruses; dsDNA viruses, no RNA stage; Caudovirales; Siphoviridae; Pa6virus; Propionibacterium virus PHL199M00	NC_027295				1747	Cutibacterium acnes	Bacteria; Actinobacteria; Actinobacteria; Propionibacteriales; Propionibacteriaceae; Cutibacterium		RefSeq
1500831	Propionibacterium phage PHL301M00	Viruses; dsDNA viruses, no RNA stage; Caudovirales; Siphoviridae; Pa6virus; Propionibacterium virus PHL301M00	NC_027354				1747	Cutibacterium acnes	Bacteria; Actinobacteria; Actinobacteria; Propionibacteriales; Propionibacteriaceae; Cutibacterium		RefSeq
1655018	Propionibacterium phage Pirate	Viruses; dsDNA viruses, no RNA stage; Caudovirales; Siphoviridae; Pa6virus; Propionibacterium virus Pirate	NC_027623				1747	Cutibacterium acnes	Bacteria; Actinobacteria; Actinobacteria; Propionibacteriales; Propionibacteriaceae; Cutibacterium		RefSeq
1655019	Propionibacterium phage Procrass1	Viruses; dsDNA viruses, no RNA stage; Caudovirales; Siphoviridae; Pa6virus; Propionibacterium virus Procrass1	NC_027626				1747	Cutibacterium acnes	Bacteria; Actinobacteria; Actinobacteria; Propionibacteriales; Propionibacteriaceae; Cutibacterium		RefSeq
1655020	Propionibacterium phage SKKY	Viruses; dsDNA viruses, no RNA stage; Caudovirales; Siphoviridae; Pa6virus; Propionibacterium virus SKKY	NC_027624				1747	Cutibacterium acnes	Bacteria; Actinobacteria; Actinobacteria; Propionibacteriales; Propionibacteriaceae; Cutibacterium		RefSeq
1655021	Propionibacterium phage Solid	Viruses; dsDNA viruses, no RNA stage; Caudovirales; Siphoviridae; Pa6virus; Propionibacterium virus Solid	NC_027627				1747	Cutibacterium acnes	Bacteria; Actinobacteria; Actinobacteria; Propionibacteriales; Propionibacteriaceae; Cutibacterium		RefSeq
1655022	Propionibacterium phage Stormborn	Viruses; dsDNA viruses, no RNA stage; Caudovirales; Siphoviridae; Pa6virus; Propionibacterium virus Stormborn	NC_027622				1747	Cutibacterium acnes	Bacteria; Actinobacteria; Actinobacteria; Propionibacteriales; Propionibacteriaceae; Cutibacterium		RefSeq
1655023	Propionibacterium phage Wizzo	Viruses; dsDNA viruses, no RNA stage; Caudovirales; Siphoviridae; Pa6virus; Propionibacterium virus Wizzo	NC_027621				1747	Cutibacterium acnes	Bacteria; Actinobacteria; Actinobacteria; Propionibacteriales; Propionibacteriaceae; Cutibacterium		RefSeq
1838137	Propionibacterium phage PFR1	Viruses; dsDNA viruses, no RNA stage; Caudovirales; Siphoviridae; Pfr1virus; Propionibacterium virus PFR1	NC_031076				1744	Propionibacterium freudenreichii	Bacteria; Actinobacteria; Actinobacteria; Propionibacteriales; Propionibacteriaceae; Propionibacterium		RefSeq
1838138	Propionibacterium phage PFR2	Viruses; dsDNA viruses, no RNA stage; Caudovirales; Siphoviridae; Pfr1virus; unclassified Pfr1virus	NC_031108				1744	Propionibacterium freudenreichii	Bacteria; Actinobacteria; Actinobacteria; Propionibacteriales; Propionibacteriaceae; Propionibacterium		NCBI Virus, RefSeq
1556290	Streptomyces phage Jay2Jay	Viruses; dsDNA viruses, no RNA stage; Caudovirales; Siphoviridae; unclassified Siphoviridae	NC_029098				1883	Streptomyces	Bacteria; Actinobacteria; Actinobacteria; Streptomycetales; Streptomycetaceae		NCBI Virus
370623	Streptomyces phage mu1/6	Viruses; dsDNA viruses, no RNA stage; Caudovirales; Siphoviridae; unclassified Siphoviridae	NC_007967				1883	Streptomyces	Bacteria; Actinobacteria; Actinobacteria; Streptomycetales; Streptomycetaceae		NCBI Virus
1873777	Streptomyces phage Nanodon	Viruses; dsDNA viruses, no RNA stage; Caudovirales; Siphoviridae; Arquatrovirinae; Likavirus; unclassified Likavirus	NC_031078				1883	Streptomyces	Bacteria; Actinobacteria; Actinobacteria; Streptomycetales; Streptomycetaceae		NCBI Virus
1755682	Streptomyces phage phiSAJS1	Viruses; dsDNA viruses, no RNA stage; Caudovirales; Siphoviridae; Ydn12virus; unclassified Ydn12virus	NC_029005				1883	Streptomyces	Bacteria; Actinobacteria; Actinobacteria; Streptomycetales; Streptomycetaceae		NCBI Virus
10719	Streptomyces virus phiC31	Viruses; dsDNA viruses, no RNA stage; Caudovirales; Siphoviridae; Phic31virus	NC_001978				1883	Streptomyces	Bacteria; Actinobacteria; Actinobacteria; Streptomycetales; Streptomycetaceae		NCBI Virus
1673877	Streptomyces phage Amela	Viruses; dsDNA viruses, no RNA stage; Caudovirales; Siphoviridae; Arquatrovirinae; Camvirus; Streptomyces virus Amela	NC_028904				953739	Streptomyces venezuelae ATCC 10712	Bacteria; Actinobacteria; Actinobacteria; Streptomycetales; Streptomycetaceae; Streptomyces		RefSeq
1674927	Streptomyces phage Lannister	Viruses; dsDNA viruses, no RNA stage; Caudovirales; Siphoviridae; Arquatrovirinae; Likavirus; Streptomyces virus Lannister	NC_028827				953739	Streptomyces venezuelae ATCC 10712	Bacteria; Actinobacteria; Actinobacteria; Streptomycetales; Streptomycetaceae; Streptomyces		RefSeq
1327758	Streptomyces phage Lika	Viruses; dsDNA viruses, no RNA stage; Caudovirales; Siphoviridae; Arquatrovirinae; Likavirus; Streptomyces virus Lika	NC_021298				1916	Streptomyces lividans	Bacteria; Actinobacteria; Actinobacteria; Streptomycetales; Streptomycetaceae; Streptomyces		RefSeq
1204524	Streptomyces phage phiHau3	Viruses; dsDNA viruses, no RNA stage; Caudovirales; Siphoviridae; Arquatrovirinae; unassigned Arquatrovirinae; Streptomyces virus phiHau3	NC_018836				1912	Streptomyces hygroscopicus	Bacteria; Actinobacteria; Actinobacteria; Streptomycetales; Streptomycetaceae; Streptomyces
747763	Streptomyces phage phiSASD1	Viruses; dsDNA viruses, no RNA stage; Caudovirales; Siphoviridae; Phic31virus; unclassified Phic3unalikevirus	NC_014229				33903	Streptomyces avermitilis	Bacteria; Actinobacteria; Actinobacteria; Streptomycetales; Streptomycetaceae; Streptomyces		NCBI Virus, RefSeq
1327759	Streptomyces phage Sujidade	Viruses; dsDNA viruses, no RNA stage; Caudovirales; Siphoviridae; Arquatrovirinae; Likavirus; Streptomyces virus Sujidade	NC_021304				1916	Streptomyces lividans	Bacteria; Actinobacteria; Actinobacteria; Streptomycetales; Streptomycetaceae; Streptomyces		RefSeq
1204525	Streptomyces phage SV1	Viruses; dsDNA viruses, no RNA stage; Caudovirales; Siphoviridae; unclassified Siphoviridae	NC_018848				54571	Streptomyces venezuelae	Bacteria; Actinobacteria; Actinobacteria; Streptomycetales; Streptomycetaceae; Streptomyces		NCBI Virus, RefSeq
10702	Streptomyces phage VWB	Viruses; dsDNA viruses, no RNA stage; Caudovirales; Siphoviridae; unclassified Siphoviridae	NC_005345				54571	Streptomyces venezuelae	Bacteria; Actinobacteria; Actinobacteria; Streptomycetales; Streptomycetaceae; Streptomyces	6096487, 15629775	Literature, NCBI Virus, RefSeq
1327760	Streptomyces phage Zemlya	Viruses; dsDNA viruses, no RNA stage; Caudovirales; Siphoviridae; Arquatrovirinae; Likavirus; Streptomyces virus Zemlya	NC_021339				1916	Streptomyces lividans	Bacteria; Actinobacteria; Actinobacteria; Streptomycetales; Streptomycetaceae; Streptomyces		RefSeq
225588	Streptomyces virus phiBT1	Viruses; dsDNA viruses, no RNA stage; Caudovirales; Siphoviridae; Phic31virus	NC_004664				1916	Streptomyces lividans	Bacteria; Actinobacteria; Actinobacteria; Streptomycetales; Streptomycetaceae; Streptomyces		NCBI Virus, RefSeq
374422	Streptomyces virus TG1	Viruses; dsDNA viruses, no RNA stage; Caudovirales; Siphoviridae; Phic31virus	NC_018853				29303	Streptomyces cattleya	Bacteria; Actinobacteria; Actinobacteria; Streptomycetales; Streptomycetaceae; Streptomyces
10732	Streptomyces phage R4	Viruses; dsDNA viruses, no RNA stage; Caudovirales; Siphoviridae; Arquatrovirinae; R4virus; Streptomyces virus R4	NC_019414				1888	Streptomyces albus	Bacteria; Actinobacteria; Actinobacteria; Streptomycetales; Streptomycetaceae; Streptomyces; Streptomyces albus group
1690817	Streptomyces phage SF1	Viruses; dsDNA viruses, no RNA stage; Caudovirales; Siphoviridae; unclassified Siphoviridae	NC_028807				52258	Streptomyces flavovirens	Bacteria; Actinobacteria; Actinobacteria; Streptomycetales; Streptomycetaceae; Streptomyces; Streptomyces griseus group; Streptomyces flavovirens subgroup		NCBI Virus, RefSeq
1690818	Streptomyces phage SF3	Viruses; dsDNA viruses, no RNA stage; Caudovirales; Siphoviridae; unclassified Siphoviridae	NC_028952				52258	Streptomyces flavovirens	Bacteria; Actinobacteria; Actinobacteria; Streptomycetales; Streptomycetaceae; Streptomyces; Streptomyces griseus group; Streptomyces flavovirens subgroup		NCBI Virus, RefSeq
1690425	Streptomyces phage Caliburn	Viruses; dsDNA viruses, no RNA stage; Caudovirales; Siphoviridae; Arquatrovirinae; Likavirus; Streptomyces virus Caliburn	NC_028892				1911	Streptomyces griseus	Bacteria; Actinobacteria; Actinobacteria; Streptomycetales; Streptomycetaceae; Streptomyces; Streptomyces griseus group; Streptomyces griseus subgroup		RefSeq
1674926	Streptomyces phage Izzy	Viruses; dsDNA viruses, no RNA stage; Caudovirales; Siphoviridae; Arquatrovirinae; Likavirus; Streptomyces virus Izzy	NC_028976				1911	Streptomyces griseus	Bacteria; Actinobacteria; Actinobacteria; Streptomycetales; Streptomycetaceae; Streptomyces; Streptomyces griseus group; Streptomyces griseus subgroup		RefSeq
1636184	Streptomyces phage TP1604	Viruses; dsDNA viruses, no RNA stage; Caudovirales; Siphoviridae; Ydn12virus; Streptomyces virus TP1604	NC_028818				67263	Streptomyces griseus subsp. griseus	Bacteria; Actinobacteria; Actinobacteria; Streptomycetales; Streptomycetaceae; Streptomyces; Streptomyces griseus group; Streptomyces griseus subgroup; Streptomyces griseus		RefSeq
1636183	Streptomyces phage YDN12	Viruses; dsDNA viruses, no RNA stage; Caudovirales; Siphoviridae; Ydn12virus; Streptomyces virus YDN12	NC_028974				67263	Streptomyces griseus subsp. griseus	Bacteria; Actinobacteria; Actinobacteria; Streptomycetales; Streptomycetaceae; Streptomyces; Streptomyces griseus group; Streptomyces griseus subgroup; Streptomyces griseus		RefSeq
1732176	Hydrogenobaculum phage 1	Viruses; dsDNA viruses, no RNA stage; unclassified dsDNA phages	NC_028651				168657	Hydrogenobaculum	Bacteria; Aquificae; Aquificae; Aquificales; Aquificaceae		NCBI Virus, RefSeq
148943	Rhodothermus phage RM378	Viruses; dsDNA viruses, no RNA stage; Caudovirales; Myoviridae; unclassified Myoviridae	NC_004735				29549	Rhodothermus marinus	Bacteria; Bacteroidetes; Bacteroidetes Order II. Incertae sedis; Rhodothermaceae; Rhodothermus		NCBI Virus, RefSeq
1183239	Salisaeta icosahedral phage 1	Viruses; dsDNA viruses, no RNA stage; unclassified dsDNA phages	NC_017983				1089709	Salisaeta sp. SP9-1	Bacteria; Bacteroidetes; Bacteroidetes Order II. Incertae sedis; Rhodothermaceae; Salisaeta		NCBI Virus, RefSeq
99179	Bacteroides phage B40-8	Viruses; dsDNA viruses, no RNA stage; Caudovirales; Siphoviridae; unclassified Siphoviridae	NC_011222				816	Bacteroides	Bacteria; Bacteroidetes; Bacteroidia; Bacteroidales; Bacteroidaceae		NCBI Virus
1105171	Bacteroides phage B124-14	Viruses; dsDNA viruses, no RNA stage; Caudovirales; Siphoviridae; unclassified Siphoviridae	NC_016770				817	Bacteroides fragilis	Bacteria; Bacteroidetes; Bacteroidia; Bacteroidales; Bacteroidaceae; Bacteroides		NCBI Virus, RefSeq
1792272	Flavobacterium phage 1H	Viruses; dsDNA viruses, no RNA stage; Caudovirales; Podoviridae; unclassified Podoviridae	NC_031911				237	Flavobacterium	Bacteria; Bacteroidetes; Flavobacteriia; Flavobacteriales; Flavobacteriaceae		NCBI Virus
1792273	Flavobacterium phage 2A	Viruses; dsDNA viruses, no RNA stage; Caudovirales; Podoviridae; unclassified Podoviridae	NC_031926				237	Flavobacterium	Bacteria; Bacteroidetes; Flavobacteriia; Flavobacteriales; Flavobacteriaceae		NCBI Virus
1325731	Flavobacterium phage 6H	Viruses; dsDNA viruses, no RNA stage; Caudovirales; Podoviridae; unclassified Podoviridae	NC_021867				237	Flavobacterium	Bacteria; Bacteroidetes; Flavobacteriia; Flavobacteriales; Flavobacteriaceae		NCBI Virus
908819	Flavobacterium phage FCL-2	Viruses; dsDNA viruses, no RNA stage; Caudovirales; Myoviridae; unclassified Myoviridae	NC_027125				237	Flavobacterium	Bacteria; Bacteroidetes; Flavobacteriia; Flavobacteriales; Flavobacteriaceae		NCBI Virus
1168479	Nonlabens phage P12024L	Viruses; dsDNA viruses, no RNA stage; Caudovirales; Siphoviridae; P12024virus; Nonlabens virus P12024L	NC_018272				363408	Nonlabens	Bacteria; Bacteroidetes; Flavobacteriia; Flavobacteriales; Flavobacteriaceae		RefSeq
1168478	Nonlabens phage P12024S	Viruses; dsDNA viruses, no RNA stage; Caudovirales; Siphoviridae; P12024virus; Nonlabens virus P12024S	NC_018271				363408	Nonlabens	Bacteria; Bacteroidetes; Flavobacteriia; Flavobacteriales; Flavobacteriaceae		RefSeq
1647386	Polaribacter phage P12002L	Viruses; dsDNA viruses, no RNA stage; Caudovirales; Siphoviridae; P12002virus; Polaribacter virus P12002L	NC_028924				52959	Polaribacter	Bacteria; Bacteroidetes; Flavobacteriia; Flavobacteriales; Flavobacteriaceae
1647387	Polaribacter phage P12002S	Viruses; dsDNA viruses, no RNA stage; Caudovirales; Siphoviridae; P12002virus; Polaribacter virus P12002S	NC_028763				52959	Polaribacter	Bacteria; Bacteroidetes; Flavobacteriia; Flavobacteriales; Flavobacteriaceae
1327981	Cellulophaga phage phi10:1	Viruses; dsDNA viruses, no RNA stage; Caudovirales; Siphoviridae; unclassified Siphoviridae	NC_021802				76594	Cellulophaga baltica	Bacteria; Bacteroidetes; Flavobacteriia; Flavobacteriales; Flavobacteriaceae; Cellulophaga		RefSeq
1327976	Cellulophaga phage phi12:1	Viruses; dsDNA viruses, no RNA stage; Caudovirales; Siphoviridae; Cba181virus; Cellulophaga virus Cba121	NC_021791				76594	Cellulophaga baltica	Bacteria; Bacteroidetes; Flavobacteriia; Flavobacteriales; Flavobacteriaceae; Cellulophaga		RefSeq
1328030	Cellulophaga phage phi13:2	Viruses; dsDNA viruses, no RNA stage; Caudovirales; Podoviridae; unclassified Podoviridae	NC_021803				76594	Cellulophaga baltica	Bacteria; Bacteroidetes; Flavobacteriia; Flavobacteriales; Flavobacteriaceae; Cellulophaga		NCBI Virus, RefSeq
1327980	Cellulophaga phage phi17:1	Viruses; dsDNA viruses, no RNA stage; Caudovirales; Siphoviridae; Cba181virus; Cellulophaga virus Cba171	NC_021795				76594	Cellulophaga baltica	Bacteria; Bacteroidetes; Flavobacteriia; Flavobacteriales; Flavobacteriaceae; Cellulophaga		RefSeq
1327972	Cellulophaga phage phi17:2	Viruses; dsDNA viruses, no RNA stage; Caudovirales; Podoviridae; Cba41virus; Cellulophaga virus Cba172	NC_021798				76594	Cellulophaga baltica	Bacteria; Bacteroidetes; Flavobacteriia; Flavobacteriales; Flavobacteriaceae; Cellulophaga		RefSeq
1327982	Cellulophaga phage phi18:1	Viruses; dsDNA viruses, no RNA stage; Caudovirales; Siphoviridae; Cba181virus; Cellulophaga virus Cba181	NC_021790				76594	Cellulophaga baltica	Bacteria; Bacteroidetes; Flavobacteriia; Flavobacteriales; Flavobacteriaceae; Cellulophaga		RefSeq
1327983	Cellulophaga phage phi18:3	Viruses; dsDNA viruses, no RNA stage; Caudovirales; Podoviridae; unclassified Podoviridae	NC_021794				76594	Cellulophaga baltica	Bacteria; Bacteroidetes; Flavobacteriia; Flavobacteriales; Flavobacteriaceae; Cellulophaga		NCBI Virus, RefSeq
1327970	Cellulophaga phage phi19:1	Viruses; dsDNA viruses, no RNA stage; Caudovirales; Siphoviridae; unclassified Siphoviridae	NC_021799				76594	Cellulophaga baltica	Bacteria; Bacteroidetes; Flavobacteriia; Flavobacteriales; Flavobacteriaceae; Cellulophaga		NCBI Virus, RefSeq
1327971	Cellulophaga phage phi19:3	Viruses; dsDNA viruses, no RNA stage; Caudovirales; Podoviridae; unassigned Podoviridae	NC_021789				76594	Cellulophaga baltica	Bacteria; Bacteroidetes; Flavobacteriia; Flavobacteriales; Flavobacteriaceae; Cellulophaga		NCBI Virus, RefSeq
1327977	Cellulophaga phage phi38:1	Viruses; dsDNA viruses, no RNA stage; Caudovirales; Podoviridae; unclassified Podoviridae	NC_021796				1348585	Cellulophaga baltica NN016038	Bacteria; Bacteroidetes; Flavobacteriia; Flavobacteriales; Flavobacteriaceae; Cellulophaga		NCBI Virus, RefSeq
1327993	Cellulophaga phage phi39:1	Viruses; dsDNA viruses, no RNA stage; Caudovirales; Siphoviridae; unclassified Siphoviridae	NC_021804				76594	Cellulophaga baltica	Bacteria; Bacteroidetes; Flavobacteriia; Flavobacteriales; Flavobacteriaceae; Cellulophaga		RefSeq
1328029	Cellulophaga phage phi4:1	Viruses; dsDNA viruses, no RNA stage; Caudovirales; Podoviridae; Cba41virus; Cellulophaga virus Cba41	NC_021788				76594	Cellulophaga baltica	Bacteria; Bacteroidetes; Flavobacteriia; Flavobacteriales; Flavobacteriaceae; Cellulophaga		RefSeq
1327974	Cellulophaga phage phi46:1	Viruses; dsDNA viruses, no RNA stage; Caudovirales; Siphoviridae; unclassified Siphoviridae	NC_021800				76594	Cellulophaga baltica	Bacteria; Bacteroidetes; Flavobacteriia; Flavobacteriales; Flavobacteriaceae; Cellulophaga		RefSeq
1327985	Cellulophaga phage phi46:3	Viruses; dsDNA viruses, no RNA stage; Caudovirales; Podoviridae; unclassified Podoviridae	NC_021792				76594	Cellulophaga baltica	Bacteria; Bacteroidetes; Flavobacteriia; Flavobacteriales; Flavobacteriaceae; Cellulophaga		RefSeq
756280	Cellulophaga phage phiSM	Viruses; dsDNA viruses, no RNA stage; Caudovirales; Myoviridae; unclassified Myoviridae	NC_020860				192170	Cellulophaga sp. MM#3	Bacteria; Bacteroidetes; Flavobacteriia; Flavobacteriales; Flavobacteriaceae; Cellulophaga		NCBI Virus, RefSeq
756282	Cellulophaga phage phiST	Viruses; dsDNA viruses, no RNA stage; Caudovirales; Siphoviridae; Cbastvirus; Cellulophaga virus ST	NC_020842				192170	Cellulophaga sp. MM#3	Bacteria; Bacteroidetes; Flavobacteriia; Flavobacteriales; Flavobacteriaceae; Cellulophaga		RefSeq
1176422	Croceibacter phage P2559S	Viruses; dsDNA viruses, no RNA stage; Caudovirales; Siphoviridae; unclassified Siphoviridae	NC_018276				216432	Croceibacter atlanticus HTCC2559	Bacteria; Bacteroidetes; Flavobacteriia; Flavobacteriales; Flavobacteriaceae; Croceibacter		NCBI Virus, RefSeq
1327037	Croceibacter phage P2559Y	Viruses; dsDNA viruses, no RNA stage; Caudovirales; Siphoviridae; unclassified Siphoviridae	NC_023614				216432	Croceibacter atlanticus HTCC2559	Bacteria; Bacteroidetes; Flavobacteriia; Flavobacteriales; Flavobacteriaceae; Croceibacter		NCBI Virus, RefSeq
294631	Flavobacterium phage 11b	Viruses; dsDNA viruses, no RNA stage; Caudovirales; Siphoviridae; unclassified Siphoviridae	NC_006356				239	Flavobacterium sp.	Bacteria; Bacteroidetes; Flavobacteriia; Flavobacteriales; Flavobacteriaceae; Flavobacterium		NCBI Virus, RefSeq
936152	Riemerella phage RAP44	Viruses; dsDNA viruses, no RNA stage; Caudovirales; Siphoviridae; unclassified Siphoviridae	NC_019490				34085	Riemerella anatipestifer	Bacteria; Bacteroidetes; Flavobacteriia; Flavobacteriales; Flavobacteriaceae; Riemerella		NCBI Virus, RefSeq
1357732	Anabaena phage A-4L	Viruses; dsDNA viruses, no RNA stage; Caudovirales; Podoviridae; unclassified Podoviridae	NC_024358				1163	Anabaena	Bacteria; Cyanobacteria; Nostocales; Nostocaceae		NCBI Virus
340435	Microcystis virus Ma-LMM01	Viruses; dsDNA viruses, no RNA stage; Caudovirales; Myoviridae; unassigned Myoviridae	NC_008562				1125	Microcystis	Bacteria; Cyanobacteria; Oscillatoriophycideae; Chroococcales; Microcystaceae		NCBI Virus
1357715	Microcystis phage MaMV-DC	Viruses; dsDNA viruses, no RNA stage; Caudovirales; Myoviridae; unclassified Myoviridae	NC_029002				1126	Microcystis aeruginosa	Bacteria; Cyanobacteria; Oscillatoriophycideae; Chroococcales; Microcystaceae; Microcystis		NCBI Virus, RefSeq
994601	Planktothrix phage PaV-LD	Viruses; dsDNA viruses, no RNA stage; Caudovirales; Podoviridae; unclassified Podoviridae	NC_016564				598707	Planktothrix agardhii HAB637	Bacteria; Cyanobacteria; Oscillatoriophycideae; Oscillatoriales; Microcoleaceae; Planktothrix		NCBI Virus, RefSeq
400567	Phormidium virus WMP4	Viruses; dsDNA viruses, no RNA stage; Caudovirales; Podoviridae; unassigned Podoviridae	NC_008367				1198	Phormidium	Bacteria; Cyanobacteria; Oscillatoriophycideae; Oscillatoriales; Oscillatoriaceae		NCBI Virus, RefSeq
1391455	Phormidium phage MIS-PhV1A	Viruses; dsDNA viruses, no RNA stage; unclassified dsDNA phages	NC_029032				1199	Phormidium sp.	Bacteria; Cyanobacteria; Oscillatoriophycideae; Oscillatoriales; Oscillatoriaceae; Phormidium		RefSeq
1391456	Phormidium phage MIS-PhV1B	Viruses; dsDNA viruses, no RNA stage; unclassified dsDNA phages	NC_028998				1199	Phormidium sp.	Bacteria; Cyanobacteria; Oscillatoriophycideae; Oscillatoriales; Oscillatoriaceae; Phormidium		RefSeq
434346	Cyanophage PP	Viruses; dsDNA viruses, no RNA stage; Caudovirales; Podoviridae; unclassified Podoviridae	NC_022751				1184	Leptolyngbya boryana	Bacteria; Cyanobacteria; Synechococcales; Leptolyngbyaceae; Leptolyngbya		RefSeq
440250	Phormidium virus WMP3	Viruses; dsDNA viruses, no RNA stage; Caudovirales; Podoviridae; unassigned Podoviridae	NC_009551				47253	Leptolyngbya foveolarum	Bacteria; Cyanobacteria; Synechococcales; Leptolyngbyaceae; Leptolyngbya	18443848	Literature, NCBI Virus, RefSeq
444875	Cyanophage 9515-10a	Viruses; dsDNA viruses, no RNA stage; Caudovirales; Podoviridae; Autographivirinae; unclassified Autographivirinae	NC_016657				1218	Prochlorococcus	Bacteria; Cyanobacteria; Synechococcales; Prochloraceae		NCBI Virus
889954	Cyanophage MED4-117	Viruses; dsDNA viruses, no RNA stage; unclassified dsDNA phages	NC_020857				1218	Prochlorococcus	Bacteria; Cyanobacteria; Synechococcales; Prochloraceae		NCBI Virus, RefSeq
445693	Cyanophage NATL1A-7	Viruses; dsDNA viruses, no RNA stage; Caudovirales; Podoviridae; Autographivirinae; unclassified Autographivirinae	NC_016658				1218	Prochlorococcus	Bacteria; Cyanobacteria; Synechococcales; Prochloraceae		NCBI Virus
445692	Cyanophage NATL2A-133	Viruses; dsDNA viruses, no RNA stage; Caudovirales; Podoviridae; Autographivirinae; unclassified Autographivirinae	NC_016659				1218	Prochlorococcus	Bacteria; Cyanobacteria; Synechococcales; Prochloraceae		NCBI Virus
1589733	Cyanophage P-TIM40	Viruses; dsDNA viruses, no RNA stage; Caudovirales; Myoviridae; unclassified Myoviridae	NC_028663				1218	Prochlorococcus	Bacteria; Cyanobacteria; Synechococcales; Prochloraceae		NCBI Virus
889955	Prochlorococcus phage MED4-184	Viruses; dsDNA viruses, no RNA stage; Caudovirales; Myoviridae; unclassified Myoviridae	NC_020847				1218	Prochlorococcus	Bacteria; Cyanobacteria; Synechococcales; Prochloraceae		NCBI Virus, RefSeq
889956	Prochlorococcus phage MED4-213	Viruses; dsDNA viruses, no RNA stage; Caudovirales; Myoviridae; unclassified Myoviridae	NC_020845				1218	Prochlorococcus	Bacteria; Cyanobacteria; Synechococcales; Prochloraceae		NCBI Virus, RefSeq
382262	Prochlorococcus phage P-GSP1	Viruses; dsDNA viruses, no RNA stage; Caudovirales; Podoviridae; Autographivirinae; unclassified Autographivirinae	NC_020878				1218	Prochlorococcus	Bacteria; Cyanobacteria; Synechococcales; Prochloraceae		NCBI Virus
445700	Prochlorococcus phage P-HM1	Viruses; dsDNA viruses, no RNA stage; Caudovirales; Myoviridae; unclassified Myoviridae	NC_015280				1218	Prochlorococcus	Bacteria; Cyanobacteria; Synechococcales; Prochloraceae		NCBI Virus
445696	Prochlorococcus phage P-HM2	Viruses; dsDNA viruses, no RNA stage; Caudovirales; Myoviridae; unclassified Myoviridae	NC_015284				1218	Prochlorococcus	Bacteria; Cyanobacteria; Synechococcales; Prochloraceae		NCBI Virus
444862	Prochlorococcus phage P-RSM4	Viruses; dsDNA viruses, no RNA stage; Caudovirales; Myoviridae; unclassified Myoviridae	NC_015283				1218	Prochlorococcus	Bacteria; Cyanobacteria; Synechococcales; Prochloraceae		NCBI Virus
268746	Prochlorococcus phage P-SSM2	Viruses; dsDNA viruses, no RNA stage; Caudovirales; Myoviridae; Tevenvirinae; unclassified Tevenvirinae	NC_006883				1218	Prochlorococcus	Bacteria; Cyanobacteria; Synechococcales; Prochloraceae		NCBI Virus, UniProt
536453	Prochlorococcus phage P-SSM3	Viruses; dsDNA viruses, no RNA stage; Caudovirales; Myoviridae; unclassified Myoviridae	NC_021559				1218	Prochlorococcus	Bacteria; Cyanobacteria; Synechococcales; Prochloraceae		NCBI Virus
268747	Prochlorococcus phage P-SSM4	Viruses; dsDNA viruses, no RNA stage; Caudovirales; Myoviridae; Tevenvirinae; unclassified Tevenvirinae	NC_006884				1218	Prochlorococcus	Bacteria; Cyanobacteria; Synechococcales; Prochloraceae		NCBI Virus, UniProt
445688	Prochlorococcus phage P-SSM7	Viruses; dsDNA viruses, no RNA stage; Caudovirales; Myoviridae; unclassified Myoviridae	NC_015290				1218	Prochlorococcus	Bacteria; Cyanobacteria; Synechococcales; Prochloraceae		NCBI Virus
885867	Prochlorococcus phage P-SSP10	Viruses; dsDNA viruses, no RNA stage; Caudovirales; Podoviridae; Autographivirinae; unclassified Autographivirinae	NC_020835				1218	Prochlorococcus	Bacteria; Cyanobacteria; Synechococcales; Prochloraceae		NCBI Virus
382273	Prochlorococcus phage P-SSP3	Viruses; dsDNA viruses, no RNA stage; Caudovirales; Podoviridae; Autographivirinae; unclassified Autographivirinae	NC_020874				1218	Prochlorococcus	Bacteria; Cyanobacteria; Synechococcales; Prochloraceae		NCBI Virus
1542477	Prochlorococcus phage P-TIM68	Viruses; dsDNA viruses, no RNA stage; Caudovirales; Myoviridae; unclassified Myoviridae	NC_028955				1218	Prochlorococcus	Bacteria; Cyanobacteria; Synechococcales; Prochloraceae		NCBI Virus
444861	Prochlorococcus phage Syn1	Viruses; dsDNA viruses, no RNA stage; Caudovirales; Myoviridae; Tevenvirinae; unclassified Tevenvirinae	NC_015288				1218	Prochlorococcus	Bacteria; Cyanobacteria; Synechococcales; Prochloraceae		NCBI Virus
444878	Prochlorococcus phage Syn33	Viruses; dsDNA viruses, no RNA stage; Caudovirales; Myoviridae; unclassified Myoviridae	NC_015285				1218	Prochlorococcus	Bacteria; Cyanobacteria; Synechococcales; Prochloraceae		NCBI Virus
268748	Prochlorococcus virus PSSP7	Viruses; dsDNA viruses, no RNA stage; Caudovirales; Podoviridae; Autographivirinae; unassigned Autographivirinae	NC_006882				1218	Prochlorococcus	Bacteria; Cyanobacteria; Synechococcales; Prochloraceae		NCBI Virus, UniProt
536444	Cyanophage P-RSM1	Viruses; dsDNA viruses, no RNA stage; Caudovirales; Myoviridae; unclassified Myoviridae	NC_021071				59922	Prochlorococcus marinus str. MIT 9303	Bacteria; Cyanobacteria; Synechococcales; Prochloraceae; Prochlorococcus
929832	Cyanophage P-RSM6	Viruses; dsDNA viruses, no RNA stage; Caudovirales; Myoviridae; unclassified Myoviridae	NC_020855				59920	Prochlorococcus marinus str. NATL2A	Bacteria; Cyanobacteria; Synechococcales; Prochloraceae; Prochlorococcus
658401	Cyanophage PSS2	Viruses; dsDNA viruses, no RNA stage; Caudovirales; Siphoviridae; unclassified Siphoviridae	NC_013021				74547	Prochlorococcus marinus str. MIT 9313	Bacteria; Cyanobacteria; Synechococcales; Prochloraceae; Prochlorococcus		NCBI Virus, RefSeq
616674	Cyanophage SS120-1	Viruses; dsDNA viruses, no RNA stage; Caudovirales; Podoviridae; Autographivirinae; unclassified Autographivirinae	NC_020872				167539	Prochlorococcus marinus subsp. marinus str. CCMP1375	Bacteria; Cyanobacteria; Synechococcales; Prochloraceae; Prochlorococcus; Prochlorococcus marinus		NCBI Virus, RefSeq
1340810	Synechococcus phage ACG-2014h	Viruses; dsDNA viruses, no RNA stage; Caudovirales; Myoviridae; Tevenvirinae; unclassified Tevenvirinae	NC_023587				1129	Synechococcus	Bacteria; Cyanobacteria; Synechococcales; Synechococcaceae		NCBI Virus
1079999	Synechococcus phage metaG-MbCM1	Viruses; dsDNA viruses, no RNA stage; Caudovirales; Myoviridae; Tevenvirinae; unclassified Tevenvirinae	NC_019443				1129	Synechococcus	Bacteria; Cyanobacteria; Synechococcales; Synechococcaceae		NCBI Virus
754037	Synechococcus phage S-CAM1	Viruses; dsDNA viruses, no RNA stage; Caudovirales; Myoviridae; unclassified Myoviridae	NC_020837				1129	Synechococcus	Bacteria; Cyanobacteria; Synechococcales; Synechococcaceae		NCBI Virus
754038	Synechococcus phage S-CAM8	Viruses; dsDNA viruses, no RNA stage; Caudovirales; Myoviridae; unclassified Myoviridae	NC_021530				1129	Synechococcus	Bacteria; Cyanobacteria; Synechococcales; Synechococcaceae		NCBI Virus
461711	Synechococcus phage S-CBP42	Viruses; dsDNA viruses, no RNA stage; Caudovirales; Podoviridae; Autographivirinae; unclassified Autographivirinae	NC_029031				1129	Synechococcus	Bacteria; Cyanobacteria; Synechococcales; Synechococcaceae		NCBI Virus
1026955	Synechococcus phage S-CRM01	Viruses; dsDNA viruses, no RNA stage; Caudovirales; Myoviridae; unclassified Myoviridae	NC_015569				1129	Synechococcus	Bacteria; Cyanobacteria; Synechococcales; Synechococcaceae		NCBI Virus
754039	Synechococcus phage S-IOM18	Viruses; dsDNA viruses, no RNA stage; Caudovirales; Myoviridae; unclassified Myoviridae	NC_021536				1129	Synechococcus	Bacteria; Cyanobacteria; Synechococcales; Synechococcaceae		NCBI Virus
1340812	Synechococcus phage S-MbCM100	Viruses; dsDNA viruses, no RNA stage; Caudovirales; Myoviridae; Tevenvirinae; unclassified Tevenvirinae	NC_023584				1129	Synechococcus	Bacteria; Cyanobacteria; Synechococcales; Synechococcaceae		NCBI Virus
238854	Synechococcus phage S-PM2	Viruses; dsDNA viruses, no RNA stage; Caudovirales; Myoviridae; Tevenvirinae; unclassified Tevenvirinae	NC_006820				1129	Synechococcus	Bacteria; Cyanobacteria; Synechococcales; Synechococcaceae		NCBI Virus, UniProt
754041	Synechococcus phage S-RIP1	Viruses; dsDNA viruses, no RNA stage; Caudovirales; Podoviridae; Autographivirinae; unclassified Autographivirinae	NC_020867				1129	Synechococcus	Bacteria; Cyanobacteria; Synechococcales; Synechococcaceae		NCBI Virus
754040	Synechococcus phage S-RIP2	Viruses; dsDNA viruses, no RNA stage; Caudovirales; Podoviridae; Autographivirinae; unclassified Autographivirinae	NC_020838				1129	Synechococcus	Bacteria; Cyanobacteria; Synechococcales; Synechococcaceae		NCBI Virus
445683	Synechococcus phage S-ShM2	Viruses; dsDNA viruses, no RNA stage; Caudovirales; Myoviridae; unclassified Myoviridae	NC_015281				1129	Synechococcus	Bacteria; Cyanobacteria; Synechococcales; Synechococcaceae		NCBI Virus
754042	Synechococcus phage S-SKS1	Viruses; dsDNA viruses, no RNA stage; Caudovirales; Siphoviridae; unclassified Siphoviridae	NC_020851				1129	Synechococcus	Bacteria; Cyanobacteria; Synechococcales; Synechococcaceae		NCBI Virus
444859	Synechococcus phage S-SM1	Viruses; dsDNA viruses, no RNA stage; Caudovirales; Myoviridae; unclassified Myoviridae	NC_015282				1129	Synechococcus	Bacteria; Cyanobacteria; Synechococcales; Synechococcaceae		NCBI Virus
444860	Synechococcus phage S-SM2	Viruses; dsDNA viruses, no RNA stage; Caudovirales; Myoviridae; unclassified Myoviridae	NC_015279				1129	Synechococcus	Bacteria; Cyanobacteria; Synechococcales; Synechococcaceae		NCBI Virus
536466	Synechococcus phage S-SSM4	Viruses; dsDNA viruses, no RNA stage; Caudovirales; Myoviridae; unclassified Myoviridae	NC_020875				1129	Synechococcus	Bacteria; Cyanobacteria; Synechococcales; Synechococcaceae		NCBI Virus
445685	Synechococcus phage S-SSM5	Viruses; dsDNA viruses, no RNA stage; Caudovirales; Myoviridae; unclassified Myoviridae	NC_015289				1129	Synechococcus	Bacteria; Cyanobacteria; Synechococcales; Synechococcaceae		NCBI Virus
445686	Synechococcus phage S-SSM7	Viruses; dsDNA viruses, no RNA stage; Caudovirales; Myoviridae; unclassified Myoviridae	NC_015287				1129	Synechococcus	Bacteria; Cyanobacteria; Synechococcales; Synechococcaceae		NCBI Virus
445684	Synechococcus phage Syn19	Viruses; dsDNA viruses, no RNA stage; Caudovirales; Myoviridae; unclassified Myoviridae	NC_015286				1129	Synechococcus	Bacteria; Cyanobacteria; Synechococcales; Synechococcaceae		NCBI Virus
382359	Synechococcus phage syn9	Viruses; dsDNA viruses, no RNA stage; Caudovirales; Myoviridae; Tevenvirinae; unclassified Tevenvirinae	NC_008296				1129	Synechococcus	Bacteria; Cyanobacteria; Synechococcales; Synechococcaceae		UniProt
151528	Synechococcus virus P60	Viruses; dsDNA viruses, no RNA stage; Caudovirales; Podoviridae; Autographivirinae; unassigned Autographivirinae	NC_003390				1129	Synechococcus	Bacteria; Cyanobacteria; Synechococcales; Synechococcaceae		NCBI Virus
889951	Cyanophage KBS-P-1A	Viruses; dsDNA viruses, no RNA stage; Caudovirales; Podoviridae; Autographivirinae; unclassified Autographivirinae	NC_020865				1131	Synechococcus sp.	Bacteria; Cyanobacteria; Synechococcales; Synechococcaceae; Synechococcus		NCBI Virus
889953	Cyanophage KBS-S-2A	Viruses; dsDNA viruses, no RNA stage; unclassified dsDNA phages	NC_020854				1131	Synechococcus sp.	Bacteria; Cyanobacteria; Synechococcales; Synechococcaceae; Synechococcus		NCBI Virus
444876	Cyanophage P-SSP2	Viruses; dsDNA viruses, no RNA stage; Caudovirales; Podoviridae; Autographivirinae; unclassified Autographivirinae	NC_016656				166321	Synechococcus sp. WH 8017	Bacteria; Cyanobacteria; Synechococcales; Synechococcaceae; Synechococcus		NCBI Virus, RefSeq
1278479	Cyanophage S-RIM32	Viruses; dsDNA viruses, no RNA stage; Caudovirales; Myoviridae; unclassified Myoviridae	NC_031235				1131	Synechococcus sp.	Bacteria; Cyanobacteria; Synechococcales; Synechococcaceae; Synechococcus		NCBI Virus, RefSeq
687803	Cyanophage S-RIM50	Viruses; dsDNA viruses, no RNA stage; Caudovirales; Myoviridae; unclassified Myoviridae	NC_031242				1131	Synechococcus sp.	Bacteria; Cyanobacteria; Synechococcales; Synechococcaceae; Synechococcus		NCBI Virus, RefSeq
1137745	Cyanophage S-TIM5	Viruses; dsDNA viruses, no RNA stage; Caudovirales; Myoviridae; unclassified Myoviridae	NC_019516				1131	Synechococcus sp.	Bacteria; Cyanobacteria; Synechococcales; Synechococcaceae; Synechococcus		NCBI Virus
536474	Cyanophage Syn30	Viruses; dsDNA viruses, no RNA stage; Caudovirales; Myoviridae; unclassified Myoviridae	NC_021072				1131	Synechococcus sp.	Bacteria; Cyanobacteria; Synechococcales; Synechococcaceae; Synechococcus		NCBI Virus
1493508	Synechococcus phage ACG-2014b	Viruses; dsDNA viruses, no RNA stage; Caudovirales; Myoviridae; Tevenvirinae; unclassified Tevenvirinae	NC_027130				32051	Synechococcus sp. WH 7803	Bacteria; Cyanobacteria; Synechococcales; Synechococcaceae; Synechococcus
1079998	Synechococcus phage ACG-2014c	Viruses; dsDNA viruses, no RNA stage; Caudovirales; Myoviridae; Tevenvirinae; unclassified Tevenvirinae	NC_019444				32051	Synechococcus sp. WH 7803	Bacteria; Cyanobacteria; Synechococcales; Synechococcaceae; Synechococcus	25043051	Literature
1493509	Synechococcus phage ACG-2014d	Viruses; dsDNA viruses, no RNA stage; Caudovirales; Myoviridae; Tevenvirinae; unclassified Tevenvirinae	NC_026923				32051	Synechococcus sp. WH 7803	Bacteria; Cyanobacteria; Synechococcales; Synechococcaceae; Synechococcus
1493510	Synechococcus phage ACG-2014e	Viruses; dsDNA viruses, no RNA stage; Caudovirales; Myoviridae; Tevenvirinae; unclassified Tevenvirinae	NC_026928				32051	Synechococcus sp. WH 7803	Bacteria; Cyanobacteria; Synechococcales; Synechococcaceae; Synechococcus
1493511	Synechococcus phage ACG-2014f	Viruses; dsDNA viruses, no RNA stage; Caudovirales; Myoviridae; Tevenvirinae; unclassified Tevenvirinae	NC_026927				32051	Synechococcus sp. WH 7803	Bacteria; Cyanobacteria; Synechococcales; Synechococcaceae; Synechococcus
1493512	Synechococcus phage ACG-2014g	Viruses; dsDNA viruses, no RNA stage; Caudovirales; Myoviridae; Tevenvirinae; unclassified Tevenvirinae	NC_026924				32051	Synechococcus sp. WH 7803	Bacteria; Cyanobacteria; Synechococcales; Synechococcaceae; Synechococcus
1493513	Synechococcus phage ACG-2014i	Viruses; dsDNA viruses, no RNA stage; Caudovirales; Myoviridae; Tevenvirinae; unclassified Tevenvirinae	NC_027132				32051	Synechococcus sp. WH 7803	Bacteria; Cyanobacteria; Synechococcales; Synechococcaceae; Synechococcus
1493514	Synechococcus phage ACG-2014j	Viruses; dsDNA viruses, no RNA stage; Caudovirales; Myoviridae; Tevenvirinae; unclassified Tevenvirinae	NC_026926				32051	Synechococcus sp. WH 7803	Bacteria; Cyanobacteria; Synechococcales; Synechococcaceae; Synechococcus
1883365	Synechococcus phage S-CAM22	Viruses; dsDNA viruses, no RNA stage; Caudovirales; Myoviridae; unclassified Myoviridae	NC_031903				1131	Synechococcus sp.	Bacteria; Cyanobacteria; Synechococcales; Synechococcaceae; Synechococcus		NCBI Virus, RefSeq
1883366	Synechococcus phage S-CAM3	Viruses; dsDNA viruses, no RNA stage; Caudovirales; Myoviridae; unclassified Myoviridae	NC_031906				1131	Synechococcus sp.	Bacteria; Cyanobacteria; Synechococcales; Synechococcaceae; Synechococcus		NCBI Virus, RefSeq
1883367	Synechococcus phage S-CAM4	Viruses; dsDNA viruses, no RNA stage; Caudovirales; Myoviridae; unclassified Myoviridae	NC_031900				1131	Synechococcus sp.	Bacteria; Cyanobacteria; Synechococcales; Synechococcaceae; Synechococcus		NCBI Virus, RefSeq
1883368	Synechococcus phage S-CAM7	Viruses; dsDNA viruses, no RNA stage; Caudovirales; Myoviridae; unclassified Myoviridae	NC_031927				1131	Synechococcus sp.	Bacteria; Cyanobacteria; Synechococcales; Synechococcaceae; Synechococcus		NCBI Virus, RefSeq
1883369	Synechococcus phage S-CAM9	Viruses; dsDNA viruses, no RNA stage; Caudovirales; Myoviridae; unclassified Myoviridae	NC_031922				1131	Synechococcus sp.	Bacteria; Cyanobacteria; Synechococcales; Synechococcaceae; Synechococcus		NCBI Virus, RefSeq
1273711	Synechococcus phage S-CBP1	Viruses; dsDNA viruses, no RNA stage; Caudovirales; Podoviridae; Autographivirinae; unclassified Autographivirinae	NC_025456				232348	Synechococcus sp. CB0101	Bacteria; Cyanobacteria; Synechococcales; Synechococcaceae; Synechococcus		NCBI Virus, RefSeq
756277	Synechococcus phage S-CBP2	Viruses; dsDNA viruses, no RNA stage; Caudovirales; Podoviridae; Autographivirinae; unclassified Autographivirinae	NC_025455				255252	Synechococcus sp. CB0208	Bacteria; Cyanobacteria; Synechococcales; Synechococcaceae; Synechococcus		NCBI Virus, RefSeq
756276	Synechococcus phage S-CBP3	Viruses; dsDNA viruses, no RNA stage; Caudovirales; Podoviridae; Autographivirinae; unclassified Autographivirinae	NC_025461				232348	Synechococcus sp. CB0101	Bacteria; Cyanobacteria; Synechococcales; Synechococcaceae; Synechococcus		NCBI Virus, RefSeq
754059	Synechococcus phage S-CBP4	Viruses; dsDNA viruses, no RNA stage; Caudovirales; Podoviridae; Autographivirinae; unclassified Autographivirinae	NC_025464				232348	Synechococcus sp. CB0101	Bacteria; Cyanobacteria; Synechococcales; Synechococcaceae; Synechococcus		NCBI Virus, RefSeq
909297	Synechococcus phage S-CBS1	Viruses; dsDNA viruses, no RNA stage; Caudovirales; Siphoviridae; unclassified Siphoviridae	NC_016164				232352	Synechococcus sp. CB0201	Bacteria; Cyanobacteria; Synechococcales; Synechococcaceae; Synechococcus		NCBI Virus, RefSeq
753084	Synechococcus phage S-CBS2	Viruses; dsDNA viruses, no RNA stage; Caudovirales; Siphoviridae; unclassified Siphoviridae	NC_015463				232353	Synechococcus sp. CB0204	Bacteria; Cyanobacteria; Synechococcales; Synechococcaceae; Synechococcus		NCBI Virus, RefSeq
753085	Synechococcus phage S-CBS3	Viruses; dsDNA viruses, no RNA stage; Caudovirales; Siphoviridae; unclassified Siphoviridae	NC_015465				305430	Synechococcus sp. CB0202	Bacteria; Cyanobacteria; Synechococcales; Synechococcaceae; Synechococcus		NCBI Virus, RefSeq
756275	Synechococcus phage S-CBS4	Viruses; dsDNA viruses, no RNA stage; Caudovirales; Siphoviridae; unclassified Siphoviridae	NC_016766				232348	Synechococcus sp. CB0101	Bacteria; Cyanobacteria; Synechococcales; Synechococcaceae; Synechococcus		NCBI Virus, RefSeq
869662	Synechococcus phage S-RIM2 R1_1999	Viruses; dsDNA viruses, no RNA stage; Caudovirales; Myoviridae; unclassified Myoviridae; Synechococcus phage S-RIM2	NC_020859				32051	Synechococcus sp. WH 7803	Bacteria; Cyanobacteria; Synechococcales; Synechococcaceae; Synechococcus		RefSeq
869724	Synechococcus phage S-RIM8 A.HR1	Viruses; dsDNA viruses, no RNA stage; Caudovirales; Myoviridae; unclassified Myoviridae; Synechococcus phage S-RIM8	NC_020486				32051	Synechococcus sp. WH 7803	Bacteria; Cyanobacteria; Synechococcales; Synechococcaceae; Synechococcus		RefSeq
555387	Synechococcus phage S-RSM4	Viruses; dsDNA viruses, no RNA stage; Caudovirales; Myoviridae; Tevenvirinae; unclassified Tevenvirinae	NC_013085				32051	Synechococcus sp. WH 7803	Bacteria; Cyanobacteria; Synechococcales; Synechococcaceae; Synechococcus	19508343	Literature
1815521	Synechococcus phage S-WAM1	Viruses; dsDNA viruses, no RNA stage; Caudovirales; Myoviridae; unclassified Myoviridae	NC_031944				1131	Synechococcus sp.	Bacteria; Cyanobacteria; Synechococcales; Synechococcaceae; Synechococcus		NCBI Virus, RefSeq
1815522	Synechococcus phage S-WAM2	Viruses; dsDNA viruses, no RNA stage; Caudovirales; Myoviridae; unclassified Myoviridae	NC_031935				1131	Synechococcus sp.	Bacteria; Cyanobacteria; Synechococcales; Synechococcaceae; Synechococcus		NCBI Virus, RefSeq
438482	Synechococcus virus Syn5	Viruses; dsDNA viruses, no RNA stage; Caudovirales; Podoviridae; Autographivirinae; unassigned Autographivirinae	NC_009531				166314	Synechococcus sp. WH 8109	Bacteria; Cyanobacteria; Synechococcales; Synechococcaceae; Synechococcus		NCBI Virus, RefSeq
1352230	Thermus phage phi OH2	Viruses; dsDNA viruses, no RNA stage; Caudovirales; unclassified Caudovirales	NC_021784				300852	Thermus thermophilus HB8	Bacteria; Deinococcus-Thermus; Deinococci; Thermales; Thermaceae; Thermus
407392	Thermus phage phiYS40	Viruses; dsDNA viruses, no RNA stage; Caudovirales; Myoviridae; unclassified Myoviridae	NC_008584				300852	Thermus thermophilus HB8	Bacteria; Deinococcus-Thermus; Deinococci; Thermales; Thermaceae; Thermus	17027029	Literature
699370	Thermus phage TMA	Viruses; dsDNA viruses, no RNA stage; Caudovirales; Myoviridae; unclassified Myoviridae	NC_015937				262724	Thermus thermophilus HB27	Bacteria; Deinococcus-Thermus; Deinococci; Thermales; Thermaceae; Thermus		NCBI Virus, RefSeq
1714273	Thermus virus IN93	Viruses; dsDNA viruses, no RNA stage; Sphaerolipoviridae; Gammasphaerolipovirus	NC_004462				274	Thermus thermophilus	Bacteria; Deinococcus-Thermus; Deinococci; Thermales; Thermaceae; Thermus		NCBI Virus, RefSeq
466051	Thermus virus P23-45	Viruses; dsDNA viruses, no RNA stage; Caudovirales; Siphoviridae; P23virus	NC_009803				274	Thermus thermophilus	Bacteria; Deinococcus-Thermus; Deinococci; Thermales; Thermaceae; Thermus		NCBI Virus, RefSeq
1714272	Thermus virus P23-77	Viruses; dsDNA viruses, no RNA stage; Sphaerolipoviridae; Gammasphaerolipovirus	NC_013197				274	Thermus thermophilus	Bacteria; Deinococcus-Thermus; Deinococci; Thermales; Thermaceae; Thermus		NCBI Virus, RefSeq
1874002	Bacillus phage Stitch	Viruses; dsDNA viruses, no RNA stage; Caudovirales; Podoviridae; Picovirinae; Phi29virus; unclassified Phi29virus	NC_031032				1386	Bacillus	Bacteria; Firmicutes; Bacilli; Bacillales; Bacillaceae
447909	Geobacillus virus E2	Viruses; dsDNA viruses, no RNA stage; Caudovirales; Siphoviridae; unclassified Siphoviridae	NC_009552				129337	Geobacillus	Bacteria; Firmicutes; Bacilli; Bacillales; Bacillaceae		NCBI Virus, RefSeq
1572712	Geobacillus virus E3	Viruses; dsDNA viruses, no RNA stage; Caudovirales; Siphoviridae; unclassified Siphoviridae	NC_029073				129337	Geobacillus	Bacteria; Firmicutes; Bacilli; Bacillales; Bacillaceae		NCBI Virus
1567487	Bacillus phage BalMu-1	Viruses; dsDNA viruses, no RNA stage; unclassified dsDNA phages	NC_030945				1218173	Bacillus alcalophilus ATCC 27647 = CGMCC 1.3604	Bacteria; Firmicutes; Bacilli; Bacillales; Bacillaceae; Bacillus		NCBI Virus, RefSeq
1445810	Bacillus phage Bp8p-C	Viruses; dsDNA viruses, no RNA stage; Caudovirales; Myoviridae; Agatevirus; Bacillus virus Bp8pC	NC_029121				1408	Bacillus pumilus	Bacteria; Firmicutes; Bacilli; Bacillales; Bacillaceae; Bacillus		RefSeq
1776293	Bacillus phage Eldridge	Viruses; dsDNA viruses, no RNA stage; Caudovirales; Myoviridae; unclassified Myoviridae	NC_030920				1404	Bacillus megaterium	Bacteria; Firmicutes; Bacilli; Bacillales; Bacillaceae; Bacillus		NCBI Virus, RefSeq
1540090	Bacillus phage Mater	Viruses; dsDNA viruses, no RNA stage; Caudovirales; Myoviridae; unclassified Myoviridae	NC_027366				1404	Bacillus megaterium	Bacteria; Firmicutes; Bacilli; Bacillales; Bacillaceae; Bacillus		NCBI Virus, RefSeq
1540091	Bacillus phage Moonbeam	Viruses; dsDNA viruses, no RNA stage; Caudovirales; Myoviridae; unclassified Myoviridae	NC_027374				1404	Bacillus megaterium	Bacteria; Firmicutes; Bacilli; Bacillales; Bacillaceae; Bacillus		NCBI Virus, RefSeq
1406786	Bacillus phage Page	Viruses; dsDNA viruses, no RNA stage; Caudovirales; Podoviridae; Pagevirus; Bacillus virus Page	NC_022764				1404	Bacillus megaterium	Bacteria; Firmicutes; Bacilli; Bacillales; Bacillaceae; Bacillus		RefSeq
1597966	Bacillus phage Palmer	Viruses; dsDNA viruses, no RNA stage; Caudovirales; Podoviridae; Pagevirus; Bacillus virus Palmer	NC_028926				1404	Bacillus megaterium	Bacteria; Firmicutes; Bacilli; Bacillales; Bacillaceae; Bacillus	25953175	Literature, RefSeq
1540092	Bacillus phage Pascal	Viruses; dsDNA viruses, no RNA stage; Caudovirales; Podoviridae; Pagevirus; Bacillus virus Pascal	NC_027372				1404	Bacillus megaterium	Bacteria; Firmicutes; Bacilli; Bacillales; Bacillaceae; Bacillus		RefSeq
1675598	Bacillus phage Pavlov	Viruses; dsDNA viruses, no RNA stage; Caudovirales; Podoviridae; Pagevirus; unclassified Pagevirus	NC_028782				1404	Bacillus megaterium	Bacteria; Firmicutes; Bacilli; Bacillales; Bacillaceae; Bacillus	26337888	Literature, NCBI Virus, RefSeq
1204533	Bacillus phage phiAGATE	Viruses; dsDNA viruses, no RNA stage; Caudovirales; Myoviridae; Agatevirus; Bacillus virus Agate	NC_020081				1408	Bacillus pumilus	Bacteria; Firmicutes; Bacilli; Bacillales; Bacillaceae; Bacillus		RefSeq
1406789	Bacillus phage Pony	Viruses; dsDNA viruses, no RNA stage; Caudovirales; Podoviridae; Pagevirus; Bacillus virus Pony	NC_022770				1404	Bacillus megaterium	Bacteria; Firmicutes; Bacilli; Bacillales; Bacillaceae; Bacillus		RefSeq
1540093	Bacillus phage Pookie	Viruses; dsDNA viruses, no RNA stage; Caudovirales; Podoviridae; Pagevirus; Bacillus virus Pookie	NC_027394				1404	Bacillus megaterium	Bacteria; Firmicutes; Bacilli; Bacillales; Bacillaceae; Bacillus		RefSeq
1796992	Bacillus phage Shbh1	Viruses; dsDNA viruses, no RNA stage; Caudovirales; Myoviridae; unclassified Myoviridae	NC_030925				1409	Bacillus sp. (in: Bacteria)	Bacteria; Firmicutes; Bacilli; Bacillales; Bacillaceae; Bacillus		NCBI Virus, RefSeq
1406790	Bacillus phage Slash	Viruses; dsDNA viruses, no RNA stage; Caudovirales; Siphoviridae; Slashvirus; Bacillus virus Slash	NC_022774				1404	Bacillus megaterium	Bacteria; Firmicutes; Bacilli; Bacillales; Bacillaceae; Bacillus		RefSeq
1610832	Bacillus phage Stahl	Viruses; dsDNA viruses, no RNA stage; Caudovirales; Siphoviridae; Slashvirus; Bacillus virus Stahl	NC_028856				1404	Bacillus megaterium	Bacteria; Firmicutes; Bacilli; Bacillales; Bacillaceae; Bacillus	26251491	Literature, RefSeq
1406792	Bacillus phage Staley	Viruses; dsDNA viruses, no RNA stage; Caudovirales; Siphoviridae; Slashvirus; Bacillus virus Staley	NC_022767				1404	Bacillus megaterium	Bacteria; Firmicutes; Bacilli; Bacillales; Bacillaceae; Bacillus		RefSeq
1610833	Bacillus phage Stills	Viruses; dsDNA viruses, no RNA stage; Caudovirales; Siphoviridae; Slashvirus; Bacillus virus Stills	NC_028777				1404	Bacillus megaterium	Bacteria; Firmicutes; Bacilli; Bacillales; Bacillaceae; Bacillus	26251490	Literature, RefSeq
1775140	Bacillus phage vB_BhaS-171	Viruses; dsDNA viruses, no RNA stage; Caudovirales; Siphoviridae; unclassified Siphoviridae	NC_030904				79882	Bacillus halmapalus	Bacteria; Firmicutes; Bacilli; Bacillales; Bacillaceae; Bacillus		NCBI Virus, RefSeq
396034	Bacillus virus 1	Viruses; dsDNA viruses, no RNA stage; Caudovirales; Myoviridae; Svunavirus	NC_009737				391289	Bacillus sp. 6k512	Bacteria; Firmicutes; Bacilli; Bacillales; Bacillaceae; Bacillus		NCBI Virus, RefSeq
1273739	Bacillus virus Andromeda	Viruses; dsDNA viruses, no RNA stage; Caudovirales; Siphoviridae; Andromedavirus	NC_020478				1189615	Bacillus pumilus BL8	Bacteria; Firmicutes; Bacilli; Bacillales; Bacillaceae; Bacillus		NCBI Virus, RefSeq
1406782	Bacillus virus Blastoid	Viruses; dsDNA viruses, no RNA stage; Caudovirales; Siphoviridae; Andromedavirus	NC_022773				1408	Bacillus pumilus	Bacteria; Firmicutes; Bacilli; Bacillales; Bacillaceae; Bacillus		NCBI Virus, RefSeq
1273740	Bacillus virus Curly	Viruses; dsDNA viruses, no RNA stage; Caudovirales; Siphoviridae; Andromedavirus	NC_020479				1189615	Bacillus pumilus BL8	Bacteria; Firmicutes; Bacilli; Bacillales; Bacillaceae; Bacillus		NCBI Virus, RefSeq
1273741	Bacillus virus Eoghan	Viruses; dsDNA viruses, no RNA stage; Caudovirales; Siphoviridae; Andromedavirus	NC_020477				1189615	Bacillus pumilus BL8	Bacteria; Firmicutes; Bacilli; Bacillales; Bacillaceae; Bacillus		NCBI Virus, RefSeq
1273742	Bacillus virus Finn	Viruses; dsDNA viruses, no RNA stage; Caudovirales; Siphoviridae; Andromedavirus	NC_020480				1189615	Bacillus pumilus BL8	Bacteria; Firmicutes; Bacilli; Bacillales; Bacillaceae; Bacillus		NCBI Virus, RefSeq
1084719	Bacillus virus G	Viruses; dsDNA viruses, no RNA stage; Caudovirales; Myoviridae; unassigned Myoviridae	NC_023719				1404	Bacillus megaterium	Bacteria; Firmicutes; Bacilli; Bacillales; Bacillaceae; Bacillus		NCBI Virus, RefSeq
12345	Bacillus virus GA1	Viruses; dsDNA viruses, no RNA stage; Caudovirales; Podoviridae; Picovirinae; Phi29virus	NC_002649				1409	Bacillus sp. (in: Bacteria)	Bacteria; Firmicutes; Bacilli; Bacillales; Bacillaceae; Bacillus	10773070	Literature, NCBI Virus, RefSeq
1406784	Bacillus virus Glittering	Viruses; dsDNA viruses, no RNA stage; Caudovirales; Siphoviridae; Andromedavirus	NC_022766				1408	Bacillus pumilus	Bacteria; Firmicutes; Bacilli; Bacillales; Bacillaceae; Bacillus		NCBI Virus, RefSeq
1406788	Bacillus virus Riggi	Viruses; dsDNA viruses, no RNA stage; Caudovirales; Siphoviridae; Andromedavirus	NC_022765				1408	Bacillus pumilus	Bacteria; Firmicutes; Bacilli; Bacillales; Bacillaceae; Bacillus		NCBI Virus, RefSeq
66797	Bacillus virus SPbeta	Viruses; dsDNA viruses, no RNA stage; Caudovirales; Siphoviridae; Spbetavirus	NC_001884				1408	Bacillus pumilus	Bacteria; Firmicutes; Bacilli; Bacillales; Bacillaceae; Bacillus		UniProt
458639	Bacillus phage 0305phi8-36	Viruses; dsDNA viruses, no RNA stage; Caudovirales; Myoviridae; unclassified Myoviridae	NC_009760				1428	Bacillus thuringiensis	Bacteria; Firmicutes; Bacilli; Bacillales; Bacillaceae; Bacillus; Bacillus cereus group		NCBI Virus, RefSeq
1874000	Bacillus phage Aurora	Viruses; dsDNA viruses, no RNA stage; Caudovirales; Podoviridae; Picovirinae; Phi29virus; unclassified Phi29virus	NC_031121				1428	Bacillus thuringiensis	Bacteria; Firmicutes; Bacilli; Bacillales; Bacillaceae; Bacillus; Bacillus cereus group		RefSeq
1698451	Bacillus phage AvesoBmore	Viruses; dsDNA viruses, no RNA stage; Caudovirales; Myoviridae; B4virus; Bacillus virus AvesoBmore	NC_028887				29339	Bacillus thuringiensis serovar kurstaki	Bacteria; Firmicutes; Bacilli; Bacillales; Bacillaceae; Bacillus; Bacillus cereus group	26472840	Literature, RefSeq
1141133	Bacillus phage B4	Viruses; dsDNA viruses, no RNA stage; Caudovirales; Myoviridae; B4virus; Bacillus virus B4	NC_018863				1396	Bacillus cereus	Bacteria; Firmicutes; Bacilli; Bacillales; Bacillaceae; Bacillus; Bacillus cereus group		RefSeq
236750	Bacillus phage Bam35c	Viruses; dsDNA viruses, no RNA stage; Tectiviridae; Betatectivirus; Bacillus virus Bam35	NC_005258				1428	Bacillus thuringiensis	Bacteria; Firmicutes; Bacilli; Bacillales; Bacillaceae; Bacillus; Bacillus cereus group		RefSeq
57477	Bacillus phage Bastille	Viruses; dsDNA viruses, no RNA stage; Caudovirales; Myoviridae; Bastillevirus; Bacillus virus Bastille	NC_018856				1396	Bacillus cereus	Bacteria; Firmicutes; Bacilli; Bacillales; Bacillaceae; Bacillus; Bacillus cereus group		RefSeq
1136534	Bacillus phage BCD7	Viruses; dsDNA viruses, no RNA stage; Caudovirales; Myoviridae; unclassified Myoviridae	NC_019515				1396	Bacillus cereus	Bacteria; Firmicutes; Bacilli; Bacillales; Bacillaceae; Bacillus; Bacillus cereus group		NCBI Virus, RefSeq
584892	Bacillus phage Bcp1	Viruses; dsDNA viruses, no RNA stage; Caudovirales; Myoviridae; Bc431virus; Bacillus virus Bcp1	NC_024137				1396	Bacillus cereus	Bacteria; Firmicutes; Bacilli; Bacillales; Bacillaceae; Bacillus; Bacillus cereus group		RefSeq
1126950	Bacillus phage BCP78	Viruses; dsDNA viruses, no RNA stage; Caudovirales; Myoviridae; Spounavirinae; Tsarbombavirus; Bacillus virus BCP78	NC_018860				1396	Bacillus cereus	Bacteria; Firmicutes; Bacilli; Bacillales; Bacillaceae; Bacillus; Bacillus cereus group		RefSeq
1129192	Bacillus phage BCP8-2	Viruses; dsDNA viruses, no RNA stage; Caudovirales; Myoviridae; Bc431virus; Bacillus virus BCP82	NC_027355				1396	Bacillus cereus	Bacteria; Firmicutes; Bacilli; Bacillales; Bacillaceae; Bacillus; Bacillus cereus group		RefSeq
1852564	Bacillus phage Belinda	Viruses; dsDNA viruses, no RNA stage; Caudovirales; Myoviridae; Wphvirus; unclassified Wphvirus	NC_031024				1428	Bacillus thuringiensis	Bacteria; Firmicutes; Bacilli; Bacillales; Bacillaceae; Bacillus; Bacillus cereus group		NCBI Virus, RefSeq
1406781	Bacillus phage BigBertha	Viruses; dsDNA viruses, no RNA stage; Caudovirales; Myoviridae; B4virus; Bacillus virus Bigbertha	NC_022769				29339	Bacillus thuringiensis serovar kurstaki	Bacteria; Firmicutes; Bacilli; Bacillales; Bacillaceae; Bacillus; Bacillus cereus group		RefSeq
1527469	Bacillus phage Bobb	Viruses; dsDNA viruses, no RNA stage; Caudovirales; Myoviridae; Agatevirus; Bacillus virus Bobb	NC_024792				1428	Bacillus thuringiensis	Bacteria; Firmicutes; Bacilli; Bacillales; Bacillaceae; Bacillus; Bacillus cereus group		RefSeq
1277886	Bacillus phage BPS10C	Viruses; dsDNA viruses, no RNA stage; Caudovirales; Myoviridae; Wphvirus; unclassified Wphvirus	NC_023501				1396	Bacillus cereus	Bacteria; Firmicutes; Bacilli; Bacillales; Bacillaceae; Bacillus; Bacillus cereus group	24595561	Literature
1136731	Bacillus phage BPS13	Viruses; dsDNA viruses, no RNA stage; Caudovirales; Myoviridae; Wphvirus; Bacillus virus BPS13	NC_018857				1396	Bacillus cereus	Bacteria; Firmicutes; Bacilli; Bacillales; Bacillaceae; Bacillus; Bacillus cereus group		RefSeq
1194641	Bacillus phage BtCS33	Viruses; dsDNA viruses, no RNA stage; Caudovirales; Siphoviridae; unclassified Siphoviridae	NC_018085				1428	Bacillus thuringiensis	Bacteria; Firmicutes; Bacilli; Bacillales; Bacillaceae; Bacillus; Bacillus cereus group		NCBI Virus, RefSeq
1486657	Bacillus phage CAM003	Viruses; dsDNA viruses, no RNA stage; Caudovirales; Myoviridae; Bastillevirus; Bacillus virus CAM003	NC_024216				1428	Bacillus thuringiensis	Bacteria; Firmicutes; Bacilli; Bacillales; Bacillaceae; Bacillus; Bacillus cereus group		RefSeq
1874001	Bacillus phage Claudi	Viruses; dsDNA viruses, no RNA stage; Caudovirales; Podoviridae; Picovirinae; Phi29virus; unclassified Phi29virus	NC_031015				1428	Bacillus thuringiensis	Bacteria; Firmicutes; Bacilli; Bacillales; Bacillaceae; Bacillus; Bacillus cereus group		RefSeq
1391188	Bacillus phage CP-51	Viruses; dsDNA viruses, no RNA stage; Caudovirales; Myoviridae; Cp51virus; Bacillus virus CP51	NC_025423				1396	Bacillus cereus	Bacteria; Firmicutes; Bacilli; Bacillales; Bacillaceae; Bacillus; Bacillus cereus group		RefSeq
1792245	Bacillus phage Deep Blue	Viruses; dsDNA viruses, no RNA stage; Caudovirales; Myoviridae; Bc431virus; Bacillus virus Deepblue	NC_031056				1053197	Bacillus cereus BtB2-4	Bacteria; Firmicutes; Bacilli; Bacillales; Bacillaceae; Bacillus; Bacillus cereus group		RefSeq
1805948	Bacillus phage DIGNKC	Viruses; dsDNA viruses, no RNA stage; Caudovirales; Myoviridae; Wphvirus; unclassified Wphvirus	NC_031006				29339	Bacillus thuringiensis serovar kurstaki	Bacteria; Firmicutes; Bacilli; Bacillales; Bacillaceae; Bacillus; Bacillus cereus group		NCBI Virus, RefSeq
1873999	Bacillus phage DirtyBetty	Viruses; dsDNA viruses, no RNA stage; Caudovirales; Myoviridae; Wphvirus; unclassified Wphvirus	NC_031054				1428	Bacillus thuringiensis	Bacteria; Firmicutes; Bacilli; Bacillales; Bacillaceae; Bacillus; Bacillus cereus group		NCBI Virus, RefSeq
1486658	Bacillus phage Evoli	Viruses; dsDNA viruses, no RNA stage; Caudovirales; Myoviridae; Bastillevirus; unclassified Bastillevirus	NC_024207				1428	Bacillus thuringiensis	Bacteria; Firmicutes; Bacilli; Bacillales; Bacillaceae; Bacillus; Bacillus cereus group
1690431	Bacillus phage Eyuki	Viruses; dsDNA viruses, no RNA stage; Caudovirales; Myoviridae; Wphvirus; unclassified Wphvirus	NC_028944				29339	Bacillus thuringiensis serovar kurstaki	Bacteria; Firmicutes; Bacilli; Bacillales; Bacillaceae; Bacillus; Bacillus cereus group	, 26472840	Literature, NCBI Virus, RefSeq
345922	Bacillus phage Fah	Viruses; dsDNA viruses, no RNA stage; Caudovirales; Siphoviridae; Wbetavirus; unclassified Wbetavirus	NC_007814				1392	Bacillus anthracis	Bacteria; Firmicutes; Bacilli; Bacillales; Bacillaceae; Bacillus; Bacillus cereus group		NCBI Virus, RefSeq
347962	Bacillus phage Gamma	Viruses; dsDNA viruses, no RNA stage; Caudovirales; Siphoviridae; Wbetavirus; unclassified Wbetavirus	NC_007458				1396	Bacillus cereus	Bacteria; Firmicutes; Bacilli; Bacillales; Bacillaceae; Bacillus; Bacillus cereus group		NCBI Virus, RefSeq
307240	Bacillus phage GIL16c	Viruses; dsDNA viruses, no RNA stage; Tectiviridae; Betatectivirus; Bacillus virus GIL16	NC_006945				1428	Bacillus thuringiensis	Bacteria; Firmicutes; Bacilli; Bacillales; Bacillaceae; Bacillus; Bacillus cereus group		RefSeq
1486659	Bacillus phage Hakuna	Viruses; dsDNA viruses, no RNA stage; Caudovirales; Myoviridae; Wphvirus; Bacillus virus Hakuna	NC_024213				1428	Bacillus thuringiensis	Bacteria; Firmicutes; Bacilli; Bacillales; Bacillaceae; Bacillus; Bacillus cereus group
1486660	Bacillus phage Hoody T	Viruses; dsDNA viruses, no RNA stage; Caudovirales; Myoviridae; Bastillevirus; unclassified Bastillevirus	NC_024205				1428	Bacillus thuringiensis	Bacteria; Firmicutes; Bacilli; Bacillales; Bacillaceae; Bacillus; Bacillus cereus group
1498212	Bacillus phage JBP901	Viruses; dsDNA viruses, no RNA stage; Caudovirales; Myoviridae; Bc431virus; Bacillus virus JBP901	NC_027352				226900	Bacillus cereus ATCC 14579	Bacteria; Firmicutes; Bacilli; Bacillales; Bacillaceae; Bacillus; Bacillus cereus group		RefSeq
1296655	Bacillus phage JL	Viruses; dsDNA viruses, no RNA stage; Caudovirales; Myoviridae; Cp51virus; Bacillus virus JL	NC_028982				1396	Bacillus cereus	Bacteria; Firmicutes; Bacilli; Bacillales; Bacillaceae; Bacillus; Bacillus cereus group	24459255	Literature, RefSeq
1873998	Bacillus phage Kida	Viruses; dsDNA viruses, no RNA stage; Caudovirales; Myoviridae; Wphvirus; unclassified Wphvirus	NC_031012				1428	Bacillus thuringiensis	Bacteria; Firmicutes; Bacilli; Bacillales; Bacillaceae; Bacillus; Bacillus cereus group		RefSeq
1486661	Bacillus phage Megatron	Viruses; dsDNA viruses, no RNA stage; Caudovirales; Myoviridae; Wphvirus; Bacillus virus Megatron	NC_024211				1428	Bacillus thuringiensis	Bacteria; Firmicutes; Bacilli; Bacillales; Bacillaceae; Bacillus; Bacillus cereus group
1309583	Bacillus phage MG-B1	Viruses; dsDNA viruses, no RNA stage; Caudovirales; Podoviridae; Picovirinae; Phi29virus; unclassified Phi29virus	NC_021336				1405	Bacillus mycoides	Bacteria; Firmicutes; Bacilli; Bacillales; Bacillaceae; Bacillus; Bacillus cereus group		NCBI Virus, RefSeq
1805950	Bacillus phage Nemo	Viruses; dsDNA viruses, no RNA stage; Caudovirales; Myoviridae; Wphvirus; unclassified Wphvirus	NC_031070				29339	Bacillus thuringiensis serovar kurstaki	Bacteria; Firmicutes; Bacilli; Bacillales; Bacillaceae; Bacillus; Bacillus cereus group		NCBI Virus, RefSeq
1805951	Bacillus phage Nigalana	Viruses; dsDNA viruses, no RNA stage; Caudovirales; Myoviridae; Wphvirus; unclassified Wphvirus	NC_031037				29339	Bacillus thuringiensis serovar kurstaki	Bacteria; Firmicutes; Bacilli; Bacillales; Bacillaceae; Bacillus; Bacillus cereus group		NCBI Virus, RefSeq
1805952	Bacillus phage NotTheCreek	Viruses; dsDNA viruses, no RNA stage; Caudovirales; Myoviridae; Wphvirus; unclassified Wphvirus	NC_031049				29339	Bacillus thuringiensis serovar kurstaki	Bacteria; Firmicutes; Bacilli; Bacillales; Bacillaceae; Bacillus; Bacillus cereus group		NCBI Virus, RefSeq
1161901	Bacillus phage PBC1	Viruses; dsDNA viruses, no RNA stage; Caudovirales; Siphoviridae; unclassified Siphoviridae	NC_017976				1396	Bacillus cereus	Bacteria; Firmicutes; Bacilli; Bacillales; Bacillaceae; Bacillus; Bacillus cereus group		NCBI Virus, RefSeq
1868599	Bacillus phage PfEFR-5	Viruses; dsDNA viruses, no RNA stage; Caudovirales; Siphoviridae; unclassified Siphoviridae	NC_031055				1396	Bacillus cereus	Bacteria; Firmicutes; Bacilli; Bacillales; Bacillaceae; Bacillus; Bacillus cereus group		NCBI Virus, RefSeq
225725	Bacillus phage phBC6A51	Viruses; dsDNA viruses, no RNA stage; Caudovirales; Siphoviridae; unclassified Siphoviridae	NC_004820				1396	Bacillus cereus	Bacteria; Firmicutes; Bacilli; Bacillales; Bacillaceae; Bacillus; Bacillus cereus group		NCBI Virus, RefSeq
225726	Bacillus phage phBC6A52	Viruses; dsDNA viruses, no RNA stage; Caudovirales; Siphoviridae; unclassified Siphoviridae	NC_004821				1396	Bacillus cereus	Bacteria; Firmicutes; Bacilli; Bacillales; Bacillaceae; Bacillus; Bacillus cereus group		NCBI Virus, RefSeq
1643324	Bacillus phage phi4B1	Viruses; dsDNA viruses, no RNA stage; Caudovirales; Siphoviridae; unclassified Siphoviridae	NC_028886				1396	Bacillus cereus	Bacteria; Firmicutes; Bacilli; Bacillales; Bacillaceae; Bacillus; Bacillus cereus group		RefSeq
1643326	Bacillus phage phi4J1	Viruses; dsDNA viruses, no RNA stage; Caudovirales; Siphoviridae; unclassified Siphoviridae	NC_029008				1396	Bacillus cereus	Bacteria; Firmicutes; Bacilli; Bacillales; Bacillaceae; Bacillus; Bacillus cereus group		RefSeq
1357713	Bacillus phage phiCM3	Viruses; dsDNA viruses, no RNA stage; Caudovirales; Siphoviridae; unclassified Siphoviridae	NC_023599				1428	Bacillus thuringiensis	Bacteria; Firmicutes; Bacilli; Bacillales; Bacillaceae; Bacillus; Bacillus cereus group		NCBI Virus, RefSeq
1124578	Bacillus phage phIS3501	Viruses; dsDNA viruses, no RNA stage; Caudovirales; Siphoviridae; unclassified Siphoviridae	NC_019502				1428	Bacillus thuringiensis	Bacteria; Firmicutes; Bacilli; Bacillales; Bacillaceae; Bacillus; Bacillus cereus group		NCBI Virus
1805953	Bacillus phage Phrodo	Viruses; dsDNA viruses, no RNA stage; Caudovirales; Myoviridae; B4virus; unclassified B4virus	NC_031100				1428	Bacillus thuringiensis	Bacteria; Firmicutes; Bacilli; Bacillales; Bacillaceae; Bacillus; Bacillus cereus group		NCBI Virus
1486662	Bacillus phage Riley	Viruses; dsDNA viruses, no RNA stage; Caudovirales; Myoviridae; B4virus; Bacillus virus Riley	NC_024788				1428	Bacillus thuringiensis	Bacteria; Firmicutes; Bacilli; Bacillales; Bacillaceae; Bacillus; Bacillus cereus group
1805954	Bacillus phage SageFayge	Viruses; dsDNA viruses, no RNA stage; Caudovirales; Myoviridae; Wphvirus; unclassified Wphvirus	NC_031027				1428	Bacillus thuringiensis	Bacteria; Firmicutes; Bacilli; Bacillales; Bacillaceae; Bacillus; Bacillus cereus group		NCBI Virus
1837830	Bacillus phage SalinJah	Viruses; dsDNA viruses, no RNA stage; Caudovirales; Myoviridae; Wphvirus; unclassified Wphvirus	NC_031034				1428	Bacillus thuringiensis	Bacteria; Firmicutes; Bacilli; Bacillales; Bacillaceae; Bacillus; Bacillus cereus group		NCBI Virus, RefSeq
1296656	Bacillus phage Shanette	Viruses; dsDNA viruses, no RNA stage; Caudovirales; Myoviridae; Cp51virus; Bacillus virus Shanette	NC_028983				1396	Bacillus cereus	Bacteria; Firmicutes; Bacilli; Bacillales; Bacillaceae; Bacillus; Bacillus cereus group	24459255	Literature, RefSeq
1406791	Bacillus phage Spock	Viruses; dsDNA viruses, no RNA stage; Caudovirales; Myoviridae; B4virus; Bacillus virus Spock	NC_022763				29339	Bacillus thuringiensis serovar kurstaki	Bacteria; Firmicutes; Bacilli; Bacillales; Bacillaceae; Bacillus; Bacillus cereus group		RefSeq
565140	Bacillus phage TP21-L	Viruses; dsDNA viruses, no RNA stage; Caudovirales; Siphoviridae; Tp21virus; Bacillus virus TP21	NC_011645				1396	Bacillus cereus	Bacteria; Firmicutes; Bacilli; Bacillales; Bacillaceae; Bacillus; Bacillus cereus group	21994663	Literature
1382932	Bacillus phage Troll	Viruses; dsDNA viruses, no RNA stage; Caudovirales; Myoviridae; B4virus; Bacillus virus Troll	NC_022088				29339	Bacillus thuringiensis serovar kurstaki	Bacteria; Firmicutes; Bacilli; Bacillales; Bacillaceae; Bacillus; Bacillus cereus group		RefSeq
1690456	Bacillus phage TsarBomba	Viruses; dsDNA viruses, no RNA stage; Caudovirales; Myoviridae; Spounavirinae; Tsarbombavirus; Bacillus virus TsarBomba	NC_028890				1396	Bacillus cereus	Bacteria; Firmicutes; Bacilli; Bacillales; Bacillaceae; Bacillus; Bacillus cereus group	26472830	Literature
1308863	Bacillus phage vB_BanS-Tsamsa	Viruses; dsDNA viruses, no RNA stage; Caudovirales; Siphoviridae; unclassified Siphoviridae	NC_023007				1392	Bacillus anthracis	Bacteria; Firmicutes; Bacilli; Bacillales; Bacillaceae; Bacillus; Bacillus cereus group		NCBI Virus, RefSeq
1195072	Bacillus phage vB_BceM_Bc431v3	Viruses; dsDNA viruses, no RNA stage; Caudovirales; Myoviridae; Bc431virus; Bacillus virus Bc431	NC_020873				1396	Bacillus cereus	Bacteria; Firmicutes; Bacilli; Bacillales; Bacillaceae; Bacillus; Bacillus cereus group		RefSeq
1445809	Bacillus phage vB_BtS_BMBtp3	Viruses; dsDNA viruses, no RNA stage; Caudovirales; Siphoviridae; unclassified Siphoviridae	NC_028748				529121	Bacillus thuringiensis serovar tenebrionis str. YBT-1765	Bacteria; Firmicutes; Bacilli; Bacillales; Bacillaceae; Bacillus; Bacillus cereus group		NCBI Virus, RefSeq
1734382	Bacillus phage VMY22	Viruses; dsDNA viruses, no RNA stage; Caudovirales; Podoviridae; Picovirinae; Phi29virus; unclassified Phi29virus	NC_028789				1396	Bacillus cereus	Bacteria; Firmicutes; Bacilli; Bacillales; Bacillaceae; Bacillus; Bacillus cereus group	25680445, 26941234	Literature, NCBI Virus, RefSeq
764595	Bacillus phage W.Ph.	Viruses; dsDNA viruses, no RNA stage; Caudovirales; Myoviridae; Wphvirus; Bacillus virus WPh	NC_016563				1396	Bacillus cereus	Bacteria; Firmicutes; Bacilli; Bacillales; Bacillaceae; Bacillus; Bacillus cereus group		RefSeq
1510440	Bacillus phage Waukesha92	Viruses; dsDNA viruses, no RNA stage; Caudovirales; Siphoviridae; unclassified Siphoviridae	NC_025424				1428	Bacillus thuringiensis	Bacteria; Firmicutes; Bacilli; Bacillales; Bacillaceae; Bacillus; Bacillus cereus group		NCBI Virus
663237	Bacillus phage Wip1	Viruses; dsDNA viruses, no RNA stage; Tectiviridae; Betatectivirus; Bacillus virus Wip1	NC_022094				1392	Bacillus anthracis	Bacteria; Firmicutes; Bacilli; Bacillales; Bacillaceae; Bacillus; Bacillus cereus group		RefSeq
1805956	Bacillus phage Zuko	Viruses; dsDNA viruses, no RNA stage; Caudovirales; Myoviridae; Wphvirus; unclassified Wphvirus	NC_031116				29339	Bacillus thuringiensis serovar kurstaki	Bacteria; Firmicutes; Bacilli; Bacillales; Bacillaceae; Bacillus; Bacillus cereus group		NCBI Virus, RefSeq
701257	Bacillus virus 250	Viruses; dsDNA viruses, no RNA stage; Caudovirales; Siphoviridae; Cecivirus	NC_029024				1396	Bacillus cereus	Bacteria; Firmicutes; Bacilli; Bacillales; Bacillaceae; Bacillus; Bacillus cereus group		NCBI Virus, RefSeq
513550	Bacillus virus AP50	Viruses; dsDNA viruses, no RNA stage; Tectiviridae; Betatectivirus	NC_011523				1392	Bacillus anthracis	Bacteria; Firmicutes; Bacilli; Bacillales; Bacillaceae; Bacillus; Bacillus cereus group		NCBI Virus, RefSeq
1236573	Bacillus virus BMBtp2	Viruses; dsDNA viruses, no RNA stage; Caudovirales; Siphoviridae; Tp21virus	NC_019912				1444	Bacillus thuringiensis serovar tenebrionis	Bacteria; Firmicutes; Bacilli; Bacillales; Bacillaceae; Bacillus; Bacillus cereus group		NCBI Virus, RefSeq
552525	Bacillus virus IEBH	Viruses; dsDNA viruses, no RNA stage; Caudovirales; Siphoviridae; Cecivirus	NC_011167				1428	Bacillus thuringiensis	Bacteria; Firmicutes; Bacilli; Bacillales; Bacillaceae; Bacillus; Bacillus cereus group		NCBI Virus, RefSeq
359961	Bacillus virus Wbeta	Viruses; dsDNA viruses, no RNA stage; Caudovirales; Siphoviridae; Wbetavirus	NC_007734				1392	Bacillus anthracis	Bacteria; Firmicutes; Bacilli; Bacillales; Bacillaceae; Bacillus; Bacillus cereus group		NCBI Virus, RefSeq
1406783	Bacillus phage CampHawk	Viruses; dsDNA viruses, no RNA stage; Caudovirales; Myoviridae; Spounavirinae; Spo1virus; Bacillus virus Camphawk	NC_022761				1423	Bacillus subtilis	Bacteria; Firmicutes; Bacilli; Bacillales; Bacillaceae; Bacillus; Bacillus subtilis group		RefSeq
1406785	Bacillus phage Grass	Viruses; dsDNA viruses, no RNA stage; Caudovirales; Myoviridae; Nit1virus; Bacillus virus Grass	NC_022771				1423	Bacillus subtilis	Bacteria; Firmicutes; Bacilli; Bacillales; Bacillaceae; Bacillus; Bacillus subtilis group		RefSeq
10717	Bacillus phage phi105	Viruses; dsDNA viruses, no RNA stage; Caudovirales; Siphoviridae; unclassified Siphoviridae	NC_004167				1423	Bacillus subtilis	Bacteria; Firmicutes; Bacilli; Bacillales; Bacillaceae; Bacillus; Bacillus subtilis group		UniProt
207656	Bacillus phage phiNIT1	Viruses; dsDNA viruses, no RNA stage; Caudovirales; Myoviridae; Nit1virus; Bacillus virus NIT1	NC_021856				1423	Bacillus subtilis	Bacteria; Firmicutes; Bacilli; Bacillales; Bacillaceae; Bacillus; Bacillus subtilis group		RefSeq
941058	Bacillus phage SP-10	Viruses; dsDNA viruses, no RNA stage; Caudovirales; Myoviridae; Spounavirinae; unclassified Spounavirinae	NC_019487				1423	Bacillus subtilis	Bacteria; Firmicutes; Bacilli; Bacillales; Bacillaceae; Bacillus; Bacillus subtilis group	21597187	Literature
1792032	Bacillus phage SP-15	Viruses; dsDNA viruses, no RNA stage; Caudovirales; Myoviridae; unclassified Myoviridae	NC_031245				1423	Bacillus subtilis	Bacteria; Firmicutes; Bacilli; Bacillales; Bacillaceae; Bacillus; Bacillus subtilis group		NCBI Virus
1497851	Bacillus phage SPG24	Viruses; dsDNA viruses, no RNA stage; Caudovirales; Myoviridae; Nit1virus; Bacillus virus SPG24	NC_030903				1423	Bacillus subtilis	Bacteria; Firmicutes; Bacilli; Bacillales; Bacillaceae; Bacillus; Bacillus subtilis group		RefSeq
10724	Bacillus phage SPP1	Viruses; dsDNA viruses, no RNA stage; Caudovirales; Siphoviridae; unclassified Siphoviridae	NC_004166				1423	Bacillus subtilis	Bacteria; Firmicutes; Bacilli; Bacillales; Bacillaceae; Bacillus; Bacillus subtilis group		UniProt
10778	Bacillus virus B103	Viruses; dsDNA viruses, no RNA stage; Caudovirales; Podoviridae; Picovirinae; Phi29virus	NC_004165				1423	Bacillus subtilis	Bacteria; Firmicutes; Bacilli; Bacillales; Bacillaceae; Bacillus; Bacillus subtilis group	9358052	Literature, NCBI Virus, RefSeq, UniProt
10756	Bacillus virus phi29	Viruses; dsDNA viruses, no RNA stage; Caudovirales; Podoviridae; Picovirinae; Phi29virus	NC_011048				1423	Bacillus subtilis	Bacteria; Firmicutes; Bacilli; Bacillales; Bacillaceae; Bacillus; Bacillus subtilis group		NCBI Virus, RefSeq, UniProt
10685	Bacillus virus SPO1	Viruses; dsDNA viruses, no RNA stage; Caudovirales; Myoviridae; Spounavirinae; Spo1virus	NC_011421				1423	Bacillus subtilis	Bacteria; Firmicutes; Bacilli; Bacillales; Bacillaceae; Bacillus; Bacillus subtilis group		NCBI Virus, RefSeq, UniProt
1815509	Bacillus phage AR9	Viruses; dsDNA viruses, no RNA stage; Caudovirales; Myoviridae; unclassified Myoviridae	NC_031039				224308	Bacillus subtilis subsp. subtilis str. 168	Bacteria; Firmicutes; Bacilli; Bacillales; Bacillaceae; Bacillus; Bacillus subtilis group; Bacillus subtilis		NCBI Virus, RefSeq
547228	Bacillus phage PM1	Viruses; dsDNA viruses, no RNA stage; Caudovirales; Siphoviridae; unclassified Siphoviridae	NC_020883				86029	Bacillus subtilis subsp. natto	Bacteria; Firmicutes; Bacilli; Bacillales; Bacillaceae; Bacillus; Bacillus subtilis group; Bacillus subtilis		NCBI Virus, RefSeq
749413	Deep-sea thermophilic phage D6E	Viruses; dsDNA viruses, no RNA stage; unclassified dsDNA phages	NC_019544				391290	Geobacillus sp. E263	Bacteria; Firmicutes; Bacilli; Bacillales; Bacillaceae; Geobacillus	20889772	Literature
365048	Geobacillus phage GBSV1	Viruses; dsDNA viruses, no RNA stage; Caudovirales; Myoviridae; Svunavirus; Geobacillus virus GBSV1	NC_008376				340407	Geobacillus sp. 6k51	Bacteria; Firmicutes; Bacilli; Bacillales; Bacillaceae; Geobacillus		RefSeq
1458842	Geobacillus phage GBK2	Viruses; dsDNA viruses, no RNA stage; Caudovirales; Siphoviridae; unclassified Siphoviridae	NC_023612				1462	Geobacillus kaustophilus	Bacteria; Firmicutes; Bacilli; Bacillales; Bacillaceae; Geobacillus; Geobacillus thermoleovorans group		RefSeq
857312	Brochothrix phage A9	Viruses; dsDNA viruses, no RNA stage; Caudovirales; Myoviridae; Spounavirinae; unclassified Spounavirinae	NC_015253				2755	Brochothrix	Bacteria; Firmicutes; Bacilli; Bacillales; Listeriaceae		NCBI Virus
560178	Listeria phage P40	Viruses; dsDNA viruses, no RNA stage; Caudovirales; Siphoviridae; unclassified Siphoviridae	NC_011308				1637	Listeria	Bacteria; Firmicutes; Bacilli; Bacillales; Listeriaceae		NCBI Virus, RefSeq
764562	Brochothrix phage BL3	Viruses; dsDNA viruses, no RNA stage; Caudovirales; Siphoviridae; unclassified Siphoviridae	NC_015254				2756	Brochothrix thermosphacta	Bacteria; Firmicutes; Bacilli; Bacillales; Listeriaceae; Brochothrix		NCBI Virus, RefSeq
764561	Brochothrix phage NF5	Viruses; dsDNA viruses, no RNA stage; Caudovirales; Siphoviridae; unclassified Siphoviridae	NC_015252				2756	Brochothrix thermosphacta	Bacteria; Firmicutes; Bacilli; Bacillales; Listeriaceae; Brochothrix		NCBI Virus, RefSeq
330399	Listeria phage A006	Viruses; dsDNA viruses, no RNA stage; Caudovirales; Siphoviridae; unclassified Siphoviridae	NC_009815				1639	Listeria monocytogenes	Bacteria; Firmicutes; Bacilli; Bacillales; Listeriaceae; Listeria		NCBI Virus, RefSeq
40521	Listeria phage A118	Viruses; dsDNA viruses, no RNA stage; Caudovirales; Siphoviridae; unclassified Siphoviridae	NC_003216				169963	Listeria monocytogenes EGD-e	Bacteria; Firmicutes; Bacilli; Bacillales; Listeriaceae; Listeria	8577256, 10652093	Literature
40522	Listeria phage A500	Viruses; dsDNA viruses, no RNA stage; Caudovirales; Siphoviridae; unclassified Siphoviridae	NC_009810				1457188	Listeria monocytogenes WSLC1042	Bacteria; Firmicutes; Bacilli; Bacillales; Listeriaceae; Listeria	19783628	Literature
330396	Listeria phage B025	Viruses; dsDNA viruses, no RNA stage; Caudovirales; Siphoviridae; Psavirus; unclassified Psavirus	NC_009812				1639	Listeria monocytogenes	Bacteria; Firmicutes; Bacilli; Bacillales; Listeriaceae; Listeria		NCBI Virus, RefSeq
330397	Listeria phage B054	Viruses; dsDNA viruses, no RNA stage; Caudovirales; Siphoviridae; unclassified Siphoviridae	NC_009813				1639	Listeria monocytogenes	Bacteria; Firmicutes; Bacilli; Bacillales; Listeriaceae; Listeria		NCBI Virus, RefSeq
1486422	Listeria phage List-36	Viruses; dsDNA viruses, no RNA stage; Caudovirales; Myoviridae; Spounavirinae; P100virus; unclassified P100virus	NC_024364				1639	Listeria monocytogenes	Bacteria; Firmicutes; Bacilli; Bacillales; Listeriaceae; Listeria		NCBI Virus, RefSeq
1486421	Listeria phage LMSP-25	Viruses; dsDNA viruses, no RNA stage; Caudovirales; Myoviridae; Spounavirinae; P100virus; unclassified P100virus	NC_024360				1639	Listeria monocytogenes	Bacteria; Firmicutes; Bacilli; Bacillales; Listeriaceae; Listeria		NCBI Virus, RefSeq
1486413	Listeria phage LMTA-148	Viruses; dsDNA viruses, no RNA stage; Caudovirales; Myoviridae; Spounavirinae; P100virus; unclassified P100virus	NC_024787				1639	Listeria monocytogenes	Bacteria; Firmicutes; Bacilli; Bacillales; Listeriaceae; Listeria		NCBI Virus, RefSeq
1173745	Listeria phage LP-026	Viruses; dsDNA viruses, no RNA stage; Caudovirales; Siphoviridae; P70virus; Listeria virus LP26	NC_024375				393119	Listeria monocytogenes FSL J1-208	Bacteria; Firmicutes; Bacilli; Bacillales; Listeriaceae; Listeria	24837381	Literature
1173743	Listeria phage LP-030-2	Viruses; dsDNA viruses, no RNA stage; Caudovirales; Siphoviridae; Psavirus; Listeria virus LP302	NC_021539				265669	Listeria monocytogenes serotype 4b str. F2365	Bacteria; Firmicutes; Bacilli; Bacillales; Listeriaceae; Listeria	24837381	Literature
1458852	Listeria phage LP-030-3	Viruses; dsDNA viruses, no RNA stage; Caudovirales; Siphoviridae; unclassified Siphoviridae	NC_024384				265669	Listeria monocytogenes serotype 4b str. F2365	Bacteria; Firmicutes; Bacilli; Bacillales; Listeriaceae; Listeria	24837381	Literature
1173747	Listeria phage LP-037	Viruses; dsDNA viruses, no RNA stage; Caudovirales; Siphoviridae; P70virus; Listeria virus LP37	NC_021787				393119	Listeria monocytogenes FSL J1-208	Bacteria; Firmicutes; Bacilli; Bacillales; Listeriaceae; Listeria	24837381	Literature
1173764	Listeria phage LP-048	Viruses; dsDNA viruses, no RNA stage; Caudovirales; Myoviridae; Spounavirinae; P100virus; unclassified P100virus	NC_024359				1639	Listeria monocytogenes	Bacteria; Firmicutes; Bacilli; Bacillales; Listeriaceae; Listeria	24837381	Literature, NCBI Virus, RefSeq
1458855	Listeria phage LP-083-2	Viruses; dsDNA viruses, no RNA stage; Caudovirales; Myoviridae; Spounavirinae; P100virus; Listeria virus P100	NC_024383				1639	Listeria monocytogenes	Bacteria; Firmicutes; Bacilli; Bacillales; Listeriaceae; Listeria	24837381	Literature, RefSeq
1458856	Listeria phage LP-101	Viruses; dsDNA viruses, no RNA stage; Caudovirales; Siphoviridae; Psavirus; unclassified Psavirus	NC_024387				1639	Listeria monocytogenes	Bacteria; Firmicutes; Bacilli; Bacillales; Listeriaceae; Listeria	24837381	Literature, NCBI Virus, RefSeq
1173748	Listeria phage LP-110	Viruses; dsDNA viruses, no RNA stage; Caudovirales; Siphoviridae; P70virus; Listeria virus LP110	NC_021785				393119	Listeria monocytogenes FSL J1-208	Bacteria; Firmicutes; Bacilli; Bacillales; Listeriaceae; Listeria	24837381	Literature
1458857	Listeria phage LP-114	Viruses; dsDNA viruses, no RNA stage; Caudovirales; Siphoviridae; P70virus; Listeria virus LP114	NC_024392				393119	Listeria monocytogenes FSL J1-208	Bacteria; Firmicutes; Bacilli; Bacillales; Listeriaceae; Listeria	24837381	Literature
1173766	Listeria phage LP-125	Viruses; dsDNA viruses, no RNA stage; Caudovirales; Myoviridae; Spounavirinae; P100virus; Listeria virus P100	NC_021781				1639	Listeria monocytogenes	Bacteria; Firmicutes; Bacilli; Bacillales; Listeriaceae; Listeria	24837381	Literature
330398	Listeria phage P35	Viruses; dsDNA viruses, no RNA stage; Caudovirales; Siphoviridae; unclassified Siphoviridae	NC_009814				1639	Listeria monocytogenes	Bacteria; Firmicutes; Bacilli; Bacillales; Listeriaceae; Listeria		NCBI Virus, RefSeq
1225800	Listeria phage P70	Viruses; dsDNA viruses, no RNA stage; Caudovirales; Siphoviridae; P70virus; Listeria virus P70	NC_018831				1960103	Listeria sp.	Bacteria; Firmicutes; Bacilli; Bacillales; Listeriaceae; Listeria		RefSeq
171618	Listeria phage PSA	Viruses; dsDNA viruses, no RNA stage; Caudovirales; Siphoviridae; Psavirus; Listeria virus PSA	NC_003291				1639	Listeria monocytogenes	Bacteria; Firmicutes; Bacilli; Bacillales; Listeriaceae; Listeria		RefSeq
1168744	Listeria phage vB_LmoM_AG20	Viruses; dsDNA viruses, no RNA stage; Caudovirales; Myoviridae; Spounavirinae; P100virus; unclassified P100virus	NC_020871				1639	Listeria monocytogenes	Bacteria; Firmicutes; Bacilli; Bacillales; Listeriaceae; Listeria		NCBI Virus, RefSeq
1591072	Listeria phage vB_LmoS_188	Viruses; dsDNA viruses, no RNA stage; Caudovirales; Siphoviridae; unclassified Siphoviridae	NC_028871				1639	Listeria monocytogenes	Bacteria; Firmicutes; Bacilli; Bacillales; Listeriaceae; Listeria		NCBI Virus, RefSeq
1591073	Listeria phage vB_LmoS_293	Viruses; dsDNA viruses, no RNA stage; Caudovirales; Siphoviridae; unclassified Siphoviridae	NC_028929				1639	Listeria monocytogenes	Bacteria; Firmicutes; Bacilli; Bacillales; Listeriaceae; Listeria		NCBI Virus, RefSeq
1541821	Listeria phage WIL-1	Viruses; dsDNA viruses, no RNA stage; Caudovirales; Myoviridae; Spounavirinae; P100virus; unclassified P100virus	NC_025440				1639	Listeria monocytogenes	Bacteria; Firmicutes; Bacilli; Bacillales; Listeriaceae; Listeria		NCBI Virus, RefSeq
40523	Listeria virus A511	Viruses; dsDNA viruses, no RNA stage; Caudovirales; Myoviridae; Spounavirinae; P100virus	NC_009811				1639	Listeria monocytogenes	Bacteria; Firmicutes; Bacilli; Bacillales; Listeriaceae; Listeria		NCBI Virus, RefSeq, UniProt
754053	Paenibacillus phage PG1	Viruses; dsDNA viruses, no RNA stage; Caudovirales; Siphoviridae; unclassified Siphoviridae	NC_021558				44249	Paenibacillus	Bacteria; Firmicutes; Bacilli; Bacillales; Paenibacillaceae		NCBI Virus
1296661	Brevibacillus phage Abouo	Viruses; dsDNA viruses, no RNA stage; Caudovirales; Myoviridae; Abouovirus; Brevibacillus virus Abouo	NC_029029				1465	Brevibacillus laterosporus	Bacteria; Firmicutes; Bacilli; Bacillales; Paenibacillaceae; Brevibacillus		RefSeq
1296662	Brevibacillus phage Davies	Viruses; dsDNA viruses, no RNA stage; Caudovirales; Myoviridae; Abouovirus; Brevibacillus virus Davies	NC_022980				1465	Brevibacillus laterosporus	Bacteria; Firmicutes; Bacilli; Bacillales; Paenibacillaceae; Brevibacillus		RefSeq
1691954	Brevibacillus phage Jenst	Viruses; dsDNA viruses, no RNA stage; Caudovirales; Siphoviridae; Jenstvirus; Brevibacillus virus Jenst	NC_028805				1465	Brevibacillus laterosporus	Bacteria; Firmicutes; Bacilli; Bacillales; Paenibacillaceae; Brevibacillus	26494658	Literature, RefSeq
1296659	Brevibacillus phage Jimmer1	Viruses; dsDNA viruses, no RNA stage; Caudovirales; Myoviridae; Jimmervirus; unclassified Jimmervirus	NC_029104				1465	Brevibacillus laterosporus	Bacteria; Firmicutes; Bacilli; Bacillales; Paenibacillaceae; Brevibacillus		NCBI Virus, RefSeq
1691955	Brevibacillus phage Osiris	Viruses; dsDNA viruses, no RNA stage; Caudovirales; Myoviridae; Jimmervirus; Brevibacillus virus Osiris	NC_028969				1465	Brevibacillus laterosporus	Bacteria; Firmicutes; Bacilli; Bacillales; Paenibacillaceae; Brevibacillus	26494658	Literature, RefSeq
1691958	Brevibacillus phage Sundance	Viruses; dsDNA viruses, no RNA stage; Caudovirales; Siphoviridae; unclassified Siphoviridae	NC_028749				1465	Brevibacillus laterosporus	Bacteria; Firmicutes; Bacilli; Bacillales; Paenibacillaceae; Brevibacillus	26494658	Literature, NCBI Virus, RefSeq
1589751	Bacteriophage Lily	Viruses; dsDNA viruses, no RNA stage; Caudovirales; Siphoviridae; unclassified Siphoviridae	NC_028841				1464	Paenibacillus larvae	Bacteria; Firmicutes; Bacilli; Bacillales; Paenibacillaceae; Paenibacillus	26089405	Literature, RefSeq
1589750	Paenibacillus phage Diva	Viruses; dsDNA viruses, no RNA stage; Caudovirales; Siphoviridae; Sitaravirus; Paenibacillus virus Diva	NC_028788				1464	Paenibacillus larvae	Bacteria; Firmicutes; Bacilli; Bacillales; Paenibacillaceae; Paenibacillus	26089405	Literature, RefSeq
1636255	Paenibacillus phage Fern	Viruses; dsDNA viruses, no RNA stage; Caudovirales; Siphoviridae; Sitaravirus; Paenibacillus virus Willow	NC_028851				1464	Paenibacillus larvae	Bacteria; Firmicutes; Bacilli; Bacillales; Paenibacillaceae; Paenibacillus		RefSeq
1636257	Paenibacillus phage Harrison	Viruses; dsDNA viruses, no RNA stage; Caudovirales; Siphoviridae; Harrisonvirus; Paenibacillus virus Harrison	NC_028746				1464	Paenibacillus larvae	Bacteria; Firmicutes; Bacilli; Bacillales; Paenibacillaceae; Paenibacillus		RefSeq
1589749	Paenibacillus phage HB10c2	Viruses; dsDNA viruses, no RNA stage; Caudovirales; Siphoviridae; Sitaravirus; Paenibacillus virus Hb10c2	NC_028758				1464	Paenibacillus larvae	Bacteria; Firmicutes; Bacilli; Bacillales; Paenibacillaceae; Paenibacillus		RefSeq
1337877	Paenibacillus phage phiIBB_Pl23	Viruses; dsDNA viruses, no RNA stage; Caudovirales; Siphoviridae; Sitaravirus; unclassified Sitaravirus	NC_021865				1464	Paenibacillus larvae	Bacteria; Firmicutes; Bacilli; Bacillales; Paenibacillaceae; Paenibacillus		RefSeq
1589752	Paenibacillus phage Rani	Viruses; dsDNA viruses, no RNA stage; Caudovirales; Siphoviridae; Sitaravirus; Paenibacillus virus Rani	NC_029084				1464	Paenibacillus larvae	Bacteria; Firmicutes; Bacilli; Bacillales; Paenibacillaceae; Paenibacillus		RefSeq
1589755	Paenibacillus phage Sitara	Viruses; dsDNA viruses, no RNA stage; Caudovirales; Siphoviridae; Sitaravirus; Paenibacillus virus Sitara	NC_028854				1464	Paenibacillus larvae	Bacteria; Firmicutes; Bacilli; Bacillales; Paenibacillaceae; Paenibacillus	26089405	Literature, RefSeq
1718161	Paenibacillus phage Tripp	Viruses; dsDNA viruses, no RNA stage; Caudovirales; Siphoviridae; unclassified Siphoviridae	NC_028930				1464	Paenibacillus larvae	Bacteria; Firmicutes; Bacilli; Bacillales; Paenibacillaceae; Paenibacillus		RefSeq
1636261	Paenibacillus phage Vegas	Viruses; dsDNA viruses, no RNA stage; Caudovirales; Siphoviridae; Vegasvirus; Paenibacillus virus Vegas	NC_028767				1464	Paenibacillus larvae	Bacteria; Firmicutes; Bacilli; Bacillales; Paenibacillaceae; Paenibacillus		RefSeq
1636263	Paenibacillus phage Xenia	Viruses; dsDNA viruses, no RNA stage; Caudovirales; Siphoviridae; Sitaravirus; unclassified Sitaravirus	NC_028837				1464	Paenibacillus larvae	Bacteria; Firmicutes; Bacilli; Bacillales; Paenibacillaceae; Paenibacillus		NCBI Virus, RefSeq
294382	Bacillus phage BCJA1c	Viruses; dsDNA viruses, no RNA stage; Caudovirales; Siphoviridae; unclassified Siphoviridae	NC_006557				79879	[Bacillus] clarkii	Bacteria; Firmicutes; Bacilli; Bacillales; Sporolactobacillaceae		NCBI Virus, RefSeq
307898	Staphylococcus phage 812	Viruses; dsDNA viruses, no RNA stage; Caudovirales; Myoviridae; Spounavirinae; Kayvirus; unclassified Kayvirus	NC_029080				1279	Staphylococcus	Bacteria; Firmicutes; Bacilli; Bacillales; Staphylococcaceae		NCBI Virus, RefSeq
1792269	Staphylococcus phage CNPx	Viruses; dsDNA viruses, no RNA stage; Caudovirales; Siphoviridae; Phietavirus; unclassified Phietavirus	NC_031241				1279	Staphylococcus	Bacteria; Firmicutes; Bacilli; Bacillales; Staphylococcaceae		NCBI Virus
1273712	Staphylococcus phage JS01	Viruses; dsDNA viruses, no RNA stage; Caudovirales; Siphoviridae; Biseptimavirus; unclassified Biseptimavirus	NC_021773				1279	Staphylococcus	Bacteria; Firmicutes; Bacilli; Bacillales; Staphylococcaceae		NCBI Virus
648017	Staphylococcus phage phiPVL-CN125	Viruses; dsDNA viruses, no RNA stage; Caudovirales; Siphoviridae; Biseptimavirus; unclassified Biseptimavirus	NC_012784				1279	Staphylococcus	Bacteria; Firmicutes; Bacilli; Bacillales; Staphylococcaceae		NCBI Virus
1498220	Staphylococcus phage phiSa119	Viruses; dsDNA viruses, no RNA stage; Caudovirales; Siphoviridae; Biseptimavirus; unclassified Biseptimavirus	NC_025460				1279	Staphylococcus	Bacteria; Firmicutes; Bacilli; Bacillales; Staphylococcaceae		NCBI Virus
71366	Staphylococcus phage PVL	Viruses; dsDNA viruses, no RNA stage; Caudovirales; Siphoviridae; Biseptimavirus; unclassified Biseptimavirus	NC_002321				1279	Staphylococcus	Bacteria; Firmicutes; Bacilli; Bacillales; Staphylococcaceae		NCBI Virus
1010614	Staphylococcus phage S24-1	Viruses; dsDNA viruses, no RNA stage; Caudovirales; Podoviridae; Picovirinae; P68virus; unclassified P68virus	NC_016565				1279	Staphylococcus	Bacteria; Firmicutes; Bacilli; Bacillales; Staphylococcaceae		NCBI Virus
1347760	Staphylococcus phage SA12	Viruses; dsDNA viruses, no RNA stage; Caudovirales; Siphoviridae; Phietavirus; unclassified Phietavirus	NC_021801				1279	Staphylococcus	Bacteria; Firmicutes; Bacilli; Bacillales; Staphylococcaceae		NCBI Virus
1498171	Staphylococcus phage SA97	Viruses; dsDNA viruses, no RNA stage; Caudovirales; Siphoviridae; Phietavirus; unclassified Phietavirus	NC_029010				1279	Staphylococcus	Bacteria; Firmicutes; Bacilli; Bacillales; Staphylococcaceae		NCBI Virus
1195068	Staphylococcus phage StauST398-1	Viruses; dsDNA viruses, no RNA stage; Caudovirales; Siphoviridae; Phietavirus; unclassified Phietavirus	NC_021326				1279	Staphylococcus	Bacteria; Firmicutes; Bacilli; Bacillales; Staphylococcaceae		NCBI Virus
1195071	Staphylococcus phage StauST398-3	Viruses; dsDNA viruses, no RNA stage; Caudovirales; Siphoviridae; Phietavirus; unclassified Phietavirus	NC_021332				1279	Staphylococcus	Bacteria; Firmicutes; Bacilli; Bacillales; Staphylococcaceae		NCBI Virus
405947	Staphylococcus virus 80	Viruses; dsDNA viruses, no RNA stage; Caudovirales; Siphoviridae; Phietavirus	NC_030652				1279	Staphylococcus	Bacteria; Firmicutes; Bacilli; Bacillales; Staphylococcaceae		NCBI Virus
53369	Staphylococcus virus 80alpha	Viruses; dsDNA viruses, no RNA stage; Caudovirales; Siphoviridae; Phietavirus	NC_009526				1279	Staphylococcus	Bacteria; Firmicutes; Bacilli; Bacillales; Staphylococcaceae		NCBI Virus
387907	Staphylococcus virus phiNM1	Viruses; dsDNA viruses, no RNA stage; Caudovirales; Siphoviridae; Phietavirus	NC_008583				1279	Staphylococcus	Bacteria; Firmicutes; Bacilli; Bacillales; Staphylococcaceae		NCBI Virus
387908	Staphylococcus virus phiNM2	Viruses; dsDNA viruses, no RNA stage; Caudovirales; Siphoviridae; Phietavirus	NC_028913				1279	Staphylococcus	Bacteria; Firmicutes; Bacilli; Bacillales; Staphylococcaceae		NCBI Virus
387910	Staphylococcus virus phiNM4	Viruses; dsDNA viruses, no RNA stage; Caudovirales; Siphoviridae; Phietavirus	NC_028864				1279	Staphylococcus	Bacteria; Firmicutes; Bacilli; Bacillales; Staphylococcaceae		NCBI Virus
1505027	Staphylococcus phage 23MRA	Viruses; dsDNA viruses, no RNA stage; Caudovirales; Siphoviridae; Biseptimavirus; unclassified Biseptimavirus	NC_028775				1280	Staphylococcus aureus	Bacteria; Firmicutes; Bacilli; Bacillales; Staphylococcaceae; Staphylococcus		NCBI Virus, RefSeq
320836	Staphylococcus phage 2638A	Viruses; dsDNA viruses, no RNA stage; Caudovirales; Siphoviridae; Biseptimavirus; unclassified Biseptimavirus	NC_007051				1280	Staphylococcus aureus	Bacteria; Firmicutes; Bacilli; Bacillales; Staphylococcaceae; Staphylococcus		NCBI Virus, RefSeq
1505026	Staphylococcus phage 3MRA	Viruses; dsDNA viruses, no RNA stage; Caudovirales; Siphoviridae; Phietavirus; unclassified Phietavirus	NC_028917				1280	Staphylococcus aureus	Bacteria; Firmicutes; Bacilli; Bacillales; Staphylococcaceae; Staphylococcus		NCBI Virus, RefSeq
320832	Staphylococcus phage 66	Viruses; dsDNA viruses, no RNA stage; Caudovirales; Podoviridae; Picovirinae; P68virus; unclassified P68virus	NC_007046				1280	Staphylococcus aureus	Bacteria; Firmicutes; Bacilli; Bacillales; Staphylococcaceae; Staphylococcus		NCBI Virus, RefSeq
1500386	Staphylococcus phage 6ec	Viruses; dsDNA viruses, no RNA stage; Caudovirales; Siphoviridae; Sextaecvirus; Staphylococcus virus Sextaec	NC_024355				1282	Staphylococcus epidermidis	Bacteria; Firmicutes; Bacilli; Bacillales; Staphylococcaceae; Staphylococcus	25103751	Literature
1636204	Staphylococcus phage B166	Viruses; dsDNA viruses, no RNA stage; Caudovirales; Siphoviridae; Phietavirus; unclassified Phietavirus	NC_028859				1280	Staphylococcus aureus	Bacteria; Firmicutes; Bacilli; Bacillales; Staphylococcaceae; Staphylococcus		NCBI Virus, RefSeq
1636205	Staphylococcus phage B236	Viruses; dsDNA viruses, no RNA stage; Caudovirales; Siphoviridae; Phietavirus; unclassified Phietavirus	NC_028915				1280	Staphylococcus aureus	Bacteria; Firmicutes; Bacilli; Bacillales; Staphylococcaceae; Staphylococcus		NCBI Virus, RefSeq
1543206	Staphylococcus phage BP39	Viruses; dsDNA viruses, no RNA stage; Caudovirales; Podoviridae; Picovirinae; P68virus; unclassified P68virus	NC_031046				1280	Staphylococcus aureus	Bacteria; Firmicutes; Bacilli; Bacillales; Staphylococcaceae; Staphylococcus		NCBI Virus, RefSeq
1464127	Staphylococcus phage DW2	Viruses; dsDNA viruses, no RNA stage; Caudovirales; Siphoviridae; Phietavirus; unclassified Phietavirus	NC_024391				1280	Staphylococcus aureus	Bacteria; Firmicutes; Bacilli; Bacillales; Staphylococcaceae; Staphylococcus		NCBI Virus, RefSeq
760530	Staphylococcus phage GH15	Viruses; dsDNA viruses, no RNA stage; Caudovirales; Myoviridae; Spounavirinae; Kayvirus; Staphylococcus virus G15	NC_019448				1280	Staphylococcus aureus	Bacteria; Firmicutes; Bacilli; Bacillales; Staphylococcaceae; Staphylococcus		RefSeq
1453367	Staphylococcus phage GRCS	Viruses; dsDNA viruses, no RNA stage; Caudovirales; Podoviridae; Picovirinae; P68virus; unclassified P68virus	NC_023550				1280	Staphylococcus aureus	Bacteria; Firmicutes; Bacilli; Bacillales; Staphylococcaceae; Staphylococcus		NCBI Virus, RefSeq
1610872	Staphylococcus phage IME-SA4	Viruses; dsDNA viruses, no RNA stage; Caudovirales; Siphoviridae; unclassified Siphoviridae	NC_029025				1283	Staphylococcus haemolyticus	Bacteria; Firmicutes; Bacilli; Bacillales; Staphylococcaceae; Staphylococcus		NCBI Virus, RefSeq
1239383	Staphylococcus phage JD007	Viruses; dsDNA viruses, no RNA stage; Caudovirales; Myoviridae; Spounavirinae; Kayvirus; Staphylococcus virus JD7	NC_019726				1280	Staphylococcus aureus	Bacteria; Firmicutes; Bacilli; Bacillales; Staphylococcaceae; Staphylococcus		RefSeq
1524910	Staphylococcus phage MCE-2014	Viruses; dsDNA viruses, no RNA stage; Caudovirales; Myoviridae; Spounavirinae; Kayvirus; Staphylococcus virus MCE2014	NC_025416				1280	Staphylococcus aureus	Bacteria; Firmicutes; Bacilli; Bacillales; Staphylococcaceae; Staphylococcus		RefSeq
1526408	Staphylococcus phage P108	Viruses; dsDNA viruses, no RNA stage; Caudovirales; Myoviridae; Spounavirinae; Kayvirus; Staphylococcus virus P108	NC_025426				1280	Staphylococcus aureus	Bacteria; Firmicutes; Bacilli; Bacillales; Staphylococcaceae; Staphylococcus		RefSeq
204090	Staphylococcus phage P68	Viruses; dsDNA viruses, no RNA stage; Caudovirales; Podoviridae; Picovirinae; P68virus; unclassified P68virus	NC_004679				1280	Staphylococcus aureus	Bacteria; Firmicutes; Bacilli; Bacillales; Staphylococcaceae; Staphylococcus		NCBI Virus, RefSeq
668618	Staphylococcus phage P954	Viruses; dsDNA viruses, no RNA stage; Caudovirales; Siphoviridae; Biseptimavirus; unclassified Biseptimavirus	NC_013195				1280	Staphylococcus aureus	Bacteria; Firmicutes; Bacilli; Bacillales; Staphylococcaceae; Staphylococcus		NCBI Virus, RefSeq
430796	Staphylococcus phage phi2958PVL	Viruses; dsDNA viruses, no RNA stage; Caudovirales; Siphoviridae; Triavirus; unclassified Triavirus	NC_011344				1280	Staphylococcus aureus	Bacteria; Firmicutes; Bacilli; Bacillales; Staphylococcaceae; Staphylococcus		NCBI Virus, RefSeq
874267	Staphylococcus phage phi5967PVL	Viruses; dsDNA viruses, no RNA stage; Caudovirales; Siphoviridae; Biseptimavirus; unclassified Biseptimavirus	NC_019921				1280	Staphylococcus aureus	Bacteria; Firmicutes; Bacilli; Bacillales; Staphylococcaceae; Staphylococcus	21732964	Literature
1165702	Staphylococcus phage phi7401PVL	Viruses; dsDNA viruses, no RNA stage; Caudovirales; Siphoviridae; Triavirus; unclassified Triavirus	NC_020199				1280	Staphylococcus aureus	Bacteria; Firmicutes; Bacilli; Bacillales; Staphylococcaceae; Staphylococcus	23289889	Literature
1519999	Staphylococcus phage phiBU01	Viruses; dsDNA viruses, no RNA stage; Caudovirales; Siphoviridae; Biseptimavirus; unclassified Biseptimavirus	NC_026016				1334189	Staphylococcus aureus HIP07256	Bacteria; Firmicutes; Bacilli; Bacillales; Staphylococcaceae; Staphylococcus		NCBI Virus, RefSeq
1572704	Staphylococcus phage phiIPLA-C1C	Viruses; dsDNA viruses, no RNA stage; Caudovirales; Myoviridae; Sep1virus; Staphylococcus virus IPLAC1C	NC_028962				29387	Staphylococcus sp.	Bacteria; Firmicutes; Bacilli; Bacillales; Staphylococcaceae; Staphylococcus		RefSeq
1572703	Staphylococcus phage phiIPLA-RODI	Viruses; dsDNA viruses, no RNA stage; Caudovirales; Myoviridae; Spounavirinae; Kayvirus; Staphylococcus virus Rodi	NC_028765				29387	Staphylococcus sp.	Bacteria; Firmicutes; Bacilli; Bacillales; Staphylococcaceae; Staphylococcus		RefSeq
1698421	Staphylococcus phage phiJB	Viruses; dsDNA viruses, no RNA stage; Caudovirales; Siphoviridae; Phietavirus; unclassified Phietavirus	NC_028669				1280	Staphylococcus aureus	Bacteria; Firmicutes; Bacilli; Bacillales; Staphylococcaceae; Staphylococcus		NCBI Virus, RefSeq
387909	Staphylococcus phage phiNM3	Viruses; dsDNA viruses, no RNA stage; Caudovirales; Siphoviridae; Biseptimavirus; unclassified Biseptimavirus	NC_008617				1280	Staphylococcus aureus	Bacteria; Firmicutes; Bacilli; Bacillales; Staphylococcaceae; Staphylococcus	17078814	Literature
1403390	Staphylococcus phage phiRS7	Viruses; dsDNA viruses, no RNA stage; Caudovirales; Siphoviridae; unclassified Siphoviridae	NC_022914				29385	Staphylococcus saprophyticus	Bacteria; Firmicutes; Bacilli; Bacillales; Staphylococcaceae; Staphylococcus		NCBI Virus, RefSeq
1450142	Staphylococcus phage phiSA12	Viruses; dsDNA viruses, no RNA stage; Caudovirales; Myoviridae; Spounavirinae; Kayvirus; Staphylococcus virus SA12	NC_023573				1280	Staphylococcus aureus	Bacteria; Firmicutes; Bacilli; Bacillales; Staphylococcaceae; Staphylococcus		RefSeq
320831	Staphylococcus phage PT1028	Viruses; dsDNA viruses, no RNA stage; unclassified dsDNA phages	NC_007045				1280	Staphylococcus aureus	Bacteria; Firmicutes; Bacilli; Bacillales; Staphylococcaceae; Staphylococcus		NCBI Virus, RefSeq
320843	Staphylococcus phage ROSA	Viruses; dsDNA viruses, no RNA stage; Caudovirales; Siphoviridae; Phietavirus; unclassified Phietavirus	NC_007058				1280	Staphylococcus aureus	Bacteria; Firmicutes; Bacilli; Bacillales; Staphylococcaceae; Staphylococcus		NCBI Virus, RefSeq
1041526	Staphylococcus phage S25-3	Viruses; dsDNA viruses, no RNA stage; Caudovirales; Myoviridae; Spounavirinae; Kayvirus; Staphylococcus virus S253	NC_022920				1280	Staphylococcus aureus	Bacteria; Firmicutes; Bacilli; Bacillales; Staphylococcaceae; Staphylococcus	23869440	Literature
1041527	Staphylococcus phage S25-4	Viruses; dsDNA viruses, no RNA stage; Caudovirales; Myoviridae; Spounavirinae; Kayvirus; Staphylococcus virus S25-4	NC_022918				1280	Staphylococcus aureus	Bacteria; Firmicutes; Bacilli; Bacillales; Staphylococcaceae; Staphylococcus		Literature
694060	Staphylococcus phage SA1	Viruses; dsDNA viruses, no RNA stage; Caudovirales; Myoviridae; Ounavirinae; Felixo1virus; unclassified Felixo1virus	NC_027991				1280	Staphylococcus aureus	Bacteria; Firmicutes; Bacilli; Bacillales; Staphylococcaceae; Staphylococcus		NCBI Virus, RefSeq
1195086	Staphylococcus phage SA13	Viruses; dsDNA viruses, no RNA stage; Caudovirales; Siphoviridae; Phietavirus; unclassified Phietavirus	NC_021863				1280	Staphylococcus aureus	Bacteria; Firmicutes; Bacilli; Bacillales; Staphylococcaceae; Staphylococcus		NCBI Virus, RefSeq
470865	Staphylococcus phage SAP-2	Viruses; dsDNA viruses, no RNA stage; Caudovirales; Podoviridae; Picovirinae; P68virus; unclassified P68virus	NC_009875				1280	Staphylococcus aureus	Bacteria; Firmicutes; Bacilli; Bacillales; Staphylococcaceae; Staphylococcus		NCBI Virus, RefSeq
1007127	Staphylococcus phage Sb-1	Viruses; dsDNA viruses, no RNA stage; Caudovirales; Myoviridae; Spounavirinae; Kayvirus; unclassified Kayvirus	NC_023009				1280	Staphylococcus aureus	Bacteria; Firmicutes; Bacilli; Bacillales; Staphylococcaceae; Staphylococcus		NCBI Virus, RefSeq
1821228	Staphylococcus phage SLPW	Viruses; dsDNA viruses, no RNA stage; Caudovirales; Podoviridae; Picovirinae; P68virus; unclassified P68virus	NC_031008				1280	Staphylococcus aureus	Bacteria; Firmicutes; Bacilli; Bacillales; Staphylococcaceae; Staphylococcus		NCBI Virus, RefSeq
1168612	Staphylococcus phage SMSAP5	Viruses; dsDNA viruses, no RNA stage; Caudovirales; Siphoviridae; Triavirus; unclassified Triavirus	NC_019513				1280	Staphylococcus aureus	Bacteria; Firmicutes; Bacilli; Bacillales; Staphylococcaceae; Staphylococcus		NCBI Virus, RefSeq
1118063	Staphylococcus phage SpaA1	Viruses; dsDNA viruses, no RNA stage; Caudovirales; Siphoviridae; unclassified Siphoviridae	NC_018277				45972	Staphylococcus pasteuri	Bacteria; Firmicutes; Bacilli; Bacillales; Staphylococcaceae; Staphylococcus		NCBI Virus, RefSeq
1732063	Staphylococcus phage SPbeta-like	Viruses; dsDNA viruses, no RNA stage; Caudovirales; Siphoviridae; Spbetavirus; unclassified Spbetalikevirus	NC_029119				1248411	Staphylococcus epidermidis 36-1	Bacteria; Firmicutes; Bacilli; Bacillales; Staphylococcaceae; Staphylococcus		NCBI Virus, RefSeq
1200862	Staphylococcus phage Stau2	Viruses; dsDNA viruses, no RNA stage; Caudovirales; Myoviridae; Spounavirinae; Silviavirus; Staphylococcus virus Stau2	NC_030933				1280	Staphylococcus aureus	Bacteria; Firmicutes; Bacilli; Bacillales; Staphylococcaceae; Staphylococcus		RefSeq
1277672	Staphylococcus phage StauST398-2	Viruses; dsDNA viruses, no RNA stage; Caudovirales; Siphoviridae; Triavirus; unclassified Triavirus	NC_021323				1280	Staphylococcus aureus	Bacteria; Firmicutes; Bacilli; Bacillales; Staphylococcaceae; Staphylococcus		NCBI Virus, RefSeq
1308896	Staphylococcus phage StauST398-4	Viruses; dsDNA viruses, no RNA stage; Caudovirales; Siphoviridae; Biseptimavirus; unclassified Biseptimavirus	NC_023499				1280	Staphylococcus aureus	Bacteria; Firmicutes; Bacilli; Bacillales; Staphylococcaceae; Staphylococcus		NCBI Virus, RefSeq
1308897	Staphylococcus phage StauST398-5	Viruses; dsDNA viruses, no RNA stage; Caudovirales; Siphoviridae; Phietavirus; unclassified Phietavirus	NC_023500				1280	Staphylococcus aureus	Bacteria; Firmicutes; Bacilli; Bacillales; Staphylococcaceae; Staphylococcus		NCBI Virus, RefSeq
1147042	Staphylococcus phage StB12	Viruses; dsDNA viruses, no RNA stage; Caudovirales; Siphoviridae; Phietavirus; unclassified Phietavirus	NC_020490				1290	Staphylococcus hominis	Bacteria; Firmicutes; Bacilli; Bacillales; Staphylococcaceae; Staphylococcus		NCBI Virus, RefSeq
1147043	Staphylococcus phage StB20	Viruses; dsDNA viruses, no RNA stage; Caudovirales; Siphoviridae; unclassified Siphoviridae	NC_019915				29388	Staphylococcus capitis	Bacteria; Firmicutes; Bacilli; Bacillales; Staphylococcaceae; Staphylococcus		NCBI Virus, RefSeq
1732064	Staphylococcus phage StB20-like	Viruses; dsDNA viruses, no RNA stage; Caudovirales; Siphoviridae; unclassified Siphoviridae	NC_028821				1248411	Staphylococcus epidermidis 36-1	Bacteria; Firmicutes; Bacilli; Bacillales; Staphylococcaceae; Staphylococcus		NCBI Virus, RefSeq
1147044	Staphylococcus phage StB27	Viruses; dsDNA viruses, no RNA stage; Caudovirales; Siphoviridae; Phietavirus; unclassified Phietavirus	NC_019914				1290	Staphylococcus hominis	Bacteria; Firmicutes; Bacilli; Bacillales; Staphylococcaceae; Staphylococcus		NCBI Virus, RefSeq
1262512	Staphylococcus phage Team1	Viruses; dsDNA viruses, no RNA stage; Caudovirales; Myoviridae; Spounavirinae; Kayvirus; Staphylococcus virus G1	NC_025417				1288	Staphylococcus xylosus	Bacteria; Firmicutes; Bacilli; Bacillales; Staphylococcaceae; Staphylococcus		RefSeq
1168613	Staphylococcus phage TEM123	Viruses; dsDNA viruses, no RNA stage; Caudovirales; Siphoviridae; Phietavirus; unclassified Phietavirus	NC_017968				1280	Staphylococcus aureus	Bacteria; Firmicutes; Bacilli; Bacillales; Staphylococcaceae; Staphylococcus		NCBI Virus, RefSeq
445515	Staphylococcus phage tp310-1	Viruses; dsDNA viruses, no RNA stage; Caudovirales; Siphoviridae; Biseptimavirus; unclassified Biseptimavirus	NC_009761				1280	Staphylococcus aureus	Bacteria; Firmicutes; Bacilli; Bacillales; Staphylococcaceae; Staphylococcus	22673403	Literature
445516	Staphylococcus phage tp310-2	Viruses; dsDNA viruses, no RNA stage; Caudovirales; Siphoviridae; Triavirus; unclassified Triavirus	NC_009762				1280	Staphylococcus aureus	Bacteria; Firmicutes; Bacilli; Bacillales; Staphylococcaceae; Staphylococcus
445517	Staphylococcus phage tp310-3	Viruses; dsDNA viruses, no RNA stage; Caudovirales; Siphoviridae; Biseptimavirus; unclassified Biseptimavirus	NC_009763				1280	Staphylococcus aureus	Bacteria; Firmicutes; Bacilli; Bacillales; Staphylococcaceae; Staphylococcus	22673403	Literature
1235659	Staphylococcus phage vB_SauM_Remus	Viruses; dsDNA viruses, no RNA stage; Caudovirales; Myoviridae; Spounavirinae; Silviavirus; Staphylococcus virus Remus	NC_022090				1280	Staphylococcus aureus	Bacteria; Firmicutes; Bacilli; Bacillales; Staphylococcaceae; Staphylococcus		RefSeq
1235660	Staphylococcus phage vB_SauM_Romulus	Viruses; dsDNA viruses, no RNA stage; Caudovirales; Myoviridae; Spounavirinae; Silviavirus; Staphylococcus virus Remus	NC_020877				1280	Staphylococcus aureus	Bacteria; Firmicutes; Bacilli; Bacillales; Staphylococcaceae; Staphylococcus		RefSeq
1674930	Staphylococcus phage vB_SauS_phi2	Viruses; dsDNA viruses, no RNA stage; Caudovirales; Siphoviridae; Triavirus; unclassified Triavirus	NC_028862				1280	Staphylococcus aureus	Bacteria; Firmicutes; Bacilli; Bacillales; Staphylococcaceae; Staphylococcus		NCBI Virus, RefSeq
1434319	Staphylococcus phage vB_SepS_SEP9	Viruses; dsDNA viruses, no RNA stage; Caudovirales; Siphoviridae; Sextaecvirus; Staphylococcus virus SEP9	NC_023582				1282	Staphylococcus epidermidis	Bacteria; Firmicutes; Bacilli; Bacillales; Staphylococcaceae; Staphylococcus		RefSeq
1399949	Staphylococcus phage YMC/09/04/R1988	Viruses; dsDNA viruses, no RNA stage; Caudovirales; Siphoviridae; Triavirus; unclassified Triavirus	NC_022758				1280	Staphylococcus aureus	Bacteria; Firmicutes; Bacilli; Bacillales; Staphylococcaceae; Staphylococcus	25123965	Literature
129009	Staphylococcus prophage phiPV83	Viruses; dsDNA viruses, no RNA stage; Caudovirales; Siphoviridae; Biseptimavirus; unclassified Biseptimavirus	NC_002486				1280	Staphylococcus aureus	Bacteria; Firmicutes; Bacilli; Bacillales; Staphylococcaceae; Staphylococcus		NCBI Virus, RefSeq
360398	Staphylococcus virus 108PVL	Viruses; dsDNA viruses, no RNA stage; Caudovirales; Siphoviridae; Biseptimavirus	NC_008689				1280	Staphylococcus aureus	Bacteria; Firmicutes; Bacilli; Bacillales; Staphylococcaceae; Staphylococcus		NCBI Virus, RefSeq
55511	Staphylococcus virus 187	Viruses; dsDNA viruses, no RNA stage; Caudovirales; Siphoviridae; Phietavirus	NC_007047				1280	Staphylococcus aureus	Bacteria; Firmicutes; Bacilli; Bacillales; Staphylococcaceae; Staphylococcus	15788529	Literature
320846	Staphylococcus virus 29	Viruses; dsDNA viruses, no RNA stage; Caudovirales; Siphoviridae; Phietavirus	NC_007061				1280	Staphylococcus aureus	Bacteria; Firmicutes; Bacilli; Bacillales; Staphylococcaceae; Staphylococcus		NCBI Virus, RefSeq
320840	Staphylococcus virus 37	Viruses; dsDNA viruses, no RNA stage; Caudovirales; Siphoviridae; Phietavirus	NC_007055				1280	Staphylococcus aureus	Bacteria; Firmicutes; Bacilli; Bacillales; Staphylococcaceae; Staphylococcus		NCBI Virus, RefSeq
215167	Staphylococcus virus 3a	Viruses; dsDNA viruses, no RNA stage; Caudovirales; Siphoviridae; Triavirus	NC_007053				1280	Staphylococcus aureus	Bacteria; Firmicutes; Bacilli; Bacillales; Staphylococcaceae; Staphylococcus		NCBI Virus, RefSeq
320837	Staphylococcus virus 42e	Viruses; dsDNA viruses, no RNA stage; Caudovirales; Siphoviridae; Triavirus	NC_007052				1280	Staphylococcus aureus	Bacteria; Firmicutes; Bacilli; Bacillales; Staphylococcaceae; Staphylococcus		NCBI Virus, RefSeq
204086	Staphylococcus virus 44AHJD	Viruses; dsDNA viruses, no RNA stage; Caudovirales; Podoviridae; Picovirinae; P68virus	NC_004678				1280	Staphylococcus aureus	Bacteria; Firmicutes; Bacilli; Bacillales; Staphylococcaceae; Staphylococcus		NCBI Virus, RefSeq, UniProt
320839	Staphylococcus virus 47	Viruses; dsDNA viruses, no RNA stage; Caudovirales; Siphoviridae; Triavirus	NC_007054				1280	Staphylococcus aureus	Bacteria; Firmicutes; Bacilli; Bacillales; Staphylococcaceae; Staphylococcus		NCBI Virus, RefSeq
320847	Staphylococcus virus 52a	Viruses; dsDNA viruses, no RNA stage; Caudovirales; Siphoviridae; Phietavirus	NC_007062				1280	Staphylococcus aureus	Bacteria; Firmicutes; Bacilli; Bacillales; Staphylococcaceae; Staphylococcus		NCBI Virus, RefSeq
320835	Staphylococcus virus 53	Viruses; dsDNA viruses, no RNA stage; Caudovirales; Siphoviridae; Phietavirus	NC_007049				1280	Staphylococcus aureus	Bacteria; Firmicutes; Bacilli; Bacillales; Staphylococcaceae; Staphylococcus		NCBI Virus, RefSeq
320845	Staphylococcus virus 55	Viruses; dsDNA viruses, no RNA stage; Caudovirales; Siphoviridae; Phietavirus	NC_007060				1280	Staphylococcus aureus	Bacteria; Firmicutes; Bacilli; Bacillales; Staphylococcaceae; Staphylococcus		NCBI Virus, RefSeq
320834	Staphylococcus virus 69	Viruses; dsDNA viruses, no RNA stage; Caudovirales; Siphoviridae; Phietavirus	NC_007048				1280	Staphylococcus aureus	Bacteria; Firmicutes; Bacilli; Bacillales; Staphylococcaceae; Staphylococcus		NCBI Virus, RefSeq
320844	Staphylococcus virus 71	Viruses; dsDNA viruses, no RNA stage; Caudovirales; Siphoviridae; Phietavirus	NC_007059				1280	Staphylococcus aureus	Bacteria; Firmicutes; Bacilli; Bacillales; Staphylococcaceae; Staphylococcus		NCBI Virus, RefSeq
259901	Staphylococcus virus 77	Viruses; dsDNA viruses, no RNA stage; Caudovirales; Siphoviridae; Biseptimavirus	NC_005356				1280	Staphylococcus aureus	Bacteria; Firmicutes; Bacilli; Bacillales; Staphylococcaceae; Staphylococcus		NCBI Virus, RefSeq
59506	Staphylococcus virus 85	Viruses; dsDNA viruses, no RNA stage; Caudovirales; Siphoviridae; Phietavirus	NC_007050				1280	Staphylococcus aureus	Bacteria; Firmicutes; Bacilli; Bacillales; Staphylococcaceae; Staphylococcus		NCBI Virus, RefSeq
320848	Staphylococcus virus 88	Viruses; dsDNA viruses, no RNA stage; Caudovirales; Siphoviridae; Phietavirus	NC_007063				1280	Staphylococcus aureus	Bacteria; Firmicutes; Bacilli; Bacillales; Staphylococcaceae; Staphylococcus		NCBI Virus, RefSeq
320849	Staphylococcus virus 92	Viruses; dsDNA viruses, no RNA stage; Caudovirales; Siphoviridae; Phietavirus	NC_007064				1280	Staphylococcus aureus	Bacteria; Firmicutes; Bacilli; Bacillales; Staphylococcaceae; Staphylococcus		NCBI Virus, RefSeq
320842	Staphylococcus virus 96	Viruses; dsDNA viruses, no RNA stage; Caudovirales; Siphoviridae; Phietavirus	NC_007057				1280	Staphylococcus aureus	Bacteria; Firmicutes; Bacilli; Bacillales; Staphylococcaceae; Staphylococcus		NCBI Virus, RefSeq
398839	Staphylococcus virus CNPH82	Viruses; dsDNA viruses, no RNA stage; Caudovirales; Siphoviridae; Phietavirus	NC_008722				1282	Staphylococcus epidermidis	Bacteria; Firmicutes; Bacilli; Bacillales; Staphylococcaceae; Staphylococcus		NCBI Virus, RefSeq
320841	Staphylococcus virus EW	Viruses; dsDNA viruses, no RNA stage; Caudovirales; Siphoviridae; Phietavirus	NC_007056				1280	Staphylococcus aureus	Bacteria; Firmicutes; Bacilli; Bacillales; Staphylococcaceae; Staphylococcus		NCBI Virus, RefSeq
292029	Staphylococcus virus G1	Viruses; dsDNA viruses, no RNA stage; Caudovirales; Myoviridae; Spounavirinae; Kayvirus	NC_007066				1280	Staphylococcus aureus	Bacteria; Firmicutes; Bacilli; Bacillales; Staphylococcaceae; Staphylococcus		NCBI Virus, RefSeq
575610	Staphylococcus virus IPLA35	Viruses; dsDNA viruses, no RNA stage; Caudovirales; Siphoviridae; Triavirus	NC_011612				1280	Staphylococcus aureus	Bacteria; Firmicutes; Bacilli; Bacillales; Staphylococcaceae; Staphylococcus		NCBI Virus, RefSeq
1197952	Staphylococcus virus IPLA5	Viruses; dsDNA viruses, no RNA stage; Caudovirales; Siphoviridae; Phietavirus	NC_018281				1282	Staphylococcus epidermidis	Bacteria; Firmicutes; Bacilli; Bacillales; Staphylococcaceae; Staphylococcus		NCBI Virus, RefSeq
1197953	Staphylococcus virus IPLA7	Viruses; dsDNA viruses, no RNA stage; Caudovirales; Siphoviridae; Phietavirus	NC_018284				1282	Staphylococcus epidermidis	Bacteria; Firmicutes; Bacilli; Bacillales; Staphylococcaceae; Staphylococcus		NCBI Virus, RefSeq
575608	Staphylococcus virus IPLA88	Viruses; dsDNA viruses, no RNA stage; Caudovirales; Siphoviridae; Phietavirus	NC_011614				1280	Staphylococcus aureus	Bacteria; Firmicutes; Bacilli; Bacillales; Staphylococcaceae; Staphylococcus		NCBI Virus, RefSeq
221915	Staphylococcus virus K	Viruses; dsDNA viruses, no RNA stage; Caudovirales; Myoviridae; Spounavirinae; Kayvirus	NC_005880				1280	Staphylococcus aureus	Bacteria; Firmicutes; Bacilli; Bacillales; Staphylococcaceae; Staphylococcus		NCBI Virus, RefSeq, UniProt
399185	Staphylococcus virus PH15	Viruses; dsDNA viruses, no RNA stage; Caudovirales; Siphoviridae; Phietavirus	NC_008723				1282	Staphylococcus epidermidis	Bacteria; Firmicutes; Bacilli; Bacillales; Staphylococcaceae; Staphylococcus		NCBI Virus, RefSeq
106284	Staphylococcus virus phiETA	Viruses; dsDNA viruses, no RNA stage; Caudovirales; Siphoviridae; Phietavirus	NC_003288				1280	Staphylococcus aureus	Bacteria; Firmicutes; Bacilli; Bacillales; Staphylococcaceae; Staphylococcus		NCBI Virus, RefSeq
326036	Staphylococcus virus phiETA2	Viruses; dsDNA viruses, no RNA stage; Caudovirales; Siphoviridae; Phietavirus	NC_008798				1280	Staphylococcus aureus	Bacteria; Firmicutes; Bacilli; Bacillales; Staphylococcaceae; Staphylococcus		NCBI Virus, RefSeq
326037	Staphylococcus virus phiETA3	Viruses; dsDNA viruses, no RNA stage; Caudovirales; Siphoviridae; Phietavirus	NC_008799				1280	Staphylococcus aureus	Bacteria; Firmicutes; Bacilli; Bacillales; Staphylococcaceae; Staphylococcus		NCBI Virus, RefSeq
379501	Staphylococcus virus phiMR11	Viruses; dsDNA viruses, no RNA stage; Caudovirales; Siphoviridae; Phietavirus	NC_010147				1280	Staphylococcus aureus	Bacteria; Firmicutes; Bacilli; Bacillales; Staphylococcaceae; Staphylococcus		NCBI Virus, RefSeq, UniProt
487152	Staphylococcus virus phiMR25	Viruses; dsDNA viruses, no RNA stage; Caudovirales; Siphoviridae; Phietavirus	NC_010808				1280	Staphylococcus aureus	Bacteria; Firmicutes; Bacilli; Bacillales; Staphylococcaceae; Staphylococcus		NCBI Virus, RefSeq, UniProt
130478	Staphylococcus virus phiSLT	Viruses; dsDNA viruses, no RNA stage; Caudovirales; Siphoviridae; Triavirus	NC_002661				1280	Staphylococcus aureus	Bacteria; Firmicutes; Bacilli; Bacillales; Staphylococcaceae; Staphylococcus		NCBI Virus, RefSeq
1204543	Staphylococcus virus SA11	Viruses; dsDNA viruses, no RNA stage; Caudovirales; Myoviridae; Spounavirinae; Silviavirus	NC_019511				1280	Staphylococcus aureus	Bacteria; Firmicutes; Bacilli; Bacillales; Staphylococcaceae; Staphylococcus		NCBI Virus, RefSeq
872294	Staphylococcus virus SAP26	Viruses; dsDNA viruses, no RNA stage; Caudovirales; Siphoviridae; Phietavirus	NC_014460				1280	Staphylococcus aureus	Bacteria; Firmicutes; Bacilli; Bacillales; Staphylococcaceae; Staphylococcus		NCBI Virus, RefSeq
55510	Staphylococcus virus Twort	Viruses; dsDNA viruses, no RNA stage; Caudovirales; Myoviridae; Spounavirinae; Twortvirus	NC_007021				1280	Staphylococcus aureus	Bacteria; Firmicutes; Bacilli; Bacillales; Staphylococcaceae; Staphylococcus		NCBI Virus, RefSeq
320850	Staphylococcus virus X2	Viruses; dsDNA viruses, no RNA stage; Caudovirales; Siphoviridae; Phietavirus	NC_007065				1280	Staphylococcus aureus	Bacteria; Firmicutes; Bacilli; Bacillales; Staphylococcaceae; Staphylococcus		NCBI Virus, RefSeq
225979	Staphylococcus phage phiN315	Viruses; dsDNA viruses, no RNA stage; Caudovirales; Siphoviridae; unclassified Siphoviridae	NC_004740				158879	Staphylococcus aureus subsp. aureus N315	Bacteria; Firmicutes; Bacilli; Bacillales; Staphylococcaceae; Staphylococcus; Staphylococcus aureus		NCBI Virus, RefSeq
12360	Staphylococcus virus 11	Viruses; dsDNA viruses, no RNA stage; Caudovirales; Siphoviridae; Phietavirus	NC_004615				93061	Staphylococcus aureus subsp. aureus NCTC 8325	Bacteria; Firmicutes; Bacilli; Bacillales; Staphylococcaceae; Staphylococcus; Staphylococcus aureus	12036589	Literature, NCBI Virus, RefSeq
186153	Staphylococcus virus 13	Viruses; dsDNA viruses, no RNA stage; Caudovirales; Siphoviridae; Biseptimavirus	NC_004617				93061	Staphylococcus aureus subsp. aureus NCTC 8325	Bacteria; Firmicutes; Bacilli; Bacillales; Staphylococcaceae; Staphylococcus; Staphylococcus aureus		NCBI Virus, RefSeq
186152	Staphylococcus virus phi12	Viruses; dsDNA viruses, no RNA stage; Caudovirales; Siphoviridae; Triavirus	NC_004616				93061	Staphylococcus aureus subsp. aureus NCTC 8325	Bacteria; Firmicutes; Bacilli; Bacillales; Staphylococcaceae; Staphylococcus; Staphylococcus aureus		NCBI Virus, RefSeq
1747289	Enterococcus phage vB_EfaS_IME196	Viruses; dsDNA viruses, no RNA stage; Caudovirales; Siphoviridae; unclassified Siphoviridae	NC_028990				1350	Enterococcus	Bacteria; Firmicutes; Bacilli; Lactobacillales; Enterococcaceae		NCBI Virus
1747287	Enterococcus phage vB_EfaS_IME198	Viruses; dsDNA viruses, no RNA stage; Caudovirales; Siphoviridae; Sap6virus; unclassified Sap6virus	NC_029016				1350	Enterococcus	Bacteria; Firmicutes; Bacilli; Lactobacillales; Enterococcaceae		NCBI Virus
1173135	Enterococcus phage BC611	Viruses; dsDNA viruses, no RNA stage; Caudovirales; Siphoviridae; Sap6virus; Enterococcus virus BC611	NC_018086				1351	Enterococcus faecalis	Bacteria; Firmicutes; Bacilli; Lactobacillales; Enterococcaceae; Enterococcus		RefSeq
1498168	Enterococcus phage ECP3	Viruses; dsDNA viruses, no RNA stage; Caudovirales; Myoviridae; Spounavirinae; unclassified Spounavirinae	NC_027335				1351	Enterococcus faecalis	Bacteria; Firmicutes; Bacilli; Lactobacillales; Enterococcaceae; Enterococcus		NCBI Virus, RefSeq
1647400	Enterococcus phage Ec-ZZ2	Viruses; dsDNA viruses, no RNA stage; Caudovirales; Siphoviridae; unclassified Siphoviridae	NC_031260				1352	Enterococcus faecium	Bacteria; Firmicutes; Bacilli; Lactobacillales; Enterococcaceae; Enterococcus		NCBI Virus, RefSeq
977801	Enterococcus phage EF62phi	Viruses; dsDNA viruses, no RNA stage; Caudovirales; Podoviridae; Picovirinae; unclassified Picovirinae	NC_017732				936153	Enterococcus faecalis 62	Bacteria; Firmicutes; Bacilli; Lactobacillales; Enterococcaceae; Enterococcus		NCBI Virus, RefSeq
1204540	Enterococcus phage EfaCPT1	Viruses; dsDNA viruses, no RNA stage; Caudovirales; Siphoviridae; unclassified Siphoviridae	NC_025465				1351	Enterococcus faecalis	Bacteria; Firmicutes; Bacilli; Lactobacillales; Enterococcaceae; Enterococcus		NCBI Virus, RefSeq
627087	Enterococcus phage EFAP-1	Viruses; dsDNA viruses, no RNA stage; Caudovirales; Siphoviridae; unclassified Siphoviridae	NC_012419				1351	Enterococcus faecalis	Bacteria; Firmicutes; Bacilli; Lactobacillales; Enterococcaceae; Enterococcus		NCBI Virus, RefSeq
1486428	Enterococcus phage EFC-1	Viruses; dsDNA viruses, no RNA stage; Caudovirales; Siphoviridae; unclassified Siphoviridae	NC_025453				1351	Enterococcus faecalis	Bacteria; Firmicutes; Bacilli; Lactobacillales; Enterococcaceae; Enterococcus		NCBI Virus, RefSeq
1597976	Enterococcus phage EFDG1	Viruses; dsDNA viruses, no RNA stage; Caudovirales; Myoviridae; Spounavirinae; unclassified Spounavirinae	NC_029009				1351	Enterococcus faecalis	Bacteria; Firmicutes; Bacilli; Lactobacillales; Enterococcaceae; Enterococcus		NCBI Virus, RefSeq
1640885	Enterococcus phage EFLK1	Viruses; dsDNA viruses, no RNA stage; Caudovirales; Myoviridae; Spounavirinae; unclassified Spounavirinae	NC_029026				1351	Enterococcus faecalis	Bacteria; Firmicutes; Bacilli; Lactobacillales; Enterococcaceae; Enterococcus		NCBI Virus, RefSeq
767806	Enterococcus phage EFRM31	Viruses; dsDNA viruses, no RNA stage; Caudovirales; Siphoviridae; unclassified Siphoviridae	NC_015270				1351	Enterococcus faecalis	Bacteria; Firmicutes; Bacilli; Lactobacillales; Enterococcaceae; Enterococcus		NCBI Virus, RefSeq
1416012	Enterococcus phage IME_EF3	Viruses; dsDNA viruses, no RNA stage; Caudovirales; Siphoviridae; unclassified Siphoviridae	NC_023595				1351	Enterococcus faecalis	Bacteria; Firmicutes; Bacilli; Lactobacillales; Enterococcaceae; Enterococcus		NCBI Virus, RefSeq
1432658	Enterococcus phage IME-EF4	Viruses; dsDNA viruses, no RNA stage; Caudovirales; Siphoviridae; unclassified Siphoviridae	NC_023551				35783	Enterococcus sp.	Bacteria; Firmicutes; Bacilli; Lactobacillales; Enterococcaceae; Enterococcus		NCBI Virus, RefSeq
1445858	Enterococcus phage IME-EFm1	Viruses; dsDNA viruses, no RNA stage; Caudovirales; Siphoviridae; unclassified Siphoviridae	NC_024356				1352	Enterococcus faecium	Bacteria; Firmicutes; Bacilli; Lactobacillales; Enterococcaceae; Enterococcus		NCBI Virus, RefSeq
1718158	Enterococcus phage IME-EFm5	Viruses; dsDNA viruses, no RNA stage; Caudovirales; Siphoviridae; unclassified Siphoviridae	NC_028826				1352	Enterococcus faecium	Bacteria; Firmicutes; Bacilli; Lactobacillales; Enterococcaceae; Enterococcus		NCBI Virus, RefSeq
663241	Enterococcus phage phiEf11	Viruses; dsDNA viruses, no RNA stage; Caudovirales; Siphoviridae; unclassified Siphoviridae	NC_013696				1351	Enterococcus faecalis	Bacteria; Firmicutes; Bacilli; Lactobacillales; Enterococcaceae; Enterococcus		NCBI Virus, RefSeq
442493	Enterococcus phage phiEF24C	Viruses; dsDNA viruses, no RNA stage; Caudovirales; Myoviridae; Spounavirinae; unassigned Spounavirinae; Enterococcus virus phiEC24C	NC_009904				1351	Enterococcus faecalis	Bacteria; Firmicutes; Bacilli; Lactobacillales; Enterococcaceae; Enterococcus		RefSeq, UniProt
673832	Enterococcus phage phiFL1A	Viruses; dsDNA viruses, no RNA stage; Caudovirales; Siphoviridae; Phifelvirus; Enterococcus virus FL1	NC_013646				1351	Enterococcus faecalis	Bacteria; Firmicutes; Bacilli; Lactobacillales; Enterococcaceae; Enterococcus		RefSeq
673835	Enterococcus phage phiFL2A	Viruses; dsDNA viruses, no RNA stage; Caudovirales; Siphoviridae; Phifelvirus; Enterococcus virus FL2	NC_013643				1351	Enterococcus faecalis	Bacteria; Firmicutes; Bacilli; Lactobacillales; Enterococcaceae; Enterococcus		RefSeq
673837	Enterococcus phage phiFL3A	Viruses; dsDNA viruses, no RNA stage; Caudovirales; Siphoviridae; Phifelvirus; Enterococcus virus FL3	NC_013648				1351	Enterococcus faecalis	Bacteria; Firmicutes; Bacilli; Lactobacillales; Enterococcaceae; Enterococcus		RefSeq
673839	Enterococcus phage phiFL4A	Viruses; dsDNA viruses, no RNA stage; Caudovirales; Siphoviridae; unclassified Siphoviridae	NC_013644				1351	Enterococcus faecalis	Bacteria; Firmicutes; Bacilli; Lactobacillales; Enterococcaceae; Enterococcus		NCBI Virus, RefSeq
1871692	Enterococcus phage SANTOR1	Viruses; dsDNA viruses, no RNA stage; Caudovirales; Siphoviridae; unclassified Siphoviridae	NC_031051				1169286	Enterococcus faecalis ATCC 19433	Bacteria; Firmicutes; Bacilli; Lactobacillales; Enterococcaceae; Enterococcus		NCBI Virus, RefSeq
1161939	Enterococcus phage vB_Efae230P-4	Viruses; dsDNA viruses, no RNA stage; Caudovirales; Podoviridae; Picovirinae; P68virus; unclassified P68virus	NC_025467				1352	Enterococcus faecium	Bacteria; Firmicutes; Bacilli; Lactobacillales; Enterococcaceae; Enterococcus		NCBI Virus, RefSeq
1747288	Enterococcus phage vB_EfaP_IME195	Viruses; dsDNA viruses, no RNA stage; Caudovirales; Podoviridae; Picovirinae; P68virus; unclassified P68virus	NC_028693				1351	Enterococcus faecalis	Bacteria; Firmicutes; Bacilli; Lactobacillales; Enterococcaceae; Enterococcus		NCBI Virus, RefSeq
1747326	Enterococcus phage vB_EfaS_IME197	Viruses; dsDNA viruses, no RNA stage; Caudovirales; Siphoviridae; unclassified Siphoviridae	NC_028671				1351	Enterococcus faecalis	Bacteria; Firmicutes; Bacilli; Lactobacillales; Enterococcaceae; Enterococcus		NCBI Virus, RefSeq
1458851	Enterococcus phage VD13	Viruses; dsDNA viruses, no RNA stage; Caudovirales; Siphoviridae; Sap6virus; Enterococcus virus VD13	NC_024212				1351	Enterococcus faecalis	Bacteria; Firmicutes; Bacilli; Lactobacillales; Enterococcaceae; Enterococcus		RefSeq
1414736	Lactobacillus phage J-1	Viruses; dsDNA viruses, no RNA stage; Caudovirales; Siphoviridae; unclassified Siphoviridae	NC_022756				1578	Lactobacillus	Bacteria; Firmicutes; Bacilli; Lactobacillales; Lactobacillaceae		NCBI Virus
12348	Lactobacillus phage LL-H	Viruses; dsDNA viruses, no RNA stage; Caudovirales; Siphoviridae; unclassified Siphoviridae	NC_009554				1578	Lactobacillus	Bacteria; Firmicutes; Bacilli; Lactobacillales; Lactobacillaceae		NCBI Virus
578234	Lactobacillus phage Lv-1	Viruses; dsDNA viruses, no RNA stage; Caudovirales; Siphoviridae; unclassified Siphoviridae	NC_011801				1578	Lactobacillus	Bacteria; Firmicutes; Bacilli; Lactobacillales; Lactobacillaceae		NCBI Virus
52979	Lactobacillus phage phig1e	Viruses; dsDNA viruses, no RNA stage; Caudovirales; Siphoviridae; unclassified Siphoviridae	NC_004305				1578	Lactobacillus	Bacteria; Firmicutes; Bacilli; Lactobacillales; Lactobacillaceae		NCBI Virus, RefSeq
438780	Lactobacillus phage phiPYB5	Viruses; dsDNA viruses, no RNA stage; Caudovirales; Siphoviridae; unclassified Siphoviridae	NC_027982				1578	Lactobacillus	Bacteria; Firmicutes; Bacilli; Lactobacillales; Lactobacillaceae		NCBI Virus
39103	Lactobacillus phage PL-1	Viruses; dsDNA viruses, no RNA stage; Caudovirales; Siphoviridae; unclassified Siphoviridae	NC_022757				1578	Lactobacillus	Bacteria; Firmicutes; Bacilli; Lactobacillales; Lactobacillaceae		NCBI Virus
297254	Lactobacillus virus LLKu	Viruses; dsDNA viruses, no RNA stage; Caudovirales; Siphoviridae; C5virus	NC_022989				1578	Lactobacillus	Bacteria; Firmicutes; Bacilli; Lactobacillales; Lactobacillaceae		NCBI Virus
363555	Lactobacillus phage KC5a	Viruses; dsDNA viruses, no RNA stage; Caudovirales; Myoviridae; unclassified Myoviridae	NC_007924				1596	Lactobacillus gasseri	Bacteria; Firmicutes; Bacilli; Lactobacillales; Lactobacillaceae; Lactobacillus		NCBI Virus, RefSeq
755164	Lactobacillus phage LBR48	Viruses; dsDNA viruses, no RNA stage; Caudovirales; Myoviridae; unclassified Myoviridae	NC_027990				1580	Lactobacillus brevis	Bacteria; Firmicutes; Bacilli; Lactobacillales; Lactobacillaceae; Lactobacillus	20976608	Literature
146269	Lactobacillus phage Lc-Nu	Viruses; dsDNA viruses, no RNA stage; Caudovirales; Siphoviridae; unclassified Siphoviridae	NC_007501				47715	Lactobacillus rhamnosus	Bacteria; Firmicutes; Bacilli; Lactobacillales; Lactobacillaceae; Lactobacillus		NCBI Virus, RefSeq
1500733	Lactobacillus phage Ld17	Viruses; dsDNA viruses, no RNA stage; Caudovirales; Siphoviridae; C5virus; Lactobacillus virus Ld17	NC_025420				1584	Lactobacillus delbrueckii	Bacteria; Firmicutes; Bacilli; Lactobacillales; Lactobacillaceae; Lactobacillus		RefSeq
1500734	Lactobacillus phage Ld25A	Viruses; dsDNA viruses, no RNA stage; Caudovirales; Siphoviridae; C5virus; Lactobacillus virus Ld25A	NC_025415				1584	Lactobacillus delbrueckii	Bacteria; Firmicutes; Bacilli; Lactobacillales; Lactobacillaceae; Lactobacillus		RefSeq
1500735	Lactobacillus phage Ld3	Viruses; dsDNA viruses, no RNA stage; Caudovirales; Siphoviridae; C5virus; Lactobacillus virus Ld3	NC_025421				1584	Lactobacillus delbrueckii	Bacteria; Firmicutes; Bacilli; Lactobacillales; Lactobacillaceae; Lactobacillus		RefSeq
947980	Lactobacillus phage LF1	Viruses; dsDNA viruses, no RNA stage; Caudovirales; Siphoviridae; unclassified Siphoviridae	NC_019486				1591	Lactobacillus sp.	Bacteria; Firmicutes; Bacilli; Lactobacillales; Lactobacillaceae; Lactobacillus		NCBI Virus, RefSeq
1567484	Lactobacillus phage LfeInf	Viruses; dsDNA viruses, no RNA stage; Caudovirales; Myoviridae; unclassified Myoviridae	NC_029058				1613	Lactobacillus fermentum	Bacteria; Firmicutes; Bacilli; Lactobacillales; Lactobacillaceae; Lactobacillus		NCBI Virus, RefSeq
1567453	Lactobacillus phage LfeSau	Viruses; dsDNA viruses, no RNA stage; Caudovirales; Siphoviridae; unclassified Siphoviridae	NC_029068				1613	Lactobacillus fermentum	Bacteria; Firmicutes; Bacilli; Lactobacillales; Lactobacillaceae; Lactobacillus		NCBI Virus, RefSeq
496874	Lactobacillus phage Lrm1	Viruses; dsDNA viruses, no RNA stage; Caudovirales; Siphoviridae; unclassified Siphoviridae	NC_011104				47715	Lactobacillus rhamnosus	Bacteria; Firmicutes; Bacilli; Lactobacillales; Lactobacillaceae; Lactobacillus		NCBI Virus, RefSeq
1416334	Lactobacillus phage phi jlb1	Viruses; dsDNA viruses, no RNA stage; Caudovirales; Myoviridae; unclassified Myoviridae	NC_024206				1395514	Lactobacillus gasseri ADH	Bacteria; Firmicutes; Bacilli; Lactobacillales; Lactobacillaceae; Lactobacillus		NCBI Virus, RefSeq
12417	Lactobacillus phage phiadh	Viruses; dsDNA viruses, no RNA stage; Caudovirales; Siphoviridae; unclassified Siphoviridae	NC_000896				1596	Lactobacillus gasseri	Bacteria; Firmicutes; Bacilli; Lactobacillales; Lactobacillaceae; Lactobacillus	10452953	Literature, NCBI Virus, RefSeq
1206110	Lactobacillus phage phiAQ113	Viruses; dsDNA viruses, no RNA stage; Caudovirales; Myoviridae; unclassified Myoviridae	NC_019782				1587	Lactobacillus helveticus	Bacteria; Firmicutes; Bacilli; Lactobacillales; Lactobacillaceae; Lactobacillus	23728811	Literature
1399941	Lactobacillus phage phiJB	Viruses; dsDNA viruses, no RNA stage; Caudovirales; Siphoviridae; unclassified Siphoviridae	NC_022775				1584	Lactobacillus delbrueckii	Bacteria; Firmicutes; Bacilli; Lactobacillales; Lactobacillaceae; Lactobacillus
1399942	Lactobacillus phage phiLdb	Viruses; dsDNA viruses, no RNA stage; Caudovirales; Siphoviridae; C5virus; Lactobacillus virus phiLdb	NC_022762				1584	Lactobacillus delbrueckii	Bacteria; Firmicutes; Bacilli; Lactobacillales; Lactobacillaceae; Lactobacillus		RefSeq
947981	Lactobacillus phage Sha1	Viruses; dsDNA viruses, no RNA stage; Caudovirales; Siphoviridae; unclassified Siphoviridae	NC_019489				1591	Lactobacillus sp.	Bacteria; Firmicutes; Bacilli; Lactobacillales; Lactobacillaceae; Lactobacillus		NCBI Virus, RefSeq
139871	Lactobacillus prophage Lj771	Viruses; dsDNA viruses, no RNA stage; Caudovirales; Myoviridae; unclassified Myoviridae	NC_010179				33959	Lactobacillus johnsonii	Bacteria; Firmicutes; Bacilli; Lactobacillales; Lactobacillaceae; Lactobacillus		NCBI Virus, RefSeq
139872	Lactobacillus prophage Lj928	Viruses; dsDNA viruses, no RNA stage; Caudovirales; Siphoviridae; unclassified Siphoviridae	NC_005354				33959	Lactobacillus johnsonii	Bacteria; Firmicutes; Bacilli; Lactobacillales; Lactobacillaceae; Lactobacillus		NCBI Virus, RefSeq
139870	Lactobacillus prophage Lj965	Viruses; dsDNA viruses, no RNA stage; Caudovirales; Siphoviridae; unclassified Siphoviridae	NC_005355				33959	Lactobacillus johnsonii	Bacteria; Firmicutes; Bacilli; Lactobacillales; Lactobacillaceae; Lactobacillus		NCBI Virus, RefSeq
1225794	Lactobacillus virus ATCC8014	Viruses; dsDNA viruses, no RNA stage; Caudovirales; Siphoviridae; Phijl1virus	NC_019916				1590	Lactobacillus plantarum	Bacteria; Firmicutes; Bacilli; Lactobacillales; Lactobacillaceae; Lactobacillus		NCBI Virus, RefSeq
298338	Lactobacillus virus LP65	Viruses; dsDNA viruses, no RNA stage; Caudovirales; Myoviridae; Spounavirinae; unassigned Spounavirinae	NC_006565				1590	Lactobacillus plantarum	Bacteria; Firmicutes; Bacilli; Lactobacillales; Lactobacillaceae; Lactobacillus		NCBI Virus, RefSeq
235201	Lactobacillus virus phiJL1	Viruses; dsDNA viruses, no RNA stage; Caudovirales; Siphoviridae; Phijl1virus	NC_006936				1590	Lactobacillus plantarum	Bacteria; Firmicutes; Bacilli; Lactobacillales; Lactobacillaceae; Lactobacillus		NCBI Virus, RefSeq
51369	Lactobacillus phage A2	Viruses; dsDNA viruses, no RNA stage; Caudovirales; Siphoviridae; unclassified Siphoviridae	NC_004112				1582	Lactobacillus casei	Bacteria; Firmicutes; Bacilli; Lactobacillales; Lactobacillaceae; Lactobacillus; Lactobacillus casei group	12374837	Literature, NCBI Virus, RefSeq
1739607	Lactobacillus phage CL1	Viruses; dsDNA viruses, no RNA stage; Caudovirales; Siphoviridae; unclassified Siphoviridae	NC_028888				1597	Lactobacillus paracasei	Bacteria; Firmicutes; Bacilli; Lactobacillales; Lactobacillaceae; Lactobacillus; Lactobacillus casei group		NCBI Virus, RefSeq
1739608	Lactobacillus phage CL2	Viruses; dsDNA viruses, no RNA stage; Caudovirales; Siphoviridae; unclassified Siphoviridae	NC_028835				1597	Lactobacillus paracasei	Bacteria; Firmicutes; Bacilli; Lactobacillales; Lactobacillaceae; Lactobacillus; Lactobacillus casei group		NCBI Virus, RefSeq
1739609	Lactobacillus phage iA2	Viruses; dsDNA viruses, no RNA stage; Caudovirales; Siphoviridae; unclassified Siphoviridae	NC_028830				1597	Lactobacillus paracasei	Bacteria; Firmicutes; Bacilli; Lactobacillales; Lactobacillaceae; Lactobacillus; Lactobacillus casei group		NCBI Virus, RefSeq
1739611	Lactobacillus phage iLp1308	Viruses; dsDNA viruses, no RNA stage; Caudovirales; Siphoviridae; unclassified Siphoviridae	NC_028911				1597	Lactobacillus paracasei	Bacteria; Firmicutes; Bacilli; Lactobacillales; Lactobacillaceae; Lactobacillus; Lactobacillus casei group		NCBI Virus, RefSeq
1739610	Lactobacillus phage iLp84	Viruses; dsDNA viruses, no RNA stage; Caudovirales; Siphoviridae; unclassified Siphoviridae	NC_028783				1597	Lactobacillus paracasei	Bacteria; Firmicutes; Bacilli; Lactobacillales; Lactobacillaceae; Lactobacillus; Lactobacillus casei group		NCBI Virus, RefSeq
279281	Lactobacillus phage phiAT3	Viruses; dsDNA viruses, no RNA stage; Caudovirales; Siphoviridae; unclassified Siphoviridae; Lactobacillus phage Lc-Nu	NC_005893				1582	Lactobacillus casei	Bacteria; Firmicutes; Bacilli; Lactobacillales; Lactobacillaceae; Lactobacillus; Lactobacillus casei group		RefSeq
1815511	Lactobacillus phage PLE2	Viruses; dsDNA viruses, no RNA stage; Caudovirales; Siphoviridae; unclassified Siphoviridae	NC_031036				543734	Lactobacillus casei BL23	Bacteria; Firmicutes; Bacilli; Lactobacillales; Lactobacillaceae; Lactobacillus; Lactobacillus casei group		NCBI Virus, RefSeq
1815510	Lactobacillus phage PLE3	Viruses; dsDNA viruses, no RNA stage; Caudovirales; Siphoviridae; unclassified Siphoviridae	NC_031125				543734	Lactobacillus casei BL23	Bacteria; Firmicutes; Bacilli; Lactobacillales; Lactobacillaceae; Lactobacillus; Lactobacillus casei group		NCBI Virus, RefSeq
632112	Lactobacillus virus Lb338-1	Viruses; dsDNA viruses, no RNA stage; Caudovirales; Myoviridae; Spounavirinae; unassigned Spounavirinae	NC_012530				1597	Lactobacillus paracasei	Bacteria; Firmicutes; Bacilli; Lactobacillales; Lactobacillaceae; Lactobacillus; Lactobacillus casei group
37105	Lactobacillus phage JCL1032	Viruses; dsDNA viruses, no RNA stage; Caudovirales; Siphoviridae; unclassified Siphoviridae	NC_019456				29397	Lactobacillus delbrueckii subsp. lactis	Bacteria; Firmicutes; Bacilli; Lactobacillales; Lactobacillaceae; Lactobacillus; Lactobacillus delbrueckii	18045432, 21465086	Literature, NCBI Virus, RefSeq
1552735	Lactobacillus phage Ldl1	Viruses; dsDNA viruses, no RNA stage; Caudovirales; Siphoviridae; unclassified Siphoviridae	NC_026609				29397	Lactobacillus delbrueckii subsp. lactis	Bacteria; Firmicutes; Bacilli; Lactobacillales; Lactobacillaceae; Lactobacillus; Lactobacillus delbrueckii		NCBI Virus, RefSeq
508419	Lactobacillus virus c5	Viruses; dsDNA viruses, no RNA stage; Caudovirales; Siphoviridae; C5virus	NC_019449				1585	Lactobacillus delbrueckii subsp. bulgaricus	Bacteria; Firmicutes; Bacilli; Lactobacillales; Lactobacillaceae; Lactobacillus; Lactobacillus delbrueckii		NCBI Virus, RefSeq
1108070	Pediococcus virus cIP1	Viruses; dsDNA viruses, no RNA stage; Caudovirales; Siphoviridae; Phijl1virus	NC_016161				51663	Pediococcus damnosus	Bacteria; Firmicutes; Bacilli; Lactobacillales; Lactobacillaceae; Pediococcus	22564705	Literature
1262523	Leuconostoc phage phiLNTR2	Viruses; dsDNA viruses, no RNA stage; Caudovirales; Siphoviridae; Mccleskeyvirinae; Una4virus; unclassified Una4virus	NC_024389				1243	Leuconostoc	Bacteria; Firmicutes; Bacilli; Lactobacillales; Leuconostocaceae		NCBI Virus
1161906	Weissella phage phiYS61	Viruses; dsDNA viruses, no RNA stage; Caudovirales; Podoviridae; Picovirinae; unclassified Picovirinae	NC_018270				46255	Weissella	Bacteria; Firmicutes; Bacilli; Lactobacillales; Leuconostocaceae		NCBI Virus
745088	Leuconostoc phage 1-A4	Viruses; dsDNA viruses, no RNA stage; Caudovirales; Siphoviridae; Mccleskeyvirinae; Una4virus; Leuconostoc virus 1A4	NC_027987				1245	Leuconostoc mesenteroides	Bacteria; Firmicutes; Bacilli; Lactobacillales; Leuconostocaceae; Leuconostoc	20118355	Literature, RefSeq
1262522	Leuconostoc phage P793	Viruses; dsDNA viruses, no RNA stage; Caudovirales; Siphoviridae; Mccleskeyvirinae; Lmd1virus; Leuconostoc virus P793	NC_020880				33968	Leuconostoc pseudomesenteroides	Bacteria; Firmicutes; Bacilli; Lactobacillales; Leuconostocaceae; Leuconostoc		RefSeq
1262515	Leuconostoc phage phiLN03	Viruses; dsDNA viruses, no RNA stage; Caudovirales; Siphoviridae; Mccleskeyvirinae; Lmd1virus; Leuconostoc virus LN03	NC_024390				33968	Leuconostoc pseudomesenteroides	Bacteria; Firmicutes; Bacilli; Lactobacillales; Leuconostocaceae; Leuconostoc		RefSeq
1262516	Leuconostoc phage phiLN04	Viruses; dsDNA viruses, no RNA stage; Caudovirales; Siphoviridae; Mccleskeyvirinae; Lmd1virus; Leuconostoc virus LN04	NC_020870				33968	Leuconostoc pseudomesenteroides	Bacteria; Firmicutes; Bacilli; Lactobacillales; Leuconostocaceae; Leuconostoc		RefSeq
1262517	Leuconostoc phage phiLN12	Viruses; dsDNA viruses, no RNA stage; Caudovirales; Siphoviridae; Mccleskeyvirinae; Lmd1virus; Leuconostoc virus LN12	NC_024385				33968	Leuconostoc pseudomesenteroides	Bacteria; Firmicutes; Bacilli; Lactobacillales; Leuconostocaceae; Leuconostoc		RefSeq
1262518	Leuconostoc phage phiLN25	Viruses; dsDNA viruses, no RNA stage; Caudovirales; Siphoviridae; Mccleskeyvirinae; Una4virus; Leuconostoc virus LN25	NC_024386				1245	Leuconostoc mesenteroides	Bacteria; Firmicutes; Bacilli; Lactobacillales; Leuconostocaceae; Leuconostoc		RefSeq
1262519	Leuconostoc phage phiLN34	Viruses; dsDNA viruses, no RNA stage; Caudovirales; Siphoviridae; Mccleskeyvirinae; Una4virus; Leuconostoc virus LN34	NC_024388				1245	Leuconostoc mesenteroides	Bacteria; Firmicutes; Bacilli; Lactobacillales; Leuconostocaceae; Leuconostoc		RefSeq
1262520	Leuconostoc phage phiLN6B	Viruses; dsDNA viruses, no RNA stage; Caudovirales; Siphoviridae; Mccleskeyvirinae; Lmd1virus; Leuconostoc virus LN6B	NC_024380				33968	Leuconostoc pseudomesenteroides	Bacteria; Firmicutes; Bacilli; Lactobacillales; Leuconostocaceae; Leuconostoc		RefSeq
1262521	Leuconostoc phage phiLNTR3	Viruses; dsDNA viruses, no RNA stage; Caudovirales; Siphoviridae; Mccleskeyvirinae; Una4virus; Leuconostoc virus LNTR3	NC_024378				1245	Leuconostoc mesenteroides	Bacteria; Firmicutes; Bacilli; Lactobacillales; Leuconostocaceae; Leuconostoc		RefSeq
1161930	Leuconostoc phage Lmd1	Viruses; dsDNA viruses, no RNA stage; Caudovirales; Siphoviridae; Mccleskeyvirinae; Lmd1virus; Leuconostoc virus Lmd1	NC_018273				33966	Leuconostoc mesenteroides subsp. dextranicum	Bacteria; Firmicutes; Bacilli; Lactobacillales; Leuconostocaceae; Leuconostoc; Leuconostoc mesenteroides		RefSeq
1536604	Leuconostoc phage Ln-8	Viruses; dsDNA viruses, no RNA stage; Caudovirales; Siphoviridae; Mccleskeyvirinae; Una4virus; Leuconostoc virus Ln8	NC_027377				33967	Leuconostoc mesenteroides subsp. mesenteroides	Bacteria; Firmicutes; Bacilli; Lactobacillales; Leuconostocaceae; Leuconostoc; Leuconostoc mesenteroides		RefSeq
1536605	Leuconostoc phage Ln-9	Viruses; dsDNA viruses, no RNA stage; Caudovirales; Siphoviridae; Mccleskeyvirinae; Una4virus; Leuconostoc virus Ln9	NC_027358				33967	Leuconostoc mesenteroides subsp. mesenteroides	Bacteria; Firmicutes; Bacilli; Lactobacillales; Leuconostocaceae; Leuconostoc; Leuconostoc mesenteroides		RefSeq
1435411	Oenococcus phage phi9805	Viruses; dsDNA viruses, no RNA stage; unclassified dsDNA phages	NC_023559				1247	Oenococcus oeni	Bacteria; Firmicutes; Bacilli; Lactobacillales; Leuconostocaceae; Oenococcus	23994162	Literature
1432847	Oenococcus phage phiS11	Viruses; dsDNA viruses, no RNA stage; unclassified dsDNA phages	NC_023571				1247	Oenococcus oeni	Bacteria; Firmicutes; Bacilli; Lactobacillales; Leuconostocaceae; Oenococcus		RefSeq
1432848	Oenococcus phage phiS13	Viruses; dsDNA viruses, no RNA stage; unclassified dsDNA phages	NC_023560				1247	Oenococcus oeni	Bacteria; Firmicutes; Bacilli; Lactobacillales; Leuconostocaceae; Oenococcus		RefSeq
1837862	Weissella phage WCP30	Viruses; dsDNA viruses, no RNA stage; Caudovirales; Siphoviridae; unclassified Siphoviridae	NC_031101				1896315	Weissella sp.	Bacteria; Firmicutes; Bacilli; Lactobacillales; Leuconostocaceae; Weissella		NCBI Virus, RefSeq
741942	Lactococcus phage 1358	Viruses; dsDNA viruses, no RNA stage; Caudovirales; Siphoviridae; unclassified Siphoviridae	NC_027120				1357	Lactococcus	Bacteria; Firmicutes; Bacilli; Lactobacillales; Streptococcaceae		NCBI Virus
1871678	Lactococcus phage 28201	Viruses; dsDNA viruses, no RNA stage; Caudovirales; Siphoviridae; unclassified Siphoviridae	NC_031013				1357	Lactococcus	Bacteria; Firmicutes; Bacilli; Lactobacillales; Streptococcaceae		NCBI Virus
1871681	Lactococcus phage 50101	Viruses; dsDNA viruses, no RNA stage; Caudovirales; Siphoviridae; unclassified Siphoviridae	NC_031040				1357	Lactococcus	Bacteria; Firmicutes; Bacilli; Lactobacillales; Streptococcaceae		NCBI Virus
1871687	Lactococcus phage 63301	Viruses; dsDNA viruses, no RNA stage; Caudovirales; Siphoviridae; unclassified Siphoviridae	NC_031017				1357	Lactococcus	Bacteria; Firmicutes; Bacilli; Lactobacillales; Streptococcaceae		NCBI Virus
881953	Lactococcus phage 949	Viruses; dsDNA viruses, no RNA stage; Caudovirales; Siphoviridae; unclassified Siphoviridae	NC_015263				1357	Lactococcus	Bacteria; Firmicutes; Bacilli; Lactobacillales; Streptococcaceae		NCBI Virus
1871690	Lactococcus phage 98201	Viruses; dsDNA viruses, no RNA stage; Caudovirales; Siphoviridae; unclassified Siphoviridae	NC_031064				1357	Lactococcus	Bacteria; Firmicutes; Bacilli; Lactobacillales; Streptococcaceae		NCBI Virus
1698369	Lactococcus phage GE1	Viruses; dsDNA viruses, no RNA stage; Caudovirales; Siphoviridae; unclassified Siphoviridae	NC_029118				1357	Lactococcus	Bacteria; Firmicutes; Bacilli; Lactobacillales; Streptococcaceae		NCBI Virus
1412875	Lactococcus phage phiL47	Viruses; dsDNA viruses, no RNA stage; Caudovirales; Siphoviridae; unclassified Siphoviridae	NC_023574				1357	Lactococcus	Bacteria; Firmicutes; Bacilli; Lactobacillales; Streptococcaceae		NCBI Virus
43685	Lactococcus phage r1t	Viruses; dsDNA viruses, no RNA stage; Caudovirales; Siphoviridae; unclassified Siphoviridae	NC_004302				1357	Lactococcus	Bacteria; Firmicutes; Bacilli; Lactobacillales; Streptococcaceae		NCBI Virus
31537	Lactococcus virus c2	Viruses; dsDNA viruses, no RNA stage; Caudovirales; Siphoviridae; C2virus	NC_001706				1357	Lactococcus	Bacteria; Firmicutes; Bacilli; Lactobacillales; Streptococcaceae		UniProt
646413	Streptococcus phage 5093	Viruses; dsDNA viruses, no RNA stage; Caudovirales; Siphoviridae; unclassified Siphoviridae	NC_012753				1301	Streptococcus	Bacteria; Firmicutes; Bacilli; Lactobacillales; Streptococcaceae		NCBI Virus
1701850	Streptococcus phage A25	Viruses; dsDNA viruses, no RNA stage; Caudovirales; Siphoviridae; unclassified Siphoviridae	NC_028697				1301	Streptococcus	Bacteria; Firmicutes; Bacilli; Lactobacillales; Streptococcaceae		NCBI Virus
1647391	Streptococcus phage APCM01	Viruses; dsDNA viruses, no RNA stage; Caudovirales; Siphoviridae; unclassified Siphoviridae	NC_029030				1301	Streptococcus	Bacteria; Firmicutes; Bacilli; Lactobacillales; Streptococcaceae		NCBI Virus
1448273	Streptococcus phage DCC1738	Viruses; dsDNA viruses, no RNA stage; Caudovirales; Siphoviridae; unclassified Siphoviridae	NC_024361				1301	Streptococcus	Bacteria; Firmicutes; Bacilli; Lactobacillales; Streptococcaceae		NCBI Virus
59241	Streptococcus phage Dp-1	Viruses; dsDNA viruses, no RNA stage; Caudovirales; Siphoviridae; unclassified Siphoviridae	NC_015274				1301	Streptococcus	Bacteria; Firmicutes; Bacilli; Lactobacillales; Streptococcaceae		NCBI Virus
1448276	Streptococcus phage IC1	Viruses; dsDNA viruses, no RNA stage; Caudovirales; Siphoviridae; unclassified Siphoviridae	NC_024370				1301	Streptococcus	Bacteria; Firmicutes; Bacilli; Lactobacillales; Streptococcaceae		NCBI Virus
1448274	Streptococcus phage K13	Viruses; dsDNA viruses, no RNA stage; Caudovirales; Siphoviridae; unclassified Siphoviridae	NC_024357				1301	Streptococcus	Bacteria; Firmicutes; Bacilli; Lactobacillales; Streptococcaceae		NCBI Virus
1587907	Streptococcus phage M102AD	Viruses; dsDNA viruses, no RNA stage; Caudovirales; Siphoviridae; unclassified Siphoviridae	NC_028984				1301	Streptococcus	Bacteria; Firmicutes; Bacilli; Lactobacillales; Streptococcaceae		NCBI Virus
120574	Streptococcus phage MM1	Viruses; dsDNA viruses, no RNA stage; Caudovirales; Siphoviridae; unclassified Siphoviridae	NC_003050				1301	Streptococcus	Bacteria; Firmicutes; Bacilli; Lactobacillales; Streptococcaceae		NCBI Virus
644007	Streptococcus phage PH10	Viruses; dsDNA viruses, no RNA stage; Caudovirales; Siphoviridae; unclassified Siphoviridae	NC_012756				1301	Streptococcus	Bacteria; Firmicutes; Bacilli; Lactobacillales; Streptococcaceae		NCBI Virus
423476	Streptococcus phage phi3396	Viruses; dsDNA viruses, no RNA stage; Caudovirales; Siphoviridae; unclassified Siphoviridae	NC_009018				1301	Streptococcus	Bacteria; Firmicutes; Bacilli; Lactobacillales; Streptococcaceae		NCBI Virus
1701811	Streptococcus phage phiARI0004	Viruses; dsDNA viruses, no RNA stage; Caudovirales; Siphoviridae; unclassified Siphoviridae	NC_031920				1301	Streptococcus	Bacteria; Firmicutes; Bacilli; Lactobacillales; Streptococcaceae		NCBI Virus
1701812	Streptococcus phage phiARI0031	Viruses; dsDNA viruses, no RNA stage; Caudovirales; Siphoviridae; unclassified Siphoviridae	NC_031910				1301	Streptococcus	Bacteria; Firmicutes; Bacilli; Lactobacillales; Streptococcaceae		NCBI Virus
1701813	Streptococcus phage phiARI0131-1	Viruses; dsDNA viruses, no RNA stage; Caudovirales; Siphoviridae; unclassified Siphoviridae	NC_031901				1301	Streptococcus	Bacteria; Firmicutes; Bacilli; Lactobacillales; Streptococcaceae		NCBI Virus
1701814	Streptococcus phage phiARI0131-2	Viruses; dsDNA viruses, no RNA stage; Caudovirales; Siphoviridae; unclassified Siphoviridae	NC_031941				1301	Streptococcus	Bacteria; Firmicutes; Bacilli; Lactobacillales; Streptococcaceae		NCBI Virus
1701824	Streptococcus phage phiARI0460-1	Viruses; dsDNA viruses, no RNA stage; Caudovirales; Siphoviridae; unclassified Siphoviridae	NC_031913				1301	Streptococcus	Bacteria; Firmicutes; Bacilli; Lactobacillales; Streptococcaceae		NCBI Virus
1701826	Streptococcus phage phiARI0462	Viruses; dsDNA viruses, no RNA stage; Caudovirales; Siphoviridae; unclassified Siphoviridae	NC_031942				1301	Streptococcus	Bacteria; Firmicutes; Bacilli; Lactobacillales; Streptococcaceae		NCBI Virus
1701827	Streptococcus phage phiARI0468-1	Viruses; dsDNA viruses, no RNA stage; Caudovirales; Siphoviridae; unclassified Siphoviridae	NC_031929				1301	Streptococcus	Bacteria; Firmicutes; Bacilli; Lactobacillales; Streptococcaceae		NCBI Virus
1701828	Streptococcus phage phiARI0468-2	Viruses; dsDNA viruses, no RNA stage; Caudovirales; Siphoviridae; unclassified Siphoviridae	NC_031923				1301	Streptococcus	Bacteria; Firmicutes; Bacilli; Lactobacillales; Streptococcaceae		NCBI Virus
1701830	Streptococcus phage phiARI0468-4	Viruses; dsDNA viruses, no RNA stage; Caudovirales; Siphoviridae; unclassified Siphoviridae	NC_031915				1301	Streptococcus	Bacteria; Firmicutes; Bacilli; Lactobacillales; Streptococcaceae		NCBI Virus
1701837	Streptococcus phage phiARI0746	Viruses; dsDNA viruses, no RNA stage; Caudovirales; Siphoviridae; unclassified Siphoviridae	NC_031907				1301	Streptococcus	Bacteria; Firmicutes; Bacilli; Lactobacillales; Streptococcaceae		NCBI Virus
1701842	Streptococcus phage phiARI0923	Viruses; dsDNA viruses, no RNA stage; Caudovirales; Siphoviridae; unclassified Siphoviridae	NC_030946				1301	Streptococcus	Bacteria; Firmicutes; Bacilli; Lactobacillales; Streptococcaceae		NCBI Virus
1267169	Streptococcus phage phiBHN167	Viruses; dsDNA viruses, no RNA stage; Caudovirales; Siphoviridae; unclassified Siphoviridae	NC_022791				1301	Streptococcus	Bacteria; Firmicutes; Bacilli; Lactobacillales; Streptococcaceae		NCBI Virus
1239381	Streptococcus phage phiNJ2	Viruses; dsDNA viruses, no RNA stage; Caudovirales; Siphoviridae; unclassified Siphoviridae	NC_019418				1301	Streptococcus	Bacteria; Firmicutes; Bacilli; Lactobacillales; Streptococcaceae		NCBI Virus
157924	Streptococcus phage SM1	Viruses; dsDNA viruses, no RNA stage; Caudovirales; Siphoviridae; unclassified Siphoviridae	NC_004996				1301	Streptococcus	Bacteria; Firmicutes; Bacilli; Lactobacillales; Streptococcaceae		NCBI Virus
413066	Streptococcus phage SMP	Viruses; dsDNA viruses, no RNA stage; Caudovirales; Siphoviridae; unclassified Siphoviridae	NC_008721				1301	Streptococcus	Bacteria; Firmicutes; Bacilli; Lactobacillales; Streptococcaceae		NCBI Virus
1385385	Streptococcus phage TP-778L	Viruses; dsDNA viruses, no RNA stage; Caudovirales; Siphoviridae; Sfi11virus; unclassified Sfi11virus	NC_022776				1301	Streptococcus	Bacteria; Firmicutes; Bacilli; Lactobacillales; Streptococcaceae		NCBI Virus
1814957	Streptococcus virus 9871	Viruses; dsDNA viruses, no RNA stage; Caudovirales; Siphoviridae; unclassified Siphoviridae	NC_031069				1301	Streptococcus	Bacteria; Firmicutes; Bacilli; Lactobacillales; Streptococcaceae		NCBI Virus
1814958	Streptococcus virus 9872	Viruses; dsDNA viruses, no RNA stage; Caudovirales; Siphoviridae; unclassified Siphoviridae	NC_031094				1301	Streptococcus	Bacteria; Firmicutes; Bacilli; Lactobacillales; Streptococcaceae		NCBI Virus
1814960	Streptococcus virus 9874	Viruses; dsDNA viruses, no RNA stage; Caudovirales; Siphoviridae; unclassified Siphoviridae	NC_031023				1301	Streptococcus	Bacteria; Firmicutes; Bacilli; Lactobacillales; Streptococcaceae		NCBI Virus
78541	Streptococcus virus Sfi11	Viruses; dsDNA viruses, no RNA stage; Caudovirales; Siphoviridae; Sfi11virus	NC_002214				1301	Streptococcus	Bacteria; Firmicutes; Bacilli; Lactobacillales; Streptococcaceae		NCBI Virus
1486423	Lactoccocus phage WP-2	Viruses; dsDNA viruses, no RNA stage; Caudovirales; Podoviridae; Picovirinae; unclassified Picovirinae	NC_024149				1363	Lactococcus garvieae	Bacteria; Firmicutes; Bacilli; Lactobacillales; Streptococcaceae; Lactococcus		NCBI Virus, RefSeq
475178	Lactococcus phage 1706	Viruses; dsDNA viruses, no RNA stage; Caudovirales; Siphoviridae; unclassified Siphoviridae	NC_010576				1358	Lactococcus lactis	Bacteria; Firmicutes; Bacilli; Lactobacillales; Streptococcaceae; Lactococcus		NCBI Virus, RefSeq
503388	Lactococcus phage asccphi28	Viruses; dsDNA viruses, no RNA stage; Caudovirales; Podoviridae; Picovirinae; unclassified Picovirinae	NC_010363				1358	Lactococcus lactis	Bacteria; Firmicutes; Bacilli; Lactobacillales; Streptococcaceae; Lactococcus		NCBI Virus, RefSeq
31754	Lactococcus phage BK5-T	Viruses; dsDNA viruses, no RNA stage; Caudovirales; Siphoviridae; unclassified Siphoviridae	NC_002796				1358	Lactococcus lactis	Bacteria; Firmicutes; Bacilli; Lactobacillales; Streptococcaceae; Lactococcus		NCBI Virus, RefSeq
1229751	Lactococcus phage BM13	Viruses; dsDNA viruses, no RNA stage; Caudovirales; Siphoviridae; unclassified Siphoviridae	NC_021861				1358	Lactococcus lactis	Bacteria; Firmicutes; Bacilli; Lactobacillales; Streptococcaceae; Lactococcus		NCBI Virus, RefSeq
1862958	Lactococcus phage D4410	Viruses; dsDNA viruses, no RNA stage; Caudovirales; Siphoviridae; C2virus; unclassified C2likevirus	NC_031071				1358	Lactococcus lactis	Bacteria; Firmicutes; Bacilli; Lactobacillales; Streptococcaceae; Lactococcus		NCBI Virus, RefSeq
1862959	Lactococcus phage D4412	Viruses; dsDNA viruses, no RNA stage; Caudovirales; Siphoviridae; C2virus; unclassified C2likevirus	NC_031009				1358	Lactococcus lactis	Bacteria; Firmicutes; Bacilli; Lactobacillales; Streptococcaceae; Lactococcus		NCBI Virus, RefSeq
1862960	Lactococcus phage M5938	Viruses; dsDNA viruses, no RNA stage; Caudovirales; Siphoviridae; C2virus; unclassified C2likevirus	NC_031075				1358	Lactococcus lactis	Bacteria; Firmicutes; Bacilli; Lactobacillales; Streptococcaceae; Lactococcus		NCBI Virus, RefSeq
1862961	Lactococcus phage M6162	Viruses; dsDNA viruses, no RNA stage; Caudovirales; Siphoviridae; C2virus; unclassified C2likevirus	NC_031002				1358	Lactococcus lactis	Bacteria; Firmicutes; Bacilli; Lactobacillales; Streptococcaceae; Lactococcus		NCBI Virus, RefSeq
1862962	Lactococcus phage M6165	Viruses; dsDNA viruses, no RNA stage; Caudovirales; Siphoviridae; C2virus; unclassified C2likevirus	NC_031044				1358	Lactococcus lactis	Bacteria; Firmicutes; Bacilli; Lactobacillales; Streptococcaceae; Lactococcus		NCBI Virus, RefSeq
1476886	Lactococcus phage P078	Viruses; dsDNA viruses, no RNA stage; Caudovirales; Siphoviridae; unclassified Siphoviridae	NC_024215				1358	Lactococcus lactis	Bacteria; Firmicutes; Bacilli; Lactobacillales; Streptococcaceae; Lactococcus		NCBI Virus, RefSeq
641487	Lactococcus phage P087	Viruses; dsDNA viruses, no RNA stage; Caudovirales; Siphoviridae; unclassified Siphoviridae	NC_012663				1358	Lactococcus lactis	Bacteria; Firmicutes; Bacilli; Lactobacillales; Streptococcaceae; Lactococcus		NCBI Virus, RefSeq
1476887	Lactococcus phage P092	Viruses; dsDNA viruses, no RNA stage; Caudovirales; Siphoviridae; unclassified Siphoviridae	NC_024203				1358	Lactococcus lactis	Bacteria; Firmicutes; Bacilli; Lactobacillales; Streptococcaceae; Lactococcus		NCBI Virus, RefSeq
1476888	Lactococcus phage P118	Viruses; dsDNA viruses, no RNA stage; Caudovirales; Siphoviridae; unclassified Siphoviridae	NC_024208				1358	Lactococcus lactis	Bacteria; Firmicutes; Bacilli; Lactobacillales; Streptococcaceae; Lactococcus		NCBI Virus, RefSeq
1476889	Lactococcus phage P162	Viruses; dsDNA viruses, no RNA stage; Caudovirales; Siphoviridae; unclassified Siphoviridae	NC_024214				1358	Lactococcus lactis	Bacteria; Firmicutes; Bacilli; Lactobacillales; Streptococcaceae; Lactococcus		NCBI Virus, RefSeq
354260	Lactococcus phage P335 sensu lato	Viruses; dsDNA viruses, no RNA stage; Caudovirales; Siphoviridae; unclassified Siphoviridae	NC_004746				1358	Lactococcus lactis	Bacteria; Firmicutes; Bacilli; Lactobacillales; Streptococcaceae; Lactococcus		NCBI Virus, RefSeq
1815955	Lactococcus phage PLgT-1	Viruses; dsDNA viruses, no RNA stage; Caudovirales; Siphoviridae; unclassified Siphoviridae	NC_031016				420890	Lactococcus garvieae Lg2	Bacteria; Firmicutes; Bacilli; Lactobacillales; Streptococcaceae; Lactococcus		NCBI Virus, RefSeq
382685	Lactococcus phage Q54	Viruses; dsDNA viruses, no RNA stage; Caudovirales; Siphoviridae; unclassified Siphoviridae	NC_008364				1358	Lactococcus lactis	Bacteria; Firmicutes; Bacilli; Lactobacillales; Streptococcaceae; Lactococcus		NCBI Virus, RefSeq
35345	Lactococcus phage TP901-1	Viruses; dsDNA viruses, no RNA stage; Caudovirales; Siphoviridae; unclassified Siphoviridae	NC_002747				1358	Lactococcus lactis	Bacteria; Firmicutes; Bacilli; Lactobacillales; Streptococcaceae; Lactococcus		NCBI Virus, RefSeq
35241	Lactococcus phage Tuc2009	Viruses; dsDNA viruses, no RNA stage; Caudovirales; Siphoviridae; unclassified Siphoviridae	NC_002703				1358	Lactococcus lactis	Bacteria; Firmicutes; Bacilli; Lactobacillales; Streptococcaceae; Lactococcus		NCBI Virus, RefSeq, UniProt
114416	Lactococcus phage ul36	Viruses; dsDNA viruses, no RNA stage; Caudovirales; Siphoviridae; unclassified Siphoviridae	NC_004066				1358	Lactococcus lactis	Bacteria; Firmicutes; Bacilli; Lactobacillales; Streptococcaceae; Lactococcus		NCBI Virus, RefSeq
1560313	Lactococcus phage WRP3	Viruses; dsDNA viruses, no RNA stage; Caudovirales; Siphoviridae; unclassified Siphoviridae	NC_027341				1358	Lactococcus lactis	Bacteria; Firmicutes; Bacilli; Lactobacillales; Streptococcaceae; Lactococcus		NCBI Virus, RefSeq
213769	Lactococcus virus 712	Viruses; dsDNA viruses, no RNA stage; Caudovirales; Siphoviridae; Sk1virus	NC_008370				1358	Lactococcus lactis	Bacteria; Firmicutes; Bacilli; Lactobacillales; Streptococcaceae; Lactococcus		NCBI Virus, RefSeq
1165134	Lactococcus virus ASCC191	Viruses; dsDNA viruses, no RNA stage; Caudovirales; Siphoviridae; Sk1virus	NC_017688				1358	Lactococcus lactis	Bacteria; Firmicutes; Bacilli; Lactobacillales; Streptococcaceae; Lactococcus		NCBI Virus, RefSeq
494269	Lactococcus virus Bibb29	Viruses; dsDNA viruses, no RNA stage; Caudovirales; Siphoviridae; Sk1virus	NC_011046				1358	Lactococcus lactis	Bacteria; Firmicutes; Bacilli; Lactobacillales; Streptococcaceae; Lactococcus		NCBI Virus, RefSeq
63118	Lactococcus virus bIL170	Viruses; dsDNA viruses, no RNA stage; Caudovirales; Siphoviridae; Sk1virus	NC_001909				1358	Lactococcus lactis	Bacteria; Firmicutes; Bacilli; Lactobacillales; Streptococcaceae; Lactococcus		NCBI Virus, RefSeq
36343	Lactococcus virus bIL67	Viruses; dsDNA viruses, no RNA stage; Caudovirales; Siphoviridae; C2virus	NC_001629				1358	Lactococcus lactis	Bacteria; Firmicutes; Bacilli; Lactobacillales; Streptococcaceae; Lactococcus	7812447	Literature
665883	Lactococcus virus CB13	Viruses; dsDNA viruses, no RNA stage; Caudovirales; Siphoviridae; Sk1virus	NC_013155				1358	Lactococcus lactis	Bacteria; Firmicutes; Bacilli; Lactobacillales; Streptococcaceae; Lactococcus		NCBI Virus, RefSeq
665884	Lactococcus virus CB14	Viruses; dsDNA viruses, no RNA stage; Caudovirales; Siphoviridae; Sk1virus	NC_013152				1358	Lactococcus lactis	Bacteria; Firmicutes; Bacilli; Lactobacillales; Streptococcaceae; Lactococcus		NCBI Virus, RefSeq
213775	Lactococcus virus jj50	Viruses; dsDNA viruses, no RNA stage; Caudovirales; Siphoviridae; Sk1virus	NC_008371				1358	Lactococcus lactis	Bacteria; Firmicutes; Bacilli; Lactobacillales; Streptococcaceae; Lactococcus		NCBI Virus, RefSeq
388452	Lactococcus virus KSY1	Viruses; dsDNA viruses, no RNA stage; Caudovirales; Podoviridae; unassigned Podoviridae	NC_009817				1358	Lactococcus lactis	Bacteria; Firmicutes; Bacilli; Lactobacillales; Streptococcaceae; Lactococcus		NCBI Virus, RefSeq
31532	Lactococcus virus sk1	Viruses; dsDNA viruses, no RNA stage; Caudovirales; Siphoviridae; Sk1virus	NC_001835				1358	Lactococcus lactis	Bacteria; Firmicutes; Bacilli; Lactobacillales; Streptococcaceae; Lactococcus		NCBI Virus, RefSeq, UniProt
287412	Lactococcus virus Sl4	Viruses; dsDNA viruses, no RNA stage; Caudovirales; Siphoviridae; Sk1virus	NC_028900				1358	Lactococcus lactis	Bacteria; Firmicutes; Bacilli; Lactobacillales; Streptococcaceae; Lactococcus		NCBI Virus, RefSeq
1262533	Lactococcus phage 340	Viruses; dsDNA viruses, no RNA stage; Caudovirales; Siphoviridae; Sk1virus; unclassified Sk1virus	NC_021853				1359	Lactococcus lactis subsp. cremoris	Bacteria; Firmicutes; Bacilli; Lactobacillales; Streptococcaceae; Lactococcus; Lactococcus lactis	23666332	Literature
151535	Lactococcus phage bIL285	Viruses; dsDNA viruses, no RNA stage; Caudovirales; Siphoviridae; unclassified Siphoviridae	NC_002666				272623	Lactococcus lactis subsp. lactis Il1403	Bacteria; Firmicutes; Bacilli; Lactobacillales; Streptococcaceae; Lactococcus; Lactococcus lactis		NCBI Virus, RefSeq
151536	Lactococcus phage bIL286	Viruses; dsDNA viruses, no RNA stage; Caudovirales; Siphoviridae; unclassified Siphoviridae	NC_002667				272623	Lactococcus lactis subsp. lactis Il1403	Bacteria; Firmicutes; Bacilli; Lactobacillales; Streptococcaceae; Lactococcus; Lactococcus lactis		NCBI Virus, RefSeq
151537	Lactococcus phage bIL309	Viruses; dsDNA viruses, no RNA stage; Caudovirales; Siphoviridae; unclassified Siphoviridae	NC_002668				272623	Lactococcus lactis subsp. lactis Il1403	Bacteria; Firmicutes; Bacilli; Lactobacillales; Streptococcaceae; Lactococcus; Lactococcus lactis		NCBI Virus, RefSeq
151538	Lactococcus phage bIL310	Viruses; dsDNA viruses, no RNA stage; Caudovirales; Siphoviridae; unclassified Siphoviridae	NC_002669				272623	Lactococcus lactis subsp. lactis Il1403	Bacteria; Firmicutes; Bacilli; Lactobacillales; Streptococcaceae; Lactococcus; Lactococcus lactis		NCBI Virus, RefSeq
151534	Lactococcus phage bIL311	Viruses; dsDNA viruses, no RNA stage; Caudovirales; Siphoviridae; unclassified Siphoviridae	NC_002670				272623	Lactococcus lactis subsp. lactis Il1403	Bacteria; Firmicutes; Bacilli; Lactobacillales; Streptococcaceae; Lactococcus; Lactococcus lactis		NCBI Virus, RefSeq
151539	Lactococcus phage bIL312	Viruses; dsDNA viruses, no RNA stage; Caudovirales; Siphoviridae; unclassified Siphoviridae	NC_002671				272623	Lactococcus lactis subsp. lactis Il1403	Bacteria; Firmicutes; Bacilli; Lactobacillales; Streptococcaceae; Lactococcus; Lactococcus lactis		NCBI Virus, RefSeq
1262535	Lactococcus phage jm2	Viruses; dsDNA viruses, no RNA stage; Caudovirales; Siphoviridae; Sk1virus; unclassified Sk1virus	NC_021860				1359	Lactococcus lactis subsp. cremoris	Bacteria; Firmicutes; Bacilli; Lactobacillales; Streptococcaceae; Lactococcus; Lactococcus lactis	23666332	Literature
1262536	Lactococcus phage jm3	Viruses; dsDNA viruses, no RNA stage; Caudovirales; Siphoviridae; Sk1virus; unclassified Sk1virus	NC_021854				1359	Lactococcus lactis subsp. cremoris	Bacteria; Firmicutes; Bacilli; Lactobacillales; Streptococcaceae; Lactococcus; Lactococcus lactis	23666332	Literature
1262537	Lactococcus phage P680	Viruses; dsDNA viruses, no RNA stage; Caudovirales; Siphoviridae; Sk1virus; unclassified Sk1virus	NC_021852				1360	Lactococcus lactis subsp. lactis	Bacteria; Firmicutes; Bacilli; Lactobacillales; Streptococcaceae; Lactococcus; Lactococcus lactis	23666332	Literature
1262538	Lactococcus phage phi7	Viruses; dsDNA viruses, no RNA stage; Caudovirales; Siphoviridae; Sk1virus; unclassified Sk1virus	NC_021855				1359	Lactococcus lactis subsp. cremoris	Bacteria; Firmicutes; Bacilli; Lactobacillales; Streptococcaceae; Lactococcus; Lactococcus lactis	23666332	Literature
12390	Lactococcus phage phiLC3	Viruses; dsDNA viruses, no RNA stage; Caudovirales; Siphoviridae; unclassified Siphoviridae	NC_005822				1359	Lactococcus lactis subsp. cremoris	Bacteria; Firmicutes; Bacilli; Lactobacillales; Streptococcaceae; Lactococcus; Lactococcus lactis	14972551	Literature, NCBI Virus, RefSeq
83129	Lactococcus virus P008	Viruses; dsDNA viruses, no RNA stage; Caudovirales; Siphoviridae; Sk1virus	NC_008363				272623	Lactococcus lactis subsp. lactis Il1403	Bacteria; Firmicutes; Bacilli; Lactobacillales; Streptococcaceae; Lactococcus; Lactococcus lactis		NCBI Virus, RefSeq, UniProt
1392231	Streptococcus phage 20617	Viruses; dsDNA viruses, no RNA stage; Caudovirales; Siphoviridae; Sfi11virus; unclassified Sfi11virus	NC_023503				1091038	Streptococcus thermophilus DSM 20617	Bacteria; Firmicutes; Bacilli; Lactobacillales; Streptococcaceae; Streptococcus		NCBI Virus, RefSeq
198538	Streptococcus phage 315.1	Viruses; dsDNA viruses, no RNA stage; Caudovirales; Siphoviridae; unclassified Siphoviridae	NC_004584				198466	Streptococcus pyogenes MGAS315	Bacteria; Firmicutes; Bacilli; Lactobacillales; Streptococcaceae; Streptococcus		NCBI Virus, RefSeq
198539	Streptococcus phage 315.2	Viruses; dsDNA viruses, no RNA stage; Caudovirales; Siphoviridae; unclassified Siphoviridae	NC_004585				198466	Streptococcus pyogenes MGAS315	Bacteria; Firmicutes; Bacilli; Lactobacillales; Streptococcaceae; Streptococcus		NCBI Virus, RefSeq
198540	Streptococcus phage 315.3	Viruses; dsDNA viruses, no RNA stage; Caudovirales; Siphoviridae; unclassified Siphoviridae	NC_004586				198466	Streptococcus pyogenes MGAS315	Bacteria; Firmicutes; Bacilli; Lactobacillales; Streptococcaceae; Streptococcus		NCBI Virus, RefSeq
198541	Streptococcus phage 315.4	Viruses; dsDNA viruses, no RNA stage; Caudovirales; Siphoviridae; unclassified Siphoviridae	NC_004587				198466	Streptococcus pyogenes MGAS315	Bacteria; Firmicutes; Bacilli; Lactobacillales; Streptococcaceae; Streptococcus		NCBI Virus, RefSeq
198542	Streptococcus phage 315.5	Viruses; dsDNA viruses, no RNA stage; Caudovirales; unclassified Caudovirales	NC_004588				198466	Streptococcus pyogenes MGAS315	Bacteria; Firmicutes; Bacilli; Lactobacillales; Streptococcaceae; Streptococcus		NCBI Virus, RefSeq
198543	Streptococcus phage 315.6	Viruses; dsDNA viruses, no RNA stage; Caudovirales; Siphoviridae; unclassified Siphoviridae	NC_004589				198466	Streptococcus pyogenes MGAS315	Bacteria; Firmicutes; Bacilli; Lactobacillales; Streptococcaceae; Streptococcus		NCBI Virus, RefSeq
10747	Streptococcus phage Cp-1	Viruses; dsDNA viruses, no RNA stage; Caudovirales; Podoviridae; Picovirinae; Cp1virus; Streptococcus virus Cp1	NC_001825				1313	Streptococcus pneumoniae	Bacteria; Firmicutes; Bacilli; Lactobacillales; Streptococcaceae; Streptococcus		RefSeq, UniProt
12402	Streptococcus phage EJ-1	Viruses; dsDNA viruses, no RNA stage; Caudovirales; Myoviridae; unclassified Myoviridae	NC_005294				1313	Streptococcus pneumoniae	Bacteria; Firmicutes; Bacilli; Lactobacillales; Streptococcaceae; Streptococcus	15110522	Literature, NCBI Virus, RefSeq
372457	Streptococcus phage M102	Viruses; dsDNA viruses, no RNA stage; Caudovirales; Siphoviridae; unclassified Siphoviridae	NC_012884				1309	Streptococcus mutans	Bacteria; Firmicutes; Bacilli; Lactobacillales; Streptococcaceae; Streptococcus	17711456	Literature
537874	Streptococcus phage PH15	Viruses; dsDNA viruses, no RNA stage; Caudovirales; Siphoviridae; unclassified Siphoviridae	NC_010945				1302	Streptococcus gordonii	Bacteria; Firmicutes; Bacilli; Lactobacillales; Streptococcaceae; Streptococcus		NCBI Virus, RefSeq
1208587	Streptococcus phage SPQS1	Viruses; dsDNA viruses, no RNA stage; Caudovirales; Siphoviridae; Sap6virus; Streptococcus virus SPQS1	NC_021868				373153	Streptococcus pneumoniae D39	Bacteria; Firmicutes; Bacilli; Lactobacillales; Streptococcaceae; Streptococcus		RefSeq
1566990	Streptococcus phage SpSL1	Viruses; dsDNA viruses, no RNA stage; Caudovirales; Siphoviridae; unclassified Siphoviridae	NC_027396				1313	Streptococcus pneumoniae	Bacteria; Firmicutes; Bacilli; Lactobacillales; Streptococcaceae; Streptococcus		NCBI Virus, RefSeq
1589270	Streptococcus phage Str-PAP-1	Viruses; dsDNA viruses, no RNA stage; Caudovirales; Siphoviridae; unclassified Siphoviridae	NC_028666				1348	Streptococcus parauberis	Bacteria; Firmicutes; Bacilli; Lactobacillales; Streptococcaceae; Streptococcus		NCBI Virus, RefSeq
35344	Streptococcus phage T12	Viruses; dsDNA viruses, no RNA stage; Caudovirales; Siphoviridae; unclassified Siphoviridae	NC_028700				1314	Streptococcus pyogenes	Bacteria; Firmicutes; Bacilli; Lactobacillales; Streptococcaceae; Streptococcus		NCBI Virus, RefSeq, UniProt
73422	Streptococcus phage TP-J34	Viruses; dsDNA viruses, no RNA stage; Caudovirales; Siphoviridae; Sfi11virus; unclassified Sfi11virus	NC_020197				1308	Streptococcus thermophilus	Bacteria; Firmicutes; Bacilli; Lactobacillales; Streptococcaceae; Streptococcus		NCBI Virus, RefSeq
1051631	Streptococcus phage YMC-2011	Viruses; dsDNA viruses, no RNA stage; Caudovirales; Siphoviridae; Sfi21dt1virus; unclassified Sfi21dt1virus	NC_018285				1046629	Streptococcus salivarius 57.I	Bacteria; Firmicutes; Bacilli; Lactobacillales; Streptococcaceae; Streptococcus		NCBI Virus, RefSeq
306323	Streptococcus virus 2972	Viruses; dsDNA viruses, no RNA stage; Caudovirales; Siphoviridae; Sfi11virus	NC_007019				1308	Streptococcus thermophilus	Bacteria; Firmicutes; Bacilli; Lactobacillales; Streptococcaceae; Streptococcus		NCBI Virus, RefSeq
112023	Streptococcus virus 7201	Viruses; dsDNA viruses, no RNA stage; Caudovirales; Siphoviridae; Sfi21dt1virus	NC_002185				1308	Streptococcus thermophilus	Bacteria; Firmicutes; Bacilli; Lactobacillales; Streptococcaceae; Streptococcus		NCBI Virus, RefSeq
459845	Streptococcus virus 858	Viruses; dsDNA viruses, no RNA stage; Caudovirales; Siphoviridae; Sfi11virus	NC_010353				1308	Streptococcus thermophilus	Bacteria; Firmicutes; Bacilli; Lactobacillales; Streptococcaceae; Streptococcus		NCBI Virus, RefSeq
682370	Streptococcus virus ALQ132	Viruses; dsDNA viruses, no RNA stage; Caudovirales; Siphoviridae; Sfi11virus	NC_013598				1308	Streptococcus thermophilus	Bacteria; Firmicutes; Bacilli; Lactobacillales; Streptococcaceae; Streptococcus		NCBI Virus, RefSeq
230871	Streptococcus virus C1	Viruses; dsDNA viruses, no RNA stage; Caudovirales; Podoviridae; Picovirinae; P68virus	NC_004814				33972	Streptococcus sp. 'group C'	Bacteria; Firmicutes; Bacilli; Lactobacillales; Streptococcaceae; Streptococcus		NCBI Virus, RefSeq
90410	Streptococcus virus DT1	Viruses; dsDNA viruses, no RNA stage; Caudovirales; Siphoviridae; Sfi21dt1virus	NC_002072				1308	Streptococcus thermophilus	Bacteria; Firmicutes; Bacilli; Lactobacillales; Streptococcaceae; Streptococcus		NCBI Virus, RefSeq
85154	Streptococcus virus O1205	Viruses; dsDNA viruses, no RNA stage; Caudovirales; Siphoviridae; Sfi11virus	NC_004303				1308	Streptococcus thermophilus	Bacteria; Firmicutes; Bacilli; Lactobacillales; Streptococcaceae; Streptococcus		NCBI Virus, RefSeq
633135	Streptococcus virus phiAbc2	Viruses; dsDNA viruses, no RNA stage; Caudovirales; Siphoviridae; Sfi21dt1virus	NC_013645				1308	Streptococcus thermophilus	Bacteria; Firmicutes; Bacilli; Lactobacillales; Streptococcaceae; Streptococcus		NCBI Virus, RefSeq
72638	Streptococcus virus Sfi19	Viruses; dsDNA viruses, no RNA stage; Caudovirales; Siphoviridae; Sfi21dt1virus	NC_000871				1308	Streptococcus thermophilus	Bacteria; Firmicutes; Bacilli; Lactobacillales; Streptococcaceae; Streptococcus		NCBI Virus, RefSeq
64186	Streptococcus virus Sfi21	Viruses; dsDNA viruses, no RNA stage; Caudovirales; Siphoviridae; Sfi21dt1virus	NC_000872				1308	Streptococcus thermophilus	Bacteria; Firmicutes; Bacilli; Lactobacillales; Streptococcaceae; Streptococcus		NCBI Virus, RefSeq
173707	Temperate phage phiNIH1.1	Viruses; dsDNA viruses, no RNA stage; Caudovirales; Siphoviridae; unclassified Siphoviridae	NC_003157				1314	Streptococcus pyogenes	Bacteria; Firmicutes; Bacilli; Lactobacillales; Streptococcaceae; Streptococcus	12011018	Literature
403905	Streptococcus phage P9	Viruses; dsDNA viruses, no RNA stage; Caudovirales; Siphoviridae; unclassified Siphoviridae	NC_009819				1336	Streptococcus equi	Bacteria; Firmicutes; Bacilli; Lactobacillales; Streptococcaceae; Streptococcus; Streptococcus dysgalactiae group		NCBI Virus, RefSeq
12336	Clostridium phage c-st	Viruses; dsDNA viruses, no RNA stage; Caudovirales; Myoviridae; unclassified Myoviridae	NC_007581				1485	Clostridium	Bacteria; Firmicutes; Clostridia; Clostridiales; Clostridiaceae		NCBI Virus
1582150	Clostridium phage phiCD111	Viruses; dsDNA viruses, no RNA stage; Caudovirales; Siphoviridae; unclassified Siphoviridae	NC_028905				1485	Clostridium	Bacteria; Firmicutes; Clostridia; Clostridiales; Clostridiaceae		NCBI Virus
1582151	Clostridium phage phiCD146	Viruses; dsDNA viruses, no RNA stage; Caudovirales; Siphoviridae; unclassified Siphoviridae	NC_028958				1485	Clostridium	Bacteria; Firmicutes; Clostridia; Clostridiales; Clostridiaceae		NCBI Virus
1582152	Clostridium phage phiCD211	Viruses; dsDNA viruses, no RNA stage; Caudovirales; Siphoviridae; unclassified Siphoviridae	NC_029048				1485	Clostridium	Bacteria; Firmicutes; Clostridia; Clostridiales; Clostridiaceae		NCBI Virus
1032362	Clostridium phage phiCD38-2	Viruses; dsDNA viruses, no RNA stage; Caudovirales; Siphoviridae; unclassified Siphoviridae	NC_015568				1485	Clostridium	Bacteria; Firmicutes; Clostridia; Clostridiales; Clostridiaceae		NCBI Virus
1582153	Clostridium phage phiCD481-1	Viruses; dsDNA viruses, no RNA stage; Caudovirales; Myoviridae; unclassified Myoviridae	NC_028951				1485	Clostridium	Bacteria; Firmicutes; Clostridia; Clostridiales; Clostridiaceae		NCBI Virus
1582154	Clostridium phage phiCD505	Viruses; dsDNA viruses, no RNA stage; Caudovirales; Myoviridae; Cd119virus; unclassified Cd119virus	NC_028764				1485	Clostridium	Bacteria; Firmicutes; Clostridia; Clostridiales; Clostridiaceae		NCBI Virus
1582155	Clostridium phage phiCD506	Viruses; dsDNA viruses, no RNA stage; Caudovirales; Myoviridae; unclassified Myoviridae	NC_028838				1485	Clostridium	Bacteria; Firmicutes; Clostridia; Clostridiales; Clostridiaceae		NCBI Virus
864178	Clostridium phage phiCD6356	Viruses; dsDNA viruses, no RNA stage; Caudovirales; Siphoviridae; unclassified Siphoviridae	NC_015262				1485	Clostridium	Bacteria; Firmicutes; Clostridia; Clostridiales; Clostridiaceae		NCBI Virus
1445553	Clostridium phage phiCDHM11	Viruses; dsDNA viruses, no RNA stage; Caudovirales; Myoviridae; unclassified Myoviridae	NC_029001				1485	Clostridium	Bacteria; Firmicutes; Clostridia; Clostridiales; Clostridiaceae		NCBI Virus
1437363	Clostridium phage phiCDHM13	Viruses; dsDNA viruses, no RNA stage; Caudovirales; Myoviridae; unclassified Myoviridae	NC_029116				1485	Clostridium	Bacteria; Firmicutes; Clostridia; Clostridiales; Clostridiaceae		NCBI Virus
1522092	Clostridium phage phiCDHM19	Viruses; dsDNA viruses, no RNA stage; Caudovirales; Myoviridae; Cd119virus; unclassified Cd119virus	NC_028996				1485	Clostridium	Bacteria; Firmicutes; Clostridia; Clostridiales; Clostridiaceae		NCBI Virus
1567009	Clostridium phage phiCT19406A	Viruses; dsDNA viruses, no RNA stage; Caudovirales; Myoviridae; unclassified Myoviridae	NC_030950				1485	Clostridium	Bacteria; Firmicutes; Clostridia; Clostridiales; Clostridiaceae		NCBI Virus
1567010	Clostridium phage phiCT19406B	Viruses; dsDNA viruses, no RNA stage; Caudovirales; Siphoviridae; unclassified Siphoviridae	NC_030947				1485	Clostridium	Bacteria; Firmicutes; Clostridia; Clostridiales; Clostridiaceae		NCBI Virus
1567011	Clostridium phage phiCT19406C	Viruses; dsDNA viruses, no RNA stage; unclassified dsDNA phages	NC_029006				1485	Clostridium	Bacteria; Firmicutes; Clostridia; Clostridiales; Clostridiaceae		NCBI Virus
1567012	Clostridium phage phiCT453A	Viruses; dsDNA viruses, no RNA stage; Caudovirales; Myoviridae; unclassified Myoviridae	NC_028991				1485	Clostridium	Bacteria; Firmicutes; Clostridia; Clostridiales; Clostridiaceae		NCBI Virus
1567013	Clostridium phage phiCT453B	Viruses; dsDNA viruses, no RNA stage; Caudovirales; Siphoviridae; unclassified Siphoviridae	NC_029004				1485	Clostridium	Bacteria; Firmicutes; Clostridia; Clostridiales; Clostridiaceae		NCBI Virus
1567015	Clostridium phage phiCTC2A	Viruses; dsDNA viruses, no RNA stage; Caudovirales; Myoviridae; unclassified Myoviridae	NC_030949				1485	Clostridium	Bacteria; Firmicutes; Clostridia; Clostridiales; Clostridiaceae		NCBI Virus
1567016	Clostridium phage phiCTC2B	Viruses; dsDNA viruses, no RNA stage; Caudovirales; Siphoviridae; unclassified Siphoviridae	NC_030951				1485	Clostridium	Bacteria; Firmicutes; Clostridia; Clostridiales; Clostridiaceae		NCBI Virus
1582156	Clostridium phage phiMMP01	Viruses; dsDNA viruses, no RNA stage; Caudovirales; Myoviridae; Cd119virus; unclassified Cd119virus	NC_028883				1485	Clostridium	Bacteria; Firmicutes; Clostridia; Clostridiales; Clostridiaceae		NCBI Virus
1204534	Clostridium phage phiMMP02	Viruses; dsDNA viruses, no RNA stage; Caudovirales; Myoviridae; Cd119virus; unclassified Cd119virus	NC_019421				1485	Clostridium	Bacteria; Firmicutes; Clostridia; Clostridiales; Clostridiaceae		NCBI Virus
1582157	Clostridium phage phiMMP03	Viruses; dsDNA viruses, no RNA stage; Caudovirales; Myoviridae; Cd119virus; unclassified Cd119virus	NC_028959				1485	Clostridium	Bacteria; Firmicutes; Clostridia; Clostridiales; Clostridiaceae		NCBI Virus
1204535	Clostridium phage phiMMP04	Viruses; dsDNA viruses, no RNA stage; Caudovirales; Myoviridae; unclassified Myoviridae	NC_019422				1485	Clostridium	Bacteria; Firmicutes; Clostridia; Clostridiales; Clostridiaceae		NCBI Virus
1187894	Clostridium phage PhiS63	Viruses; dsDNA viruses, no RNA stage; Caudovirales; Siphoviridae; unclassified Siphoviridae	NC_017978				1485	Clostridium	Bacteria; Firmicutes; Clostridia; Clostridiales; Clostridiaceae		NCBI Virus
1305708	Clostridium phage vB_CpeS-CP51	Viruses; dsDNA viruses, no RNA stage; Caudovirales; Siphoviridae; unclassified Siphoviridae	NC_021325				1485	Clostridium	Bacteria; Firmicutes; Clostridia; Clostridiales; Clostridiaceae		NCBI Virus
262071	Clostridium virus phiC2	Viruses; dsDNA viruses, no RNA stage; Caudovirales; Myoviridae; Cd119virus	NC_009231				1485	Clostridium	Bacteria; Firmicutes; Clostridia; Clostridiales; Clostridiaceae		NCBI Virus
320122	Clostridium virus phiCD119	Viruses; dsDNA viruses, no RNA stage; Caudovirales; Myoviridae; Cd119virus	NC_007917				1485	Clostridium	Bacteria; Firmicutes; Clostridia; Clostridiales; Clostridiaceae		NCBI Virus
559189	Clostridium virus phiCD27	Viruses; dsDNA viruses, no RNA stage; Caudovirales; Myoviridae; Cd119virus	NC_011398				1485	Clostridium	Bacteria; Firmicutes; Clostridia; Clostridiales; Clostridiaceae		NCBI Virus
1128071	Clostridium phage phi24R	Viruses; dsDNA viruses, no RNA stage; Caudovirales; Podoviridae; Picovirinae; unassigned Picovirinae	NC_019523				1502	Clostridium perfringens	Bacteria; Firmicutes; Clostridia; Clostridiales; Clostridiaceae; Clostridium		NCBI Virus, RefSeq
190478	Clostridium phage phi3626	Viruses; dsDNA viruses, no RNA stage; Caudovirales; Siphoviridae; unclassified Siphoviridae	NC_003524				1502	Clostridium perfringens	Bacteria; Firmicutes; Clostridia; Clostridiales; Clostridiaceae; Clostridium		NCBI Virus, RefSeq
1147137	Clostridium phage phi8074-B1	Viruses; dsDNA viruses, no RNA stage; Caudovirales; Siphoviridae; unclassified Siphoviridae	NC_019924				1509	Clostridium sporogenes	Bacteria; Firmicutes; Clostridia; Clostridiales; Clostridiaceae; Clostridium		NCBI Virus, RefSeq
1042122	Clostridium phage phiCP13O	Viruses; dsDNA viruses, no RNA stage; Caudovirales; Siphoviridae; unclassified Siphoviridae	NC_019506				1502	Clostridium perfringens	Bacteria; Firmicutes; Clostridia; Clostridiales; Clostridiaceae; Clostridium		NCBI Virus, RefSeq
673376	Clostridium phage phiCP26F	Viruses; dsDNA viruses, no RNA stage; Caudovirales; Siphoviridae; unclassified Siphoviridae	NC_019496				1502	Clostridium perfringens	Bacteria; Firmicutes; Clostridia; Clostridiales; Clostridiaceae; Clostridium		NCBI Virus, RefSeq
1042123	Clostridium phage phiCP34O	Viruses; dsDNA viruses, no RNA stage; Caudovirales; Siphoviridae; unclassified Siphoviridae	NC_019508				1502	Clostridium perfringens	Bacteria; Firmicutes; Clostridia; Clostridiales; Clostridiaceae; Clostridium		NCBI Virus, RefSeq
541865	Clostridium phage phiCP39-O	Viruses; dsDNA viruses, no RNA stage; Caudovirales; Siphoviridae; unclassified Siphoviridae	NC_011318				1502	Clostridium perfringens	Bacteria; Firmicutes; Clostridia; Clostridiales; Clostridiaceae; Clostridium		NCBI Virus, RefSeq
1162304	Clostridium phage phiCP7R	Viruses; dsDNA viruses, no RNA stage; Caudovirales; Podoviridae; Picovirinae; unclassified Picovirinae	NC_017980				1502	Clostridium perfringens	Bacteria; Firmicutes; Clostridia; Clostridiales; Clostridiaceae; Clostridium		NCBI Virus, RefSeq
1162305	Clostridium phage phiCPV4	Viruses; dsDNA viruses, no RNA stage; Caudovirales; Podoviridae; Picovirinae; unclassified Picovirinae	NC_018083				1502	Clostridium perfringens	Bacteria; Firmicutes; Clostridia; Clostridiales; Clostridiaceae; Clostridium		NCBI Virus, RefSeq
1567014	Clostridium phage phiCT9441A	Viruses; dsDNA viruses, no RNA stage; Caudovirales; Myoviridae; unclassified Myoviridae	NC_029022				1172203	Clostridium tetani ATCC 9441	Bacteria; Firmicutes; Clostridia; Clostridiales; Clostridiaceae; Clostridium		NCBI Virus, RefSeq
871584	Clostridium phage phiCTP1	Viruses; dsDNA viruses, no RNA stage; Caudovirales; Siphoviridae; unclassified Siphoviridae	NC_014457				1519	Clostridium tyrobutyricum	Bacteria; Firmicutes; Clostridia; Clostridiales; Clostridiaceae; Clostridium	20581196	Literature
396359	Clostridium phage phiSM101	Viruses; dsDNA viruses, no RNA stage; Caudovirales; Siphoviridae; unclassified Siphoviridae	NC_008265				289380	Clostridium perfringens SM101	Bacteria; Firmicutes; Clostridia; Clostridiales; Clostridiaceae; Clostridium		NCBI Virus, RefSeq
1162306	Clostridium phage phiZP2	Viruses; dsDNA viruses, no RNA stage; Caudovirales; Podoviridae; Picovirinae; unclassified Picovirinae	NC_018084				1502	Clostridium perfringens	Bacteria; Firmicutes; Clostridia; Clostridiales; Clostridiaceae; Clostridium		NCBI Virus, RefSeq
1411095	Clostridium phage CDMH1	Viruses; dsDNA viruses, no RNA stage; Caudovirales; Myoviridae; Cd119virus; unclassified Cd119virus	NC_024144				1496	Clostridioides difficile	Bacteria; Firmicutes; Clostridia; Clostridiales; Peptostreptococcaceae; Clostridioides	24475037	Literature
1126885	Thermoanaerobacterium phage THSA-485A	Viruses; dsDNA viruses, no RNA stage; Caudovirales; Siphoviridae; unclassified Siphoviridae	NC_018264				1094508	Thermoanaerobacterium saccharolyticum JW/SL-YS485	Bacteria; Firmicutes; Clostridia; Thermoanaerobacterales; Thermoanaerobacterales Family III. Incertae Sedis; Thermoanaerobacterium		NCBI Virus, RefSeq
1675317	Erysipelothrix phage SE-1	Viruses; dsDNA viruses, no RNA stage; Caudovirales; Siphoviridae; unclassified Siphoviridae	NC_029078				1648	Erysipelothrix rhusiopathiae	Bacteria; Firmicutes; Erysipelotrichia; Erysipelotrichales; Erysipelotrichaceae; Erysipelothrix		NCBI Virus, RefSeq
279383	Alphaproteobacteria virus phiJl001	Viruses; dsDNA viruses, no RNA stage; Caudovirales; Siphoviridae; Yuavirus	NC_006938				278678	alpha proteobacterium JL001	Bacteria; Proteobacteria; Alphaproteobacteria		NCBI Virus, RefSeq
948071	Puniceispirillum phage HMO-2011	Viruses; dsDNA viruses, no RNA stage; Caudovirales; Podoviridae; unclassified Podoviridae	NC_021864				488538	Candidatus Puniceispirillum marinum IMCC1322	Bacteria; Proteobacteria; Alphaproteobacteria; Candidatus Puniceispirillum		NCBI Virus, RefSeq
1211640	Caulobacter phage CcrColossus	Viruses; dsDNA viruses, no RNA stage; Caudovirales; Siphoviridae; unclassified Siphoviridae	NC_019406				75	Caulobacter	Bacteria; Proteobacteria; Alphaproteobacteria; Caulobacterales; Caulobacteraceae		NCBI Virus
1357714	Caulobacter phage Cr30	Viruses; dsDNA viruses, no RNA stage; Caudovirales; Myoviridae; unclassified Myoviridae	NC_025422				75	Caulobacter	Bacteria; Proteobacteria; Alphaproteobacteria; Caulobacterales; Caulobacteraceae		NCBI Virus
1211641	Caulobacter virus Karma	Viruses; dsDNA viruses, no RNA stage; Caudovirales; Siphoviridae; Phicbkvirus	NC_019410				75	Caulobacter	Bacteria; Proteobacteria; Alphaproteobacteria; Caulobacterales; Caulobacteraceae		NCBI Virus
1211642	Caulobacter virus Magneto	Viruses; dsDNA viruses, no RNA stage; Caudovirales; Siphoviridae; Phicbkvirus	NC_019407				75	Caulobacter	Bacteria; Proteobacteria; Alphaproteobacteria; Caulobacterales; Caulobacteraceae		NCBI Virus
1204537	Caulobacter virus phiCbK	Viruses; dsDNA viruses, no RNA stage; Caudovirales; Siphoviridae; Phicbkvirus	NC_019405				75	Caulobacter	Bacteria; Proteobacteria; Alphaproteobacteria; Caulobacterales; Caulobacteraceae		NCBI Virus
1211643	Caulobacter virus Rogue	Viruses; dsDNA viruses, no RNA stage; Caudovirales; Siphoviridae; Phicbkvirus	NC_019408				75	Caulobacter	Bacteria; Proteobacteria; Alphaproteobacteria; Caulobacterales; Caulobacteraceae		NCBI Virus
1211644	Caulobacter virus Swift	Viruses; dsDNA viruses, no RNA stage; Caudovirales; Siphoviridae; Phicbkvirus	NC_019411				75	Caulobacter	Bacteria; Proteobacteria; Alphaproteobacteria; Caulobacterales; Caulobacteraceae		NCBI Virus
1701809	Caulobacter phage Percy	Viruses; dsDNA viruses, no RNA stage; Caudovirales; Podoviridae; Autographivirinae; unclassified Autographivirinae	NC_029092				78	Caulobacter sp.	Bacteria; Proteobacteria; Alphaproteobacteria; Caulobacterales; Caulobacteraceae; Caulobacter		NCBI Virus, RefSeq
1283076	Pelagibacter phage HTVC008M	Viruses; dsDNA viruses, no RNA stage; Caudovirales; Myoviridae; unclassified Myoviridae	NC_020484				335992	Candidatus Pelagibacter ubique HTCC1062	Bacteria; Proteobacteria; Alphaproteobacteria; Pelagibacterales; Pelagibacteraceae; Candidatus Pelagibacter		NCBI Virus, RefSeq
1283077	Pelagibacter phage HTVC010P	Viruses; dsDNA viruses, no RNA stage; Caudovirales; Podoviridae; unclassified Podoviridae	NC_020481				335992	Candidatus Pelagibacter ubique HTCC1062	Bacteria; Proteobacteria; Alphaproteobacteria; Pelagibacterales; Pelagibacteraceae; Candidatus Pelagibacter		NCBI Virus, RefSeq
1283078	Pelagibacter phage HTVC011P	Viruses; dsDNA viruses, no RNA stage; Caudovirales; Podoviridae; Autographivirinae; unclassified Autographivirinae	NC_020482				335992	Candidatus Pelagibacter ubique HTCC1062	Bacteria; Proteobacteria; Alphaproteobacteria; Pelagibacterales; Pelagibacteraceae; Candidatus Pelagibacter		NCBI Virus, RefSeq
1283079	Pelagibacter phage HTVC019P	Viruses; dsDNA viruses, no RNA stage; Caudovirales; Podoviridae; Autographivirinae; unclassified Autographivirinae	NC_020483				335992	Candidatus Pelagibacter ubique HTCC1062	Bacteria; Proteobacteria; Alphaproteobacteria; Pelagibacterales; Pelagibacteraceae; Candidatus Pelagibacter		NCBI Virus, RefSeq
1503929	Aurantimonas phage AmM-1	Viruses; dsDNA viruses, no RNA stage; Caudovirales; Podoviridae; unclassified Podoviridae	NC_027334				1503040	Aurantimonas sp. C5-1	Bacteria; Proteobacteria; Alphaproteobacteria; Rhizobiales; Aurantimonadaceae; Aurantimonas		NCBI Virus, RefSeq
1718278	Brucella phage BiPBO1	Viruses; dsDNA viruses, no RNA stage; Caudovirales; Siphoviridae; unclassified Siphoviridae	NC_031264				234	Brucella	Bacteria; Proteobacteria; Alphaproteobacteria; Rhizobiales; Brucellaceae		NCBI Virus
1133293	Brucella phage Pr	Viruses; dsDNA viruses, no RNA stage; Caudovirales; Podoviridae; Prtbvirus; Brucella virus Pr	NC_019447				29459	Brucella melitensis	Bacteria; Proteobacteria; Alphaproteobacteria; Rhizobiales; Brucellaceae; Brucella		RefSeq
1133292	Brucella phage Tb	Viruses; dsDNA viruses, no RNA stage; Caudovirales; Podoviridae; Prtbvirus; Brucella virus Tb	NC_019446				1169205	Brucella abortus 544	Bacteria; Proteobacteria; Alphaproteobacteria; Rhizobiales; Brucellaceae; Brucella		RefSeq
1527771	Mesorhizobium phage vB_MloP_Lo5R7ANS	Viruses; dsDNA viruses, no RNA stage; Caudovirales; Podoviridae; Autographivirinae; unclassified Autographivirinae	NC_025431				381	Mesorhizobium loti	Bacteria; Proteobacteria; Alphaproteobacteria; Rhizobiales; Phyllobacteriaceae; Mesorhizobium		RefSeq
941969	Liberibacter phage SC1	Viruses; dsDNA viruses, no RNA stage; Caudovirales; Podoviridae; unclassified Podoviridae	NC_019549				34019	Liberibacter	Bacteria; Proteobacteria; Alphaproteobacteria; Rhizobiales; Rhizobiaceae		NCBI Virus
941970	Liberibacter phage SC2	Viruses; dsDNA viruses, no RNA stage; Caudovirales; Podoviridae; unclassified Podoviridae	NC_019550				34019	Liberibacter	Bacteria; Proteobacteria; Alphaproteobacteria; Rhizobiales; Rhizobiaceae		NCBI Virus
10704	Rhizobium phage 16-3	Viruses; dsDNA viruses, no RNA stage; Caudovirales; Siphoviridae; unclassified Siphoviridae	NC_011103				379	Rhizobium	Bacteria; Proteobacteria; Alphaproteobacteria; Rhizobiales; Rhizobiaceae		NCBI Virus
1220717	Rhizobium phage RHEph10	Viruses; dsDNA viruses, no RNA stage; Caudovirales; unclassified Caudovirales	NC_034248				379	Rhizobium	Bacteria; Proteobacteria; Alphaproteobacteria; Rhizobiales; Rhizobiaceae		NCBI Virus
1458697	Rhizobium phage vB_RglS_P106B	Viruses; dsDNA viruses, no RNA stage; Caudovirales; Siphoviridae; unclassified Siphoviridae	NC_023566				379	Rhizobium	Bacteria; Proteobacteria; Alphaproteobacteria; Rhizobiales; Rhizobiaceae		NCBI Virus
1527770	Rhizobium phage vB_RleM_P10VF	Viruses; dsDNA viruses, no RNA stage; Caudovirales; Myoviridae; unclassified Myoviridae	NC_025429				379	Rhizobium	Bacteria; Proteobacteria; Alphaproteobacteria; Rhizobiales; Rhizobiaceae		NCBI Virus
1498228	Rhizobium phage vB_RleM_PPF1	Viruses; dsDNA viruses, no RNA stage; Caudovirales; Myoviridae; unclassified Myoviridae	NC_025427				379	Rhizobium	Bacteria; Proteobacteria; Alphaproteobacteria; Rhizobiales; Rhizobiaceae		NCBI Virus
1414737	Rhizobium phage vB_RleS_L338C	Viruses; dsDNA viruses, no RNA stage; Caudovirales; Siphoviridae; unclassified Siphoviridae	NC_023502				379	Rhizobium	Bacteria; Proteobacteria; Alphaproteobacteria; Rhizobiales; Rhizobiaceae		NCBI Virus
1161931	Agrobacterium phage 7-7-1	Viruses; dsDNA viruses, no RNA stage; Caudovirales; Myoviridae; unclassified Myoviridae	NC_019519				861208	Agrobacterium sp. H13-3	Bacteria; Proteobacteria; Alphaproteobacteria; Rhizobiales; Rhizobiaceae; Agrobacterium		NCBI Virus, RefSeq
929833	Rhizobium phage RR1-A	Viruses; dsDNA viruses, no RNA stage; Caudovirales; Myoviridae; unclassified Myoviridae	NC_021560				358	Agrobacterium tumefaciens	Bacteria; Proteobacteria; Alphaproteobacteria; Rhizobiales; Rhizobiaceae; Agrobacterium; Agrobacterium tumefaciens complex		RefSeq
929834	Rhizobium phage RR1-B	Viruses; dsDNA viruses, no RNA stage; Caudovirales; Myoviridae; unclassified Myoviridae	NC_021557				358	Agrobacterium tumefaciens	Bacteria; Proteobacteria; Alphaproteobacteria; Rhizobiales; Rhizobiaceae; Agrobacterium; Agrobacterium tumefaciens complex		RefSeq
1220714	Rhizobium phage RHEph06	Viruses; dsDNA viruses, no RNA stage; Caudovirales; Myoviridae; Rheph4virus; unclassified Rheph4virus; Rhizobium phage RHE	NC_027296				526947	Rhizobium etli GR56	Bacteria; Proteobacteria; Alphaproteobacteria; Rhizobiales; Rhizobiaceae; Rhizobium		RefSeq
179237	Sinorhizobium phage PBC5	Viruses; dsDNA viruses, no RNA stage; Caudovirales; Podoviridae; unclassified Podoviridae	NC_003324				382	Sinorhizobium meliloti	Bacteria; Proteobacteria; Alphaproteobacteria; Rhizobiales; Rhizobiaceae; Sinorhizobium		NCBI Virus, RefSeq
1524882	Sinorhizobium phage phiLM21	Viruses; dsDNA viruses, no RNA stage; Caudovirales; Siphoviridae; unclassified Siphoviridae	NC_029046				1449788	Sinorhizobium sp. LM21	Bacteria; Proteobacteria; Alphaproteobacteria; Rhizobiales; Rhizobiaceae; Sinorhizobium		NCBI Virus, RefSeq
1357423	Sinorhizobium phage phiM12	Viruses; dsDNA viruses, no RNA stage; Caudovirales; Myoviridae; M12virus; Sinorhizobium virus M12	NC_027204				382	Sinorhizobium meliloti	Bacteria; Proteobacteria; Alphaproteobacteria; Rhizobiales; Rhizobiaceae; Sinorhizobium		RefSeq
1636182	Sinorhizobium phage phiM9	Viruses; dsDNA viruses, no RNA stage; Caudovirales; Myoviridae; unclassified Myoviridae	NC_028676				382	Sinorhizobium meliloti	Bacteria; Proteobacteria; Alphaproteobacteria; Rhizobiales; Rhizobiaceae; Sinorhizobium		NCBI Virus, RefSeq
1647405	Sinorhizobium phage phiN3	Viruses; dsDNA viruses, no RNA stage; Caudovirales; Myoviridae; M12virus; Sinorhizobium virus N3	NC_028945				382	Sinorhizobium meliloti	Bacteria; Proteobacteria; Alphaproteobacteria; Rhizobiales; Rhizobiaceae; Sinorhizobium		RefSeq
1197951	Celeribacter phage P12053L	Viruses; dsDNA viruses, no RNA stage; Caudovirales; Podoviridae; unclassified Podoviridae	NC_018280				875170	Celeribacter	Bacteria; Proteobacteria; Alphaproteobacteria; Rhodobacterales; Rhodobacteraceae		NCBI Virus
754044	Loktanella phage pCB2051-A	Viruses; dsDNA viruses, no RNA stage; unclassified dsDNA phages	NC_020853				245186	Loktanella	Bacteria; Proteobacteria; Alphaproteobacteria; Rhodobacterales; Rhodobacteraceae		NCBI Virus
754055	Rhodobacter phage RC1	Viruses; dsDNA viruses, no RNA stage; Caudovirales; Siphoviridae; unclassified Siphoviridae	NC_020839				1060	Rhodobacter	Bacteria; Proteobacteria; Alphaproteobacteria; Rhodobacterales; Rhodobacteraceae		NCBI Virus
1105286	Rhodobacter phage RcapMu	Viruses; dsDNA viruses, no RNA stage; Caudovirales; Siphoviridae; unclassified Siphoviridae	NC_016165				1060	Rhodobacter	Bacteria; Proteobacteria; Alphaproteobacteria; Rhodobacterales; Rhodobacteraceae		NCBI Virus
1131316	Rhodobacter phage RcapNL	Viruses; dsDNA viruses, no RNA stage; unclassified dsDNA phages	NC_020489				1060	Rhodobacter	Bacteria; Proteobacteria; Alphaproteobacteria; Rhodobacterales; Rhodobacteraceae		NCBI Virus
754056	Rhodovulum phage RS1	Viruses; dsDNA viruses, no RNA stage; Caudovirales; Siphoviridae; unclassified Siphoviridae	NC_020866				34008	Rhodovulum	Bacteria; Proteobacteria; Alphaproteobacteria; Rhodobacterales; Rhodobacteraceae		NCBI Virus
136084	Roseobacter virus SIO1	Viruses; dsDNA viruses, no RNA stage; Caudovirales; Podoviridae; unassigned Podoviridae	NC_002519				2433	Roseobacter	Bacteria; Proteobacteria; Alphaproteobacteria; Rhodobacterales; Rhodobacteraceae		NCBI Virus
1477404	Dinoroseobacter phage DFL12phi1	Viruses; dsDNA viruses, no RNA stage; Caudovirales; Podoviridae; Dfl12virus; Dinoroseobacter virus DFL12	NC_024367				215813	Dinoroseobacter shibae	Bacteria; Proteobacteria; Alphaproteobacteria; Rhodobacterales; Rhodobacteraceae; Dinoroseobacter		RefSeq
2494563	Paracoccus phage vB_PmaS-R3	Viruses; dsDNA viruses, no RNA stage; Caudovirales; Siphoviridae; unclassified Siphoviridae	NC_026608				59779	Paracoccus marcusii	Bacteria; Proteobacteria; Alphaproteobacteria; Rhodobacterales; Rhodobacteraceae; Paracoccus		NCBI Virus, RefSeq
1662332	Rhodobacter phage RcRhea	Viruses; dsDNA viruses, no RNA stage; Caudovirales; Siphoviridae; Cronusvirus; Rhodobacter virus RcCronus	NC_028954				1414586	Rhodobacter capsulatus YW1	Bacteria; Proteobacteria; Alphaproteobacteria; Rhodobacterales; Rhodobacteraceae; Rhodobacter		RefSeq
1662330	Rhodobacter phage RcTitan	Viruses; dsDNA viruses, no RNA stage; Caudovirales; Siphoviridae; Titanvirus; Rhodobacter virus RcTitan	NC_029097				1414586	Rhodobacter capsulatus YW1	Bacteria; Proteobacteria; Alphaproteobacteria; Rhodobacterales; Rhodobacteraceae; Rhodobacter		RefSeq
1873452	Rhodovulum phage vB_RhkS_P1	Viruses; dsDNA viruses, no RNA stage; Caudovirales; Siphoviridae; unclassified Siphoviridae	NC_031059				1564506	Rhodovulum sp. P5	Bacteria; Proteobacteria; Alphaproteobacteria; Rhodobacterales; Rhodobacteraceae; Rhodovulum		NCBI Virus, RefSeq
562742	Roseobacter phage RDJL Phi 1	Viruses; dsDNA viruses, no RNA stage; Caudovirales; Siphoviridae; Rdjlvirus; Roseobacter virus RDJL1	NC_015466				2434	Roseobacter denitrificans	Bacteria; Proteobacteria; Alphaproteobacteria; Rhodobacterales; Rhodobacteraceae; Roseobacter		RefSeq
1555208	Ruegeria phage DSS3-P1	Viruses; dsDNA viruses, no RNA stage; Caudovirales; Siphoviridae; unclassified Siphoviridae	NC_025428				246200	Ruegeria pomeroyi DSS-3	Bacteria; Proteobacteria; Alphaproteobacteria; Rhodobacterales; Rhodobacteraceae; Ruegeria		NCBI Virus, RefSeq
490912	Silicibacter phage DSS3phi2	Viruses; dsDNA viruses, no RNA stage; Caudovirales; Podoviridae; unclassified Podoviridae	NC_012697				246200	Ruegeria pomeroyi DSS-3	Bacteria; Proteobacteria; Alphaproteobacteria; Rhodobacterales; Rhodobacteraceae; Ruegeria		NCBI Virus, RefSeq
490913	Sulfitobacter phage EE36phi1	Viruses; dsDNA viruses, no RNA stage; Caudovirales; Podoviridae; unclassified Podoviridae	NC_012696				52598	Sulfitobacter sp. EE-36	Bacteria; Proteobacteria; Alphaproteobacteria; Rhodobacterales; Rhodobacteraceae; Sulfitobacter		NCBI Virus, RefSeq
1526550	Sulfitobacter phage NYA-2014a	Viruses; dsDNA viruses, no RNA stage; unclassified dsDNA phages	NC_027299				1525218	Sulfitobacter sp. CB2047	Bacteria; Proteobacteria; Alphaproteobacteria; Rhodobacterales; Rhodobacteraceae; Sulfitobacter		NCBI Virus, RefSeq
754045	Sulfitobacter phage pCB2047-A	Viruses; dsDNA viruses, no RNA stage; unclassified dsDNA phages	NC_020858				1525218	Sulfitobacter sp. CB2047	Bacteria; Proteobacteria; Alphaproteobacteria; Rhodobacterales; Rhodobacteraceae; Sulfitobacter		NCBI Virus, RefSeq
754043	Sulfitobacter phage pCB2047-C	Viruses; dsDNA viruses, no RNA stage; unclassified dsDNA phages	NC_020856				1525218	Sulfitobacter sp. CB2047	Bacteria; Proteobacteria; Alphaproteobacteria; Rhodobacterales; Rhodobacteraceae; Sulfitobacter		NCBI Virus, RefSeq
754046	Sulfitobacter phage phiCB2047-B	Viruses; dsDNA viruses, no RNA stage; Caudovirales; Podoviridae; unclassified Podoviridae	NC_020862				1525218	Sulfitobacter sp. CB2047	Bacteria; Proteobacteria; Alphaproteobacteria; Rhodobacterales; Rhodobacteraceae; Sulfitobacter		NCBI Virus, RefSeq
467481	Azospirillum phage Cd	Viruses; dsDNA viruses, no RNA stage; Caudovirales; Siphoviridae; unclassified Siphoviridae	NC_010355				191	Azospirillum	Bacteria; Proteobacteria; Alphaproteobacteria; Rhodospirillales; Rhodospirillaceae		NCBI Virus
1150991	Sphingomonas phage PAU	Viruses; dsDNA viruses, no RNA stage; Caudovirales; Myoviridae; unclassified Myoviridae	NC_019521				13687	Sphingomonas	Bacteria; Proteobacteria; Alphaproteobacteria; Sphingomonadales; Sphingomonadaceae		NCBI Virus
1610509	Achromobacter phage phiAxp-1	Viruses; dsDNA viruses, no RNA stage; Caudovirales; Siphoviridae; unclassified Siphoviridae	NC_029033				222	Achromobacter	Bacteria; Proteobacteria; Betaproteobacteria; Burkholderiales; Alcaligenaceae		NCBI Virus
1589747	Achromobacter phage 83-24	Viruses; dsDNA viruses, no RNA stage; Caudovirales; Siphoviridae; Jwxvirus; Achromobacter virus 83-24	NC_028834				85698	Achromobacter xylosoxidans	Bacteria; Proteobacteria; Betaproteobacteria; Burkholderiales; Alcaligenaceae; Achromobacter	24466294	Literature, RefSeq
1416009	Achromobacter phage JWAlpha	Viruses; dsDNA viruses, no RNA stage; Caudovirales; Podoviridae; Jwalphavirus; Achromobacter virus JWAlpha	NC_023556				85698	Achromobacter xylosoxidans	Bacteria; Proteobacteria; Betaproteobacteria; Burkholderiales; Alcaligenaceae; Achromobacter		RefSeq
1589748	Achromobacter phage JWF	Viruses; dsDNA viruses, no RNA stage; Caudovirales; Siphoviridae; unclassified Siphoviridae	NC_029075				85698	Achromobacter xylosoxidans	Bacteria; Proteobacteria; Betaproteobacteria; Burkholderiales; Alcaligenaceae; Achromobacter		NCBI Virus, RefSeq
1589746	Achromobacter phage JWX	Viruses; dsDNA viruses, no RNA stage; Caudovirales; Siphoviridae; Jwxvirus; Achromobacter virus JWX	NC_028768				85698	Achromobacter xylosoxidans	Bacteria; Proteobacteria; Betaproteobacteria; Burkholderiales; Alcaligenaceae; Achromobacter	24466294	Literature, RefSeq
1664246	Achromobacter phage phiAxp-2	Viruses; dsDNA viruses, no RNA stage; Caudovirales; Siphoviridae; unclassified Siphoviridae	NC_029106				85698	Achromobacter xylosoxidans	Bacteria; Proteobacteria; Betaproteobacteria; Burkholderiales; Alcaligenaceae; Achromobacter		NCBI Virus, RefSeq
1664247	Achromobacter phage phiAxp-3	Viruses; dsDNA viruses, no RNA stage; Caudovirales; Podoviridae; Jwalphavirus; Achromobacter virus Axp3	NC_028908				85698	Achromobacter xylosoxidans	Bacteria; Proteobacteria; Betaproteobacteria; Burkholderiales; Alcaligenaceae; Achromobacter		RefSeq
194699	Bordetella virus BPP1	Viruses; dsDNA viruses, no RNA stage; Caudovirales; Podoviridae; Bpp1virus	NC_005357				518	Bordetella bronchiseptica	Bacteria; Proteobacteria; Betaproteobacteria; Burkholderiales; Alcaligenaceae; Bordetella		NCBI Virus, RefSeq, UniProt
279530	Burkholderia phage BcepB1A	Viruses; dsDNA viruses, no RNA stage; Caudovirales; Myoviridae; unclassified Myoviridae	NC_005886				32008	Burkholderia	Bacteria; Proteobacteria; Betaproteobacteria; Burkholderiales; Burkholderiaceae		NCBI Virus
242527	Burkholderia virus Bcep22	Viruses; dsDNA viruses, no RNA stage; Caudovirales; Podoviridae; Bcep22virus	NC_005262				32008	Burkholderia	Bacteria; Proteobacteria; Betaproteobacteria; Burkholderiales; Burkholderiaceae		NCBI Virus
264729	Burkholderia virus BcepMu	Viruses; dsDNA viruses, no RNA stage; Caudovirales; Myoviridae; Bcepmuvirus	NC_005882				32008	Burkholderia	Bacteria; Proteobacteria; Betaproteobacteria; Burkholderiales; Burkholderiaceae		NCBI Virus
1585840	Ralstonia phage RSL2	Viruses; dsDNA viruses, no RNA stage; Caudovirales; Myoviridae; Rsl2virus; Ralstonia virus RSL2	NC_028950				48736	Ralstonia	Bacteria; Proteobacteria; Betaproteobacteria; Burkholderiales; Burkholderiaceae
1785960	Ralstonia phage RSP15	Viruses; dsDNA viruses, no RNA stage; Caudovirales; Myoviridae; unclassified Myoviridae	NC_030948				48736	Ralstonia	Bacteria; Proteobacteria; Betaproteobacteria; Burkholderiales; Burkholderiaceae		NCBI Virus
1133022	Burkholderia phage AH2	Viruses; dsDNA viruses, no RNA stage; Caudovirales; Siphoviridae; unclassified Siphoviridae	NC_018283				95486	Burkholderia cenocepacia	Bacteria; Proteobacteria; Betaproteobacteria; Burkholderiales; Burkholderiaceae; Burkholderia; Burkholderia cepacia complex		RefSeq
348137	Burkholderia phage Bcep176	Viruses; dsDNA viruses, no RNA stage; Caudovirales; Siphoviridae; unclassified Siphoviridae	NC_007497				292	Burkholderia cepacia	Bacteria; Proteobacteria; Betaproteobacteria; Burkholderiales; Burkholderiaceae; Burkholderia; Burkholderia cepacia complex		NCBI Virus, RefSeq
437329	Burkholderia phage BcepGomr	Viruses; dsDNA viruses, no RNA stage; Caudovirales; Siphoviridae; unclassified Siphoviridae	NC_009447				292	Burkholderia cepacia	Bacteria; Proteobacteria; Betaproteobacteria; Burkholderiales; Burkholderiaceae; Burkholderia; Burkholderia cepacia complex		NCBI Virus, RefSeq
242861	Burkholderia phage BcepNazgul	Viruses; dsDNA viruses, no RNA stage; Caudovirales; Siphoviridae; unclassified Siphoviridae	NC_005091				292	Burkholderia cepacia	Bacteria; Proteobacteria; Betaproteobacteria; Burkholderiales; Burkholderiaceae; Burkholderia; Burkholderia cepacia complex		NCBI Virus, RefSeq
1401297	Burkholderia phage JG068	Viruses; dsDNA viruses, no RNA stage; Caudovirales; Podoviridae; Autographivirinae; unclassified Autographivirinae	NC_022916				95486	Burkholderia cenocepacia	Bacteria; Proteobacteria; Betaproteobacteria; Burkholderiales; Burkholderiaceae; Burkholderia; Burkholderia cepacia complex		NCBI Virus, RefSeq
1132026	Burkholderia phage KL1	Viruses; dsDNA viruses, no RNA stage; Caudovirales; Siphoviridae; Septima3virus; Burkholderia virus KL1	NC_018278				95486	Burkholderia cenocepacia	Bacteria; Proteobacteria; Betaproteobacteria; Burkholderiales; Burkholderiaceae; Burkholderia; Burkholderia cepacia complex		RefSeq
910474	Burkholderia phage KL3	Viruses; dsDNA viruses, no RNA stage; Caudovirales; Myoviridae; Peduovirinae; P2virus; unclassified P2virus	NC_015266				152480	Burkholderia ambifaria	Bacteria; Proteobacteria; Betaproteobacteria; Burkholderiales; Burkholderiaceae; Burkholderia; Burkholderia cepacia complex		RefSeq
557289	Burkholderia phage KS10	Viruses; dsDNA viruses, no RNA stage; Caudovirales; Myoviridae; unclassified Myoviridae	NC_011216				95486	Burkholderia cenocepacia	Bacteria; Proteobacteria; Betaproteobacteria; Burkholderiales; Burkholderiaceae; Burkholderia; Burkholderia cepacia complex		NCBI Virus, RefSeq
910475	Burkholderia phage KS14	Viruses; dsDNA viruses, no RNA stage; Caudovirales; Myoviridae; Peduovirinae; P2virus; unclassified P2virus	NC_015273				95486	Burkholderia cenocepacia	Bacteria; Proteobacteria; Betaproteobacteria; Burkholderiales; Burkholderiaceae; Burkholderia; Burkholderia cepacia complex		RefSeq
910473	Burkholderia phage KS5	Viruses; dsDNA viruses, no RNA stage; Caudovirales; Myoviridae; Peduovirinae; P2virus; unclassified P2virus	NC_015265				95486	Burkholderia cenocepacia	Bacteria; Proteobacteria; Betaproteobacteria; Burkholderiales; Burkholderiaceae; Burkholderia; Burkholderia cepacia complex		NCBI Virus, RefSeq
244310	Burkholderia virus Bcep1	Viruses; dsDNA viruses, no RNA stage; Caudovirales; Myoviridae; Bcep78virus	NC_005263				95486	Burkholderia cenocepacia	Bacteria; Proteobacteria; Betaproteobacteria; Burkholderiales; Burkholderiaceae; Burkholderia; Burkholderia cepacia complex		NCBI Virus, RefSeq
260373	Burkholderia virus Bcep43	Viruses; dsDNA viruses, no RNA stage; Caudovirales; Myoviridae; Bcep78virus	NC_005342				292	Burkholderia cepacia	Bacteria; Proteobacteria; Betaproteobacteria; Burkholderiales; Burkholderiaceae; Burkholderia; Burkholderia cepacia complex		NCBI Virus, RefSeq
209052	Burkholderia virus Bcep781	Viruses; dsDNA viruses, no RNA stage; Caudovirales; Myoviridae; Bcep78virus	NC_004333				292	Burkholderia cepacia	Bacteria; Proteobacteria; Betaproteobacteria; Burkholderiales; Burkholderiaceae; Burkholderia; Burkholderia cepacia complex		NCBI Virus, RefSeq, UniProt
279280	Burkholderia virus BcepC6B	Viruses; dsDNA viruses, no RNA stage; Caudovirales; Podoviridae; Bpp1virus	NC_005887				292	Burkholderia cepacia	Bacteria; Proteobacteria; Betaproteobacteria; Burkholderiales; Burkholderiaceae; Burkholderia; Burkholderia cepacia complex		NCBI Virus, RefSeq
417280	Burkholderia virus BcepF1	Viruses; dsDNA viruses, no RNA stage; Caudovirales; Myoviridae; Pbunavirus	NC_009015				152480	Burkholderia ambifaria	Bacteria; Proteobacteria; Betaproteobacteria; Burkholderiales; Burkholderiaceae; Burkholderia; Burkholderia cepacia complex		NCBI Virus, RefSeq
644524	Burkholderia virus Bcepil02	Viruses; dsDNA viruses, no RNA stage; Caudovirales; Podoviridae; Bcep22virus	NC_012743				95486	Burkholderia cenocepacia	Bacteria; Proteobacteria; Betaproteobacteria; Burkholderiales; Burkholderiaceae; Burkholderia; Burkholderia cepacia complex		NCBI Virus, RefSeq
1195073	Burkholderia virus Bcepmigl	Viruses; dsDNA viruses, no RNA stage; Caudovirales; Podoviridae; Bcep22virus	NC_019917				95486	Burkholderia cenocepacia	Bacteria; Proteobacteria; Betaproteobacteria; Burkholderiales; Burkholderiaceae; Burkholderia; Burkholderia cepacia complex		NCBI Virus, RefSeq
446807	Burkholderia virus BcepNY3	Viruses; dsDNA viruses, no RNA stage; Caudovirales; Myoviridae; Bcep78virus	NC_009604				331272	Burkholderia cenocepacia HI2424	Bacteria; Proteobacteria; Betaproteobacteria; Burkholderiales; Burkholderiaceae; Burkholderia; Burkholderia cepacia complex		NCBI Virus, RefSeq
1136535	Burkholderia virus DC1	Viruses; dsDNA viruses, no RNA stage; Caudovirales; Podoviridae; Bcep22virus	NC_018452				292	Burkholderia cepacia	Bacteria; Proteobacteria; Betaproteobacteria; Burkholderiales; Burkholderiaceae; Burkholderia; Burkholderia cepacia complex		RefSeq
335797	Burkholderia phage KS9	Viruses; dsDNA viruses, no RNA stage; Caudovirales; Siphoviridae; E125virus; unclassified E125virus	NC_013055				28450	Burkholderia pseudomallei	Bacteria; Proteobacteria; Betaproteobacteria; Burkholderiales; Burkholderiaceae; Burkholderia; pseudomallei group		NCBI Virus
1282994	Burkholderia phage ST79	Viruses; dsDNA viruses, no RNA stage; Caudovirales; Myoviridae; Peduovirinae; P2virus; unclassified P2virus	NC_021343				28450	Burkholderia pseudomallei	Bacteria; Proteobacteria; Betaproteobacteria; Burkholderiales; Burkholderiaceae; Burkholderia; pseudomallei group		NCBI Virus, RefSeq
255131	Burkholderia virus phi1026b	Viruses; dsDNA viruses, no RNA stage; Caudovirales; Siphoviridae; E125virus	NC_005284				28450	Burkholderia pseudomallei	Bacteria; Proteobacteria; Betaproteobacteria; Burkholderiales; Burkholderiaceae; Burkholderia; pseudomallei group		NCBI Virus, RefSeq
332032	Burkholderia virus phi52237	Viruses; dsDNA viruses, no RNA stage; Caudovirales; Myoviridae; Peduovirinae; P2virus	NC_007145				28450	Burkholderia pseudomallei	Bacteria; Proteobacteria; Betaproteobacteria; Burkholderiales; Burkholderiaceae; Burkholderia; pseudomallei group		NCBI Virus, RefSeq
431891	Burkholderia virus phi6442	Viruses; dsDNA viruses, no RNA stage; Caudovirales; Siphoviridae; E125virus	NC_009235				28450	Burkholderia pseudomallei	Bacteria; Proteobacteria; Betaproteobacteria; Burkholderiales; Burkholderiaceae; Burkholderia; pseudomallei group		NCBI Virus, RefSeq
431892	Burkholderia virus phiE122	Viruses; dsDNA viruses, no RNA stage; Caudovirales; Myoviridae; Peduovirinae; P2virus	NC_009236				28450	Burkholderia pseudomallei	Bacteria; Proteobacteria; Betaproteobacteria; Burkholderiales; Burkholderiaceae; Burkholderia; pseudomallei group		NCBI Virus, RefSeq
180504	Burkholderia virus phiE125	Viruses; dsDNA viruses, no RNA stage; Caudovirales; Siphoviridae; E125virus	NC_003309				57975	Burkholderia thailandensis	Bacteria; Proteobacteria; Betaproteobacteria; Burkholderiales; Burkholderiaceae; Burkholderia; pseudomallei group		NCBI Virus, RefSeq
431893	Burkholderia virus phiE202	Viruses; dsDNA viruses, no RNA stage; Caudovirales; Myoviridae; Peduovirinae; P2virus	NC_009234				57975	Burkholderia thailandensis	Bacteria; Proteobacteria; Betaproteobacteria; Burkholderiales; Burkholderiaceae; Burkholderia; pseudomallei group		NCBI Virus, RefSeq
431894	Burkholderia virus phiE255	Viruses; dsDNA viruses, no RNA stage; Caudovirales; Myoviridae; Bcepmuvirus	NC_009237				57975	Burkholderia thailandensis	Bacteria; Proteobacteria; Betaproteobacteria; Burkholderiales; Burkholderiaceae; Burkholderia; pseudomallei group		NCBI Virus, RefSeq
1980924	Ralstonia phage phiRSL1	Viruses; dsDNA viruses, no RNA stage; Caudovirales; Myoviridae; Rslunavirus; Ralstonia virus RSL1	NC_010811				305	Ralstonia solanacearum	Bacteria; Proteobacteria; Betaproteobacteria; Burkholderiales; Burkholderiaceae; Ralstonia	20034649	Literature
1483485	Ralstonia phage RS138	Viruses; dsDNA viruses, no RNA stage; Caudovirales; Siphoviridae; unclassified Siphoviridae	NC_029107				305	Ralstonia solanacearum	Bacteria; Proteobacteria; Betaproteobacteria; Burkholderiales; Burkholderiaceae; Ralstonia		NCBI Virus, RefSeq
551790	Ralstonia phage RSB1	Viruses; dsDNA viruses, no RNA stage; Caudovirales; Podoviridae; Autographivirinae; unclassified Autographivirinae	NC_011201				305	Ralstonia solanacearum	Bacteria; Proteobacteria; Betaproteobacteria; Burkholderiales; Burkholderiaceae; Ralstonia		NCBI Virus, RefSeq
913183	Ralstonia phage RSB2	Viruses; dsDNA viruses, no RNA stage; Caudovirales; Podoviridae; Autographivirinae; T7virus; unclassified T7virus	NC_023736				305	Ralstonia solanacearum	Bacteria; Proteobacteria; Betaproteobacteria; Burkholderiales; Burkholderiaceae; Ralstonia		NCBI Virus, RefSeq
1402875	Ralstonia phage RSB3	Viruses; dsDNA viruses, no RNA stage; Caudovirales; Podoviridae; Autographivirinae; Phikmvvirus; unclassified Phikmvvirus	NC_022917				305	Ralstonia solanacearum	Bacteria; Proteobacteria; Betaproteobacteria; Burkholderiales; Burkholderiaceae; Ralstonia		NCBI Virus, RefSeq
1689679	Ralstonia phage RSF1	Viruses; dsDNA viruses, no RNA stage; Caudovirales; Myoviridae; Rsl2virus; Ralstonia virus RSF1	NC_028899				305	Ralstonia solanacearum	Bacteria; Proteobacteria; Betaproteobacteria; Burkholderiales; Burkholderiaceae; Ralstonia		RefSeq
1481785	Ralstonia phage RSJ2	Viruses; dsDNA viruses, no RNA stage; Caudovirales; Podoviridae; Autographivirinae; unclassified Autographivirinae	NC_028988				305	Ralstonia solanacearum	Bacteria; Proteobacteria; Betaproteobacteria; Burkholderiales; Burkholderiaceae; Ralstonia		NCBI Virus, RefSeq
1538364	Ralstonia phage RSJ5	Viruses; dsDNA viruses, no RNA stage; Caudovirales; Podoviridae; Autographivirinae; unclassified Autographivirinae	NC_029007				305	Ralstonia solanacearum	Bacteria; Proteobacteria; Betaproteobacteria; Burkholderiales; Burkholderiaceae; Ralstonia		NCBI Virus, RefSeq
1417599	Ralstonia phage RSK1	Viruses; dsDNA viruses, no RNA stage; Caudovirales; Podoviridae; unclassified Podoviridae	NC_022915				305	Ralstonia solanacearum	Bacteria; Proteobacteria; Betaproteobacteria; Burkholderiales; Burkholderiaceae; Ralstonia		NCBI Virus, RefSeq
1530085	Ralstonia phage RSY1	Viruses; dsDNA viruses, no RNA stage; Caudovirales; Myoviridae; Peduovirinae; P2virus; unclassified P2virus	NC_025115				305	Ralstonia solanacearum	Bacteria; Proteobacteria; Betaproteobacteria; Burkholderiales; Burkholderiaceae; Ralstonia		NCBI Virus, RefSeq
406340	Ralstonia virus RSA1	Viruses; dsDNA viruses, no RNA stage; Caudovirales; Myoviridae; Peduovirinae; P2virus	NC_009382				305	Ralstonia solanacearum	Bacteria; Proteobacteria; Betaproteobacteria; Burkholderiales; Burkholderiaceae; Ralstonia		NCBI Virus, RefSeq
1563661	Delftia phage RG-2014	Viruses; dsDNA viruses, no RNA stage; Caudovirales; Podoviridae; unclassified Podoviridae	NC_027348				80865	Delftia	Bacteria; Proteobacteria; Betaproteobacteria; Burkholderiales; Comamonadaceae		NCBI Virus
665032	Deftia phage phiW-14	Viruses; dsDNA viruses, no RNA stage; Caudovirales; Myoviridae; unclassified Myoviridae	NC_013697				80866	Delftia acidovorans	Bacteria; Proteobacteria; Betaproteobacteria; Burkholderiales; Comamonadaceae; Delftia		NCBI Virus, RefSeq
1647385	Delftia phage IME-DE1	Viruses; dsDNA viruses, no RNA stage; Caudovirales; Podoviridae; Autographivirinae; T7virus; unclassified T7virus	NC_028702				1537702	Delftia sp. 670	Bacteria; Proteobacteria; Betaproteobacteria; Burkholderiales; Comamonadaceae; Delftia		NCBI Virus, RefSeq
1636270	Rhodoferax phage P26218	Viruses; dsDNA viruses, no RNA stage; Caudovirales; Podoviridae; unclassified Podoviridae	NC_029061				2184758	Rhodoferax sp. IMCC26218	Bacteria; Proteobacteria; Betaproteobacteria; Burkholderiales; Comamonadaceae; Rhodoferax		NCBI Virus, RefSeq
551895	Iodobacteriophage phiPLPE	Viruses; dsDNA viruses, no RNA stage; Caudovirales; Myoviridae; Msw3virus; unclassified Msw3virus	NC_011142				641420	Iodobacter sp. CdM7	Bacteria; Proteobacteria; Betaproteobacteria; Neisseriales; Chromobacteriaceae; Iodobacter		NCBI Virus, RefSeq
49964	Myxococcus phage Mx8	Viruses; dsDNA viruses, no RNA stage; Caudovirales; Podoviridae; unclassified Podoviridae	NC_003085				32	Myxococcus	Bacteria; Proteobacteria; delta/epsilon subdivisions; Deltaproteobacteria; Myxococcales; Cystobacterineae; Myxococcaceae		NCBI Virus
1541686	Campylobacter phage PC14	Viruses; dsDNA viruses, no RNA stage; Caudovirales; Myoviridae; Eucampyvirinae; Cp8virus; unclassified Cp8unalikevirus	NC_031909				194	Campylobacter	Bacteria; Proteobacteria; delta/epsilon subdivisions; Epsilonproteobacteria; Campylobacterales; Campylobacteraceae		NCBI Virus
722418	Campylobacter virus CPt10	Viruses; dsDNA viruses, no RNA stage; Caudovirales; Myoviridae; Eucampyvirinae; Cp220virus	NC_027996				194	Campylobacter	Bacteria; Proteobacteria; delta/epsilon subdivisions; Epsilonproteobacteria; Campylobacterales; Campylobacteraceae		NCBI Virus
1190451	Campylobacter virus CP21	Viruses; dsDNA viruses, no RNA stage; Caudovirales; Myoviridae; Eucampyvirinae; Cp220virus	NC_019507				205	Campylobacter sp.	Bacteria; Proteobacteria; delta/epsilon subdivisions; Epsilonproteobacteria; Campylobacterales; Campylobacteraceae; Campylobacter		NCBI Virus, RefSeq
722417	Campylobacter virus CP220	Viruses; dsDNA viruses, no RNA stage; Caudovirales; Myoviridae; Eucampyvirinae; Cp220virus	NC_027997				205	Campylobacter sp.	Bacteria; Proteobacteria; delta/epsilon subdivisions; Epsilonproteobacteria; Campylobacterales; Campylobacteraceae; Campylobacter		NCBI Virus, RefSeq
1110702	Campylobacter virus CPX	Viruses; dsDNA viruses, no RNA stage; Caudovirales; Myoviridae; Eucampyvirinae; Cp8virus	NC_016562				197	Campylobacter jejuni	Bacteria; Proteobacteria; delta/epsilon subdivisions; Epsilonproteobacteria; Campylobacterales; Campylobacteraceae; Campylobacter		NCBI Virus, RefSeq
934027	Campylobacter virus NCTC12673	Viruses; dsDNA viruses, no RNA stage; Caudovirales; Myoviridae; Eucampyvirinae; Cp8virus	NC_015464				197	Campylobacter jejuni	Bacteria; Proteobacteria; delta/epsilon subdivisions; Epsilonproteobacteria; Campylobacterales; Campylobacteraceae; Campylobacter		NCBI Virus, RefSeq
1229752	Campylobacter phage CP30A	Viruses; dsDNA viruses, no RNA stage; Caudovirales; Myoviridae; Eucampyvirinae; Cp8virus; Campylobacter virus CP30A	NC_018861				32022	Campylobacter jejuni subsp. jejuni	Bacteria; Proteobacteria; delta/epsilon subdivisions; Epsilonproteobacteria; Campylobacterales; Campylobacteraceae; Campylobacter; Campylobacter jejuni		RefSeq
1154995	Helicobacter phage 1961P	Viruses; dsDNA viruses, no RNA stage; Caudovirales; Podoviridae; Una961virus; Helicobacter virus 1961P	NC_019512				210	Helicobacter pylori	Bacteria; Proteobacteria; delta/epsilon subdivisions; Epsilonproteobacteria; Campylobacterales; Helicobacteraceae; Helicobacter		RefSeq
1208236	Helicobacter phage KHP30	Viruses; dsDNA viruses, no RNA stage; Caudovirales; Podoviridae; Una961virus; Helicobacter virus KHP30	NC_019928				210	Helicobacter pylori	Bacteria; Proteobacteria; delta/epsilon subdivisions; Epsilonproteobacteria; Campylobacterales; Helicobacteraceae; Helicobacter		RefSeq
1204178	Helicobacter phage KHP40	Viruses; dsDNA viruses, no RNA stage; Caudovirales; Podoviridae; Una961virus; Helicobacter virus KHP40	NC_019931				210	Helicobacter pylori	Bacteria; Proteobacteria; delta/epsilon subdivisions; Epsilonproteobacteria; Campylobacterales; Helicobacteraceae; Helicobacter		RefSeq
1069378	Helicobacter phage phiHP33	Viruses; dsDNA viruses, no RNA stage; Caudovirales; Podoviridae; Una961virus; unclassified Una961virus	NC_016568				999629	Helicobacter pylori B45	Bacteria; Proteobacteria; delta/epsilon subdivisions; Epsilonproteobacteria; Campylobacterales; Helicobacteraceae; Helicobacter		NCBI Virus, RefSeq
1505227	Aeromonas phage pAh6-C	Viruses; dsDNA viruses, no RNA stage; Caudovirales; Myoviridae; unclassified Myoviridae	NC_025459				642	Aeromonas	Bacteria; Proteobacteria; Gammaproteobacteria; Aeromonadales; Aeromonadaceae		NCBI Virus
1198014	Aeromonas phage Aes012	Viruses; dsDNA viruses, no RNA stage; Caudovirales; Myoviridae; Secunda5virus; Aeromonas virus Aes12	NC_020879				647	Aeromonas sp.	Bacteria; Proteobacteria; Gammaproteobacteria; Aeromonadales; Aeromonadaceae; Aeromonas		RefSeq
1198013	Aeromonas phage Aes508	Viruses; dsDNA viruses, no RNA stage; Caudovirales; Myoviridae; Secunda5virus; Aeromonas virus Aes508	NC_019543				645	Aeromonas salmonicida	Bacteria; Proteobacteria; Gammaproteobacteria; Aeromonadales; Aeromonadaceae; Aeromonas		RefSeq
1204516	Aeromonas phage CC2	Viruses; dsDNA viruses, no RNA stage; Caudovirales; Myoviridae; Tevenvirinae; unclassified Tevenvirinae	NC_019538				644	Aeromonas hydrophila	Bacteria; Proteobacteria; Gammaproteobacteria; Aeromonadales; Aeromonadaceae; Aeromonas		NCBI Virus, RefSeq
879628	Aeromonas phage phiAS4	Viruses; dsDNA viruses, no RNA stage; Caudovirales; Myoviridae; Secunda5virus; Aeromonas virus AS4	NC_014635				645	Aeromonas salmonicida	Bacteria; Proteobacteria; Gammaproteobacteria; Aeromonadales; Aeromonadaceae; Aeromonas		RefSeq
879630	Aeromonas phage phiAS5	Viruses; dsDNA viruses, no RNA stage; Caudovirales; Myoviridae; Tevenvirinae; unclassified Tevenvirinae	NC_014636				645	Aeromonas salmonicida	Bacteria; Proteobacteria; Gammaproteobacteria; Aeromonadales; Aeromonadaceae; Aeromonas		NCBI Virus, RefSeq
926067	Aeromonas phage PX29	Viruses; dsDNA viruses, no RNA stage; Caudovirales; Myoviridae; Tevenvirinae; unclassified Tevenvirinae	NC_023688				645	Aeromonas salmonicida	Bacteria; Proteobacteria; Gammaproteobacteria; Aeromonadales; Aeromonadaceae; Aeromonas	21029436	Literature, NCBI Virus, RefSeq
1127514	Aeromonas phage vB_AsaM-56	Viruses; dsDNA viruses, no RNA stage; Caudovirales; Myoviridae; unclassified Myoviridae	NC_019527				645	Aeromonas salmonicida	Bacteria; Proteobacteria; Gammaproteobacteria; Aeromonadales; Aeromonadaceae; Aeromonas		NCBI Virus, RefSeq
233894	Aeromonas virus 25	Viruses; dsDNA viruses, no RNA stage; Caudovirales; Myoviridae; Secunda5virus	NC_008208				645	Aeromonas salmonicida	Bacteria; Proteobacteria; Gammaproteobacteria; Aeromonadales; Aeromonadaceae; Aeromonas		NCBI Virus, RefSeq
321023	Aeromonas virus 31	Viruses; dsDNA viruses, no RNA stage; Caudovirales; Myoviridae; Secunda5virus	NC_007022				645	Aeromonas salmonicida	Bacteria; Proteobacteria; Gammaproteobacteria; Aeromonadales; Aeromonadaceae; Aeromonas		NCBI Virus, RefSeq
115987	Aeromonas virus 44RR2	Viruses; dsDNA viruses, no RNA stage; Caudovirales; Myoviridae; Secunda5virus; unclassified Secunda5virus	NC_005135				645	Aeromonas salmonicida	Bacteria; Proteobacteria; Gammaproteobacteria; Aeromonadales; Aeromonadaceae; Aeromonas		NCBI Virus, RefSeq
260149	Aeromonas virus 65	Viruses; dsDNA viruses, no RNA stage; Caudovirales; Myoviridae; Tevenvirinae; unassigned Tevenvirinae	NC_015251				645	Aeromonas salmonicida	Bacteria; Proteobacteria; Gammaproteobacteria; Aeromonadales; Aeromonadaceae; Aeromonas	16828113, 21029436	Literature, NCBI Virus, RefSeq
227470	Aeromonas virus Aeh1	Viruses; dsDNA viruses, no RNA stage; Caudovirales; Myoviridae; Tevenvirinae; unassigned Tevenvirinae	NC_005260				644	Aeromonas hydrophila	Bacteria; Proteobacteria; Gammaproteobacteria; Aeromonadales; Aeromonadaceae; Aeromonas		NCBI Virus, RefSeq
393598	Aeromonas virus phiO18P	Viruses; dsDNA viruses, no RNA stage; Caudovirales; Myoviridae; Peduovirinae; Hp1virus	NC_009542				651	Aeromonas media	Bacteria; Proteobacteria; Gammaproteobacteria; Aeromonadales; Aeromonadaceae; Aeromonas		NCBI Virus, RefSeq
1141132	Aeromonas phage phiAS7	Viruses; dsDNA viruses, no RNA stage; Caudovirales; Podoviridae; Autographivirinae; unclassified Autographivirinae	NC_019528				29491	Aeromonas salmonicida subsp. salmonicida	Bacteria; Proteobacteria; Gammaproteobacteria; Aeromonadales; Aeromonadaceae; Aeromonas; Aeromonas salmonicida		NCBI Virus, RefSeq
1300004	Alteromonas phage vB_AmaP_AD45-P1	Viruses; dsDNA viruses, no RNA stage; Caudovirales; Podoviridae; unclassified Podoviridae; Alteromonas phage vB_AmaP_AD45-P	NC_021532				1004787	Alteromonas macleodii str. 'Balearic Sea AD45'	Bacteria; Proteobacteria; Gammaproteobacteria; Alteromonadales; Alteromonadaceae; Alteromonas		RefSeq
765765	Colwellia phage 9A	Viruses; dsDNA viruses, no RNA stage; Caudovirales; Siphoviridae; unclassified Siphoviridae	NC_018088				28228	Colwellia	Bacteria; Proteobacteria; Gammaproteobacteria; Alteromonadales; Colwelliaceae		NCBI Virus, RefSeq
469660	Thalassomonas phage BA3	Viruses; dsDNA viruses, no RNA stage; Caudovirales; Podoviridae; unclassified Podoviridae	NC_009990				137583	Thalassomonas	Bacteria; Proteobacteria; Gammaproteobacteria; Alteromonadales; Colwelliaceae		NCBI Virus
1536592	Idiomarinaceae phage 1N2-2	Viruses; dsDNA viruses, no RNA stage; Caudovirales; Siphoviridae; unclassified Siphoviridae	NC_025439				1510939	Idiomarinaceae bacterium N2-2	Bacteria; Proteobacteria; Gammaproteobacteria; Alteromonadales; Idiomarinaceae		NCBI Virus, RefSeq
1527515	Idiomarinaceae phage Phi1M2-2	Viruses; dsDNA viruses, no RNA stage; Caudovirales; Siphoviridae; unclassified Siphoviridae	NC_025471				1510937	Idiomarinaceae bacterium M2-2	Bacteria; Proteobacteria; Gammaproteobacteria; Alteromonadales; Idiomarinaceae		NCBI Virus, RefSeq
1874540	Pseudoalteromonas phage PH1	Viruses; dsDNA viruses, no RNA stage; Caudovirales; Podoviridae; Kf1virus; unclassified Kf1virus	NC_031908				53246	Pseudoalteromonas	Bacteria; Proteobacteria; Gammaproteobacteria; Alteromonadales; Pseudoalteromonadaceae		NCBI Virus
1316739	Pseudoalteromonas phage RIO-1	Viruses; dsDNA viruses, no RNA stage; Caudovirales; Podoviridae; unclassified Podoviridae	NC_021300				53246	Pseudoalteromonas	Bacteria; Proteobacteria; Gammaproteobacteria; Alteromonadales; Pseudoalteromonadaceae		NCBI Virus
1874539	Pseudoalteromonas phage BS5	Viruses; dsDNA viruses, no RNA stage; Caudovirales; Siphoviridae; unclassified Siphoviridae	NC_031917				288	Pseudoalteromonas atlantica	Bacteria; Proteobacteria; Gammaproteobacteria; Alteromonadales; Pseudoalteromonadaceae; Pseudoalteromonas		NCBI Virus, RefSeq
1654919	Pseudoalteromonas phage H101	Viruses; dsDNA viruses, no RNA stage; Caudovirales; Myoviridae; unclassified Myoviridae	NC_029094				267375	Pseudoalteromonas marina	Bacteria; Proteobacteria; Gammaproteobacteria; Alteromonadales; Pseudoalteromonadaceae; Pseudoalteromonas		NCBI Virus, RefSeq
1636200	Pseudoalteromonas phage H103	Viruses; dsDNA viruses, no RNA stage; Caudovirales; Siphoviridae; unclassified Siphoviridae	NC_028819				267375	Pseudoalteromonas marina	Bacteria; Proteobacteria; Gammaproteobacteria; Alteromonadales; Pseudoalteromonadaceae; Pseudoalteromonas		NCBI Virus, RefSeq
877240	Pseudoalteromonas phage H105/1	Viruses; dsDNA viruses, no RNA stage; Caudovirales; Siphoviridae; unclassified Siphoviridae	NC_015293				1348393	Pseudoalteromonas sp. H105	Bacteria; Proteobacteria; Gammaproteobacteria; Alteromonadales; Pseudoalteromonadaceae; Pseudoalteromonas		NCBI Virus, RefSeq
1667322	Pseudoalteromonas phage Pq0	Viruses; dsDNA viruses, no RNA stage; Caudovirales; Siphoviridae; unclassified Siphoviridae	NC_029100				1678126	Pseudoalteromonas sp. Bq0	Bacteria; Proteobacteria; Gammaproteobacteria; Alteromonadales; Pseudoalteromonadaceae; Pseudoalteromonas		NCBI Virus, RefSeq
754052	Pseudoalteromonas phage pYD6-A	Viruses; dsDNA viruses, no RNA stage; Caudovirales; Podoviridae; unclassified Podoviridae	NC_020849				728062	Pseudoalteromonas sp. YD6	Bacteria; Proteobacteria; Gammaproteobacteria; Alteromonadales; Pseudoalteromonadaceae; Pseudoalteromonas		NCBI Virus, RefSeq
10661	Pseudoalteromonas virus PM2	Viruses; dsDNA viruses, no RNA stage; Corticoviridae; Corticovirus	NC_000867				28107	Pseudoalteromonas espejiana	Bacteria; Proteobacteria; Gammaproteobacteria; Alteromonadales; Pseudoalteromonadaceae; Pseudoalteromonas		UniProt
1458859	Shewanella sp. phage 1/4	Viruses; dsDNA viruses, no RNA stage; Caudovirales; Myoviridae; unclassified Myoviridae	NC_025436				22	Shewanella	Bacteria; Proteobacteria; Gammaproteobacteria; Alteromonadales; Shewanellaceae		NCBI Virus
1458860	Shewanella sp. phage 1/40	Viruses; dsDNA viruses, no RNA stage; Caudovirales; Myoviridae; unclassified Myoviridae	NC_025470				22	Shewanella	Bacteria; Proteobacteria; Gammaproteobacteria; Alteromonadales; Shewanellaceae		NCBI Virus
1458861	Shewanella sp. phage 1/41	Viruses; dsDNA viruses, no RNA stage; Caudovirales; Myoviridae; unclassified Myoviridae	NC_025458				22	Shewanella	Bacteria; Proteobacteria; Gammaproteobacteria; Alteromonadales; Shewanellaceae		NCBI Virus
1458862	Shewanella sp. phage 1/44	Viruses; dsDNA viruses, no RNA stage; Caudovirales; Siphoviridae; unclassified Siphoviridae	NC_025463				22	Shewanella	Bacteria; Proteobacteria; Gammaproteobacteria; Alteromonadales; Shewanellaceae		NCBI Virus
1458863	Shewanella sp. phage 3/49	Viruses; dsDNA viruses, no RNA stage; Caudovirales; Myoviridae; unclassified Myoviridae	NC_025466				22	Shewanella	Bacteria; Proteobacteria; Gammaproteobacteria; Alteromonadales; Shewanellaceae		NCBI Virus
1445859	Shewanella phage Spp001	Viruses; dsDNA viruses, no RNA stage; Caudovirales; Myoviridae; unclassified Myoviridae	NC_023594				24	Shewanella putrefaciens	Bacteria; Proteobacteria; Gammaproteobacteria; Alteromonadales; Shewanellaceae; Shewanella		NCBI Virus, RefSeq
10677	Escherichia virus Mu	Viruses; dsDNA viruses, no RNA stage; Caudovirales; Myoviridae; Muvirus	NC_000929				543	Enterobacteriaceae	Bacteria; Proteobacteria; Gammaproteobacteria; Enterobacterales		UniProt
10678	Escherichia virus P1	Viruses; dsDNA viruses, no RNA stage; Caudovirales; Myoviridae; P1virus	NC_005856				543	Enterobacteriaceae	Bacteria; Proteobacteria; Gammaproteobacteria; Enterobacterales		UniProt
115991	Escherichia virus RB43	Viruses; dsDNA viruses, no RNA stage; Caudovirales; Myoviridae; Tevenvirinae; Kp15virus; unclassified Kp15virus	NC_007023				543	Enterobacteriaceae	Bacteria; Proteobacteria; Gammaproteobacteria; Enterobacterales		NCBI Virus, RefSeq
1527524	Citrobacter phage Miller	Viruses; dsDNA viruses, no RNA stage; Caudovirales; Myoviridae; Tevenvirinae; Kp15virus; unclassified Kp15virus	NC_025414				544	Citrobacter	Bacteria; Proteobacteria; Gammaproteobacteria; Enterobacterales; Enterobacteriaceae		NCBI Virus
1871313	Citrobacter phage vB_CfrM_CfP1	Viruses; dsDNA viruses, no RNA stage; Caudovirales; Myoviridae; Tevenvirinae; Kp15virus; unclassified Kp15virus	NC_031057				544	Citrobacter	Bacteria; Proteobacteria; Gammaproteobacteria; Enterobacterales; Enterobacteriaceae		NCBI Virus
1410331	Cronobacter phage Dev2	Viruses; dsDNA viruses, no RNA stage; Caudovirales; Podoviridae; Autographivirinae; T7virus; unclassified T7virus	NC_023558				413496	Cronobacter	Bacteria; Proteobacteria; Gammaproteobacteria; Enterobacterales; Enterobacteriaceae		NCBI Virus
1712539	Cronobacter phage Dev-CD-23823	Viruses; dsDNA viruses, no RNA stage; Caudovirales; Podoviridae; Autographivirinae; unclassified Autographivirinae	NC_029070				413496	Cronobacter	Bacteria; Proteobacteria; Gammaproteobacteria; Enterobacterales; Enterobacteriaceae		NCBI Virus
1587520	Enterobacter phage phiEap-1	Viruses; dsDNA viruses, no RNA stage; Caudovirales; Podoviridae; Autographivirinae; Kp32virus; unclassified Kp32virus	NC_028772				547	Enterobacter	Bacteria; Proteobacteria; Gammaproteobacteria; Enterobacterales; Enterobacteriaceae		NCBI Virus
1701257	Enterobacter phage phiEap-2	Viruses; dsDNA viruses, no RNA stage; Caudovirales; Siphoviridae; Guernseyvirinae; unclassified Guernseyvirinae	NC_028695				547	Enterobacter	Bacteria; Proteobacteria; Gammaproteobacteria; Enterobacterales; Enterobacteriaceae		NCBI Virus
1654926	Escherichia phage HY03	Viruses; dsDNA viruses, no RNA stage; Caudovirales; Myoviridae; Tevenvirinae; T4virus; unclassified T4virus	NC_031047				561	Escherichia	Bacteria; Proteobacteria; Gammaproteobacteria; Enterobacterales; Enterobacteriaceae		NCBI Virus
1041524	Escherichia phage K30	Viruses; dsDNA viruses, no RNA stage; Caudovirales; Podoviridae; Autographivirinae; Kp32virus; Escherichia virus K30	NC_015719				561	Escherichia	Bacteria; Proteobacteria; Gammaproteobacteria; Enterobacterales; Enterobacteriaceae
1788294	Escherichia phage LM33_P1	Viruses; dsDNA viruses, no RNA stage; Caudovirales; Podoviridae; Autographivirinae; T7virus; unclassified T7virus	NC_031937				561	Escherichia	Bacteria; Proteobacteria; Gammaproteobacteria; Enterobacterales; Enterobacteriaceae		NCBI Virus
1837930	Escherichia phage MX01	Viruses; dsDNA viruses, no RNA stage; Caudovirales; Myoviridae; Tevenvirinae; Js98virus; unclassified Js98virus	NC_031934				561	Escherichia	Bacteria; Proteobacteria; Gammaproteobacteria; Enterobacterales; Enterobacteriaceae		NCBI Virus
1150869	Escherichia phage P13374	Viruses; dsDNA viruses, no RNA stage; Caudovirales; Podoviridae; Sepvirinae; Tl2011virus; unclassified Tl2011virus	NC_018846				561	Escherichia	Bacteria; Proteobacteria; Gammaproteobacteria; Enterobacterales; Enterobacteriaceae		NCBI Virus
1572753	Escherichia phage P483	Viruses; dsDNA viruses, no RNA stage; Caudovirales; Podoviridae; Autographivirinae; T7virus; unclassified T7virus	NC_028822				561	Escherichia	Bacteria; Proteobacteria; Gammaproteobacteria; Enterobacterales; Enterobacteriaceae		NCBI Virus
1572754	Escherichia phage P694	Viruses; dsDNA viruses, no RNA stage; Caudovirales; Podoviridae; Autographivirinae; T7virus; unclassified T7virus	NC_028863				561	Escherichia	Bacteria; Proteobacteria; Gammaproteobacteria; Enterobacterales; Enterobacteriaceae		NCBI Virus
1673871	Escherichia phage QL01	Viruses; dsDNA viruses, no RNA stage; Caudovirales; Myoviridae; Tevenvirinae; Js98virus; Escherichia virus QL01	NC_028847				561	Escherichia	Bacteria; Proteobacteria; Gammaproteobacteria; Enterobacterales; Enterobacteriaceae
1720500	Escherichia phage slur07	Viruses; dsDNA viruses, no RNA stage; Caudovirales; Myoviridae; Tevenvirinae; T4virus; unclassified T4virus	NC_028780				561	Escherichia	Bacteria; Proteobacteria; Gammaproteobacteria; Enterobacterales; Enterobacteriaceae		NCBI Virus
1728958	Escherichia phage slur09	Viruses; dsDNA viruses, no RNA stage; Caudovirales; Siphoviridae; T5virus; Escherichia virus slur09	NC_028840				561	Escherichia	Bacteria; Proteobacteria; Gammaproteobacteria; Enterobacterales; Enterobacteriaceae
1124654	Escherichia phage TL-2011b	Viruses; dsDNA viruses, no RNA stage; Caudovirales; Podoviridae; Epsilon15virus; unclassified Epsilon15likevirus	NC_019445				561	Escherichia	Bacteria; Proteobacteria; Gammaproteobacteria; Enterobacterales; Enterobacteriaceae		NCBI Virus
1873990	Escherichia phage vB_EcoM_Alf5	Viruses; dsDNA viruses, no RNA stage; Caudovirales; Myoviridae; Ounavirinae; Felixo1virus; unclassified Felixo1virus	NC_031082				561	Escherichia	Bacteria; Proteobacteria; Gammaproteobacteria; Enterobacterales; Enterobacteriaceae		NCBI Virus
1815590	Escherichia phage vB_EcoM-UFV13	Viruses; dsDNA viruses, no RNA stage; Caudovirales; Myoviridae; Tevenvirinae; T4virus; unclassified T4virus	NC_031103				561	Escherichia	Bacteria; Proteobacteria; Gammaproteobacteria; Enterobacterales; Enterobacteriaceae		NCBI Virus
1054461	Escherichia phage vB_EcoP_G7C	Viruses; dsDNA viruses, no RNA stage; Caudovirales; Podoviridae; G7cvirus; Escherichia virus G7C	NC_015933				561	Escherichia	Bacteria; Proteobacteria; Gammaproteobacteria; Enterobacterales; Enterobacteriaceae
1837931	Escherichia phage WG01	Viruses; dsDNA viruses, no RNA stage; Caudovirales; Myoviridae; Tevenvirinae; Js98virus; unclassified Js98virus	NC_031928				561	Escherichia	Bacteria; Proteobacteria; Gammaproteobacteria; Enterobacterales; Enterobacteriaceae		NCBI Virus
29252	Escherichia virus 186	Viruses; dsDNA viruses, no RNA stage; Caudovirales; Myoviridae; Peduovirinae; P2virus	NC_001317				561	Escherichia	Bacteria; Proteobacteria; Gammaproteobacteria; Enterobacterales; Enterobacteriaceae		NCBI Virus
10742	Escherichia virus HK022	Viruses; dsDNA viruses, no RNA stage; Caudovirales; Siphoviridae; Hk97virus	NC_002166				561	Escherichia	Bacteria; Proteobacteria; Gammaproteobacteria; Enterobacterales; Enterobacteriaceae		NCBI Virus
40631	Escherichia virus N15	Viruses; dsDNA viruses, no RNA stage; Caudovirales; Siphoviridae; N15virus	NC_001901				561	Escherichia	Bacteria; Proteobacteria; Gammaproteobacteria; Enterobacterales; Enterobacteriaceae		NCBI Virus
1914209	Escherichia virus RB14	Viruses; dsDNA viruses, no RNA stage; Caudovirales; Myoviridae; Tevenvirinae; T4virus	NC_012638				561	Escherichia	Bacteria; Proteobacteria; Gammaproteobacteria; Enterobacterales; Enterobacteriaceae		NCBI Virus
45406	Escherichia virus RB32	Viruses; dsDNA viruses, no RNA stage; Caudovirales; Myoviridae; Tevenvirinae; T4virus	NC_008515				561	Escherichia	Bacteria; Proteobacteria; Gammaproteobacteria; Enterobacterales; Enterobacteriaceae		NCBI Virus
1236000	Klebsiella phage JD001	Viruses; dsDNA viruses, no RNA stage; Caudovirales; Myoviridae; Msw3virus; unclassified Msw3virus	NC_020204				570	Klebsiella	Bacteria; Proteobacteria; Gammaproteobacteria; Enterobacterales; Enterobacteriaceae		NCBI Virus
1698360	Klebsiella phage JD18	Viruses; dsDNA viruses, no RNA stage; Caudovirales; Myoviridae; Tevenvirinae; Jd18virus; Klebsiella virus JD18	NC_028686				570	Klebsiella	Bacteria; Proteobacteria; Gammaproteobacteria; Enterobacterales; Enterobacteriaceae
1852625	Klebsiella phage vB_KpnM_KpV477	Viruses; dsDNA viruses, no RNA stage; Caudovirales; Myoviridae; Tevenvirinae; Jd18virus; unclassified Jd18virus	NC_031087				570	Klebsiella	Bacteria; Proteobacteria; Gammaproteobacteria; Enterobacterales; Enterobacteriaceae		NCBI Virus
2169687	Klebsiella virus 0507KN21	Viruses; dsDNA viruses, no RNA stage; Caudovirales; Ackermannviridae; unassigned Ackermannviridae	NC_022343				570	Klebsiella	Bacteria; Proteobacteria; Gammaproteobacteria; Enterobacterales; Enterobacteriaceae		NCBI Virus
1654883	Salmonella phage 19	Viruses; dsDNA viruses, no RNA stage; Caudovirales; Myoviridae; unclassified Myoviridae	NC_029072				590	Salmonella	Bacteria; Proteobacteria; Gammaproteobacteria; Enterobacterales; Enterobacteriaceae		NCBI Virus
1654884	Salmonella phage 21	Viruses; dsDNA viruses, no RNA stage; Caudovirales; Myoviridae; unclassified Myoviridae	NC_029050				590	Salmonella	Bacteria; Proteobacteria; Gammaproteobacteria; Enterobacterales; Enterobacteriaceae		NCBI Virus
1654889	Salmonella phage 36	Viruses; dsDNA viruses, no RNA stage; Caudovirales; Siphoviridae; Tunavirinae; Tlsvirus; unclassified Tlsvirus	NC_029071				590	Salmonella	Bacteria; Proteobacteria; Gammaproteobacteria; Enterobacterales; Enterobacteriaceae		NCBI Virus
1654890	Salmonella phage 37	Viruses; dsDNA viruses, no RNA stage; Caudovirales; Siphoviridae; Chivirus; unclassified Chivirus	NC_029045				590	Salmonella	Bacteria; Proteobacteria; Gammaproteobacteria; Enterobacterales; Enterobacteriaceae		NCBI Virus
1813769	Salmonella phage 64795_sal3	Viruses; dsDNA viruses, no RNA stage; Caudovirales; Siphoviridae; Pis4avirus; unclassified Pis4avirus	NC_031918				590	Salmonella	Bacteria; Proteobacteria; Gammaproteobacteria; Enterobacterales; Enterobacteriaceae		NCBI Virus
1543199	Salmonella phage BP12A	Viruses; dsDNA viruses, no RNA stage; Caudovirales; Podoviridae; Autographivirinae; T7virus; unclassified T7virus	NC_031258				590	Salmonella	Bacteria; Proteobacteria; Gammaproteobacteria; Enterobacterales; Enterobacteriaceae		NCBI Virus
1543203	Salmonella phage BP12C	Viruses; dsDNA viruses, no RNA stage; Caudovirales; Siphoviridae; Chivirus; unclassified Chivirus	NC_031228				590	Salmonella	Bacteria; Proteobacteria; Gammaproteobacteria; Enterobacterales; Enterobacteriaceae		NCBI Virus
1543205	Salmonella phage BP63	Viruses; dsDNA viruses, no RNA stage; Caudovirales; unclassified Caudovirales	NC_031250				590	Salmonella	Bacteria; Proteobacteria; Gammaproteobacteria; Enterobacterales; Enterobacteriaceae		NCBI Virus
77775	Salmonella phage FelixO1	Viruses; dsDNA viruses, no RNA stage; Caudovirales; Myoviridae; Ounavirinae; Felixo1virus; Salmonella virus FelixO1	NC_005282				590	Salmonella	Bacteria; Proteobacteria; Gammaproteobacteria; Enterobacterales; Enterobacteriaceae		RefSeq, UniProt
1340534	Salmonella phage Jersey	Viruses; dsDNA viruses, no RNA stage; Caudovirales; Siphoviridae; Guernseyvirinae; Jerseyvirus; Salmonella virus Jersey	NC_021777				590	Salmonella	Bacteria; Proteobacteria; Gammaproteobacteria; Enterobacterales; Enterobacteriaceae
1868170	Salmonella phage MA12	Viruses; dsDNA viruses, no RNA stage; Caudovirales; Siphoviridae; Guernseyvirinae; Jerseyvirus; unclassified Jerseyvirus	NC_031021				590	Salmonella	Bacteria; Proteobacteria; Gammaproteobacteria; Enterobacterales; Enterobacteriaceae		NCBI Virus
1647411	Salmonella phage NR01	Viruses; dsDNA viruses, no RNA stage; Caudovirales; Siphoviridae; T5virus; unclassified T5virus	NC_031042				590	Salmonella	Bacteria; Proteobacteria; Gammaproteobacteria; Enterobacterales; Enterobacteriaceae		NCBI Virus
1837218	Salmonella phage phSE-2	Viruses; dsDNA viruses, no RNA stage; Caudovirales; Siphoviridae; Tunavirinae; Tlsvirus; unclassified Tlsvirus	NC_031026				590	Salmonella	Bacteria; Proteobacteria; Gammaproteobacteria; Enterobacterales; Enterobacteriaceae		NCBI Virus
929814	Salmonella phage RE-2010	Viruses; dsDNA viruses, no RNA stage; Caudovirales; Myoviridae; Peduovirinae; P2virus; unclassified P2virus	NC_019488				590	Salmonella	Bacteria; Proteobacteria; Gammaproteobacteria; Enterobacterales; Enterobacteriaceae		NCBI Virus
1647455	Salmonella phage SEN1	Viruses; dsDNA viruses, no RNA stage; Caudovirales; Myoviridae; Peduovirinae; P2virus; unclassified P2virus	NC_029003				590	Salmonella	Bacteria; Proteobacteria; Gammaproteobacteria; Enterobacterales; Enterobacteriaceae		NCBI Virus
1647458	Salmonella phage SEN22	Viruses; dsDNA viruses, no RNA stage; Caudovirales; Podoviridae; P22virus; unclassified P22likevirus	NC_028696				590	Salmonella	Bacteria; Proteobacteria; Gammaproteobacteria; Enterobacterales; Enterobacteriaceae		NCBI Virus
[truncated: 1,431 more rows]
[truncated: 8 more columns]

## Sheet: Archaea
virus tax id	virus name	virus lineage	refseq id	KEGG GENOME	KEGG DISEASE	DISEASE	host tax id	host 1 name	host 1 lineage	pmid	evidence	host 2 name	host 2 lineage	host 3 name	host 3 lineage	host 4 name	host 4 lineage	host 5 name	host 5 lineage
[truncated: 81 more rows]

[truncated: 3 more sheets: Bacteria, Eukaryota, Host genomes]
