# Supplementary material for: Tracing dsDNA Virus–Host Coevolution through Correlation of Their G-Quadruplex-Forming Sequences
Source: Int J Mol Sci. 2021 Mar 26;22(7):3433. doi: 10.3390/ijms22073433 (PMC8036883; doi:10.3390/ijms22073433)
Supplement: Supplementary file 1 [file ijms-22-03433-s001.zip › SM_02_Overall_results_host.xlsx]

## Sheet: All
Supplementary Material 2: Results; (A) the full names of analysed organisms; (B) the NCBI accession numbers for genomic sequences; (C), assigned tags corresponding to phylogenetic classification of virus and also of the host; (D) the total length of genome; (E) GC count of genome; (F) count of every nucleotide; (G) gc content in %; (H) the total count of PQS found; (I) the PQS frequency per 1,000…
name	ncbi	tags	length	gc_count	nucleic_count	gc %	PQS result_count	PQS frequency	PQS/GC	result_count 1.2-1.4	result_count 1.4-1.6	result_count 1.6-1.8	result_count 1.8-2.0	result_count 2.0 and more	lenght 1.2-1,4	lenght 1.4-1.6	lenght 1.6-1.8	lenght 1.8-2.0	lenght 2.0 and more	lenght all	lenght %	frequency 1.2-1.4	frequency 1.4-1.6	frequency 1.6-1.8	frequency 1.8-2.0	frequency 2.0 and more	Coverage of the sequence by PQS (nt) 1.2-1.4	Coverage of the sequence by PQS (nt) 1.4-1.6	Coverage of the sequence by PQS (nt) 1.6-1.8	Coverage of the sequence by PQS (nt) 1.8-2.0	Coverage of the sequence by PQS (nt) 2.0 and more	Coverage of the sequence by PQS all (nt)	Coverage of the sequence by PQS all (%)
Abalone herpesvirus Victoria_AUS_2009_0	NC_018874	Viruses, Haliotid herpesvirus 1, Gastropoda, Malacoherpesviridae, Metazoa, Lepetellida, Eukaryota, Vetigastropoda, Haliotoidea, dsDNA viruses, no RNA stage, Mollusca, Herpesvirales, Aurivirus	211518	98910	{'T': 57007, 'A': 55601, 'G': 49832, 'C': 49078}	46.762	206	0.973912	2.0827	200	6	0	0	0	6205	330	0	0	0	6535	3.08957	0.945546	0.0283664	0	0	0	5153	330	0	0	0	5419	2.56196
Abalone shriveling syndrome-associated virus_0	NC_011646	unclassified Caudovirales, Caudovirales, Viruses, Gastropoda, Haliotis diversicolor, Metazoa, Lepetellida, Eukaryota, Vetigastropoda, Haliotoidea, Haliotidae, dsDNA viruses, no RNA stage, Mollusca, Haliotis	34952	13813	{'T': 10409, 'A': 10730, 'G': 6695, 'C': 7118}	39.5199	10	0.286107	0.723956	9	1	0	0	0	265	29	0	0	0	294	0.841154	0.257496	0.0286107	0	0	0	211	29	0	0	0	240	0.686656
Acanthamoeba polyphaga mimivirus_0	NC_014649	Mimivirus, Acanthamoebidae, Eukaryota, Acanthamoeba, Viruses, Longamoebia, dsDNA viruses, no RNA stage, Mimiviridae	1181549	330251	{'N': 1, 'T': 424629, 'A': 426668, 'G': 166294, 'C': 163957}	27.9507	81	0.0685541	0.245268	80	1	0	0	0	2349	34	0	0	0	2383	0.201684	0.0677077	0.000846347	0	0	0	1773	34	0	0	0	1786	0.151158
Acanthamoeba polyphaga moumouvirus_0	NC_020104	Mimivirus, Acanthamoebidae, Eukaryota, unclassified Mimivirus, Acanthamoeba, Viruses, Longamoebia, dsDNA viruses, no RNA stage, Mimiviridae	1021348	251714	{'T': 385600, 'A': 384034, 'G': 127265, 'C': 124449}	24.6453	80	0.0783279	0.317821	80	0	0	0	0	2312	0	0	0	0	2312	0.226368	0.0783279	0	0	0	0	1548	0	0	0	0	1548	0.151564
Acanthocystis turfacea chlorella virus 1_0	NC_008724	Chlorellales, Chlorella, Eukaryota, Chlorophyta, Phycodnaviridae, Chlorellaceae, Trebouxiophyceae, Viruses, Chlorovirus, dsDNA viruses, no RNA stage, Viridiplantae	288047	142304	{'N': 1, 'T': 74859, 'A': 70883, 'G': 71071, 'C': 71233}	49.403	466	1.61779	3.27468	451	14	1	0	0	13477	706	41	0	0	14224	4.93808	1.56572	0.0486032	0.00347166	0	0	10554	706	41	0	0	11076	3.84521
Acidianus bottle-shaped virus 2_0	NC_028938	Crenarchaeota, unclassified Ampullavirus, Ampullavirus, Ampullaviridae, Archaea, Viruses, dsDNA viruses, no RNA stage, Thermoprotei	22613	7537	{'N': 4, 'T': 7741, 'A': 7331, 'G': 3832, 'C': 3705}	33.3304	6	0.265334	0.796073	6	0	0	0	0	189	0	0	0	0	189	0.835802	0.265334	0	0	0	0	189	0	0	0	0	189	0.835802
Acidianus bottle-shaped virus 3_0	NC_028787	Crenarchaeota, unclassified Ampullavirus, Ampullavirus, Ampullaviridae, Archaea, Viruses, dsDNA viruses, no RNA stage, Thermoprotei	28489	9018	{'T': 9985, 'A': 9486, 'G': 4410, 'C': 4608}	31.6543	7	0.245709	0.776225	7	0	0	0	0	205	0	0	0	0	205	0.719576	0.245709	0	0	0	0	182	0	0	0	0	182	0.638843
Acidianus bottle-shaped virus_0	NC_009452	Crenarchaeota, Sulfolobaceae, Ampullavirus, Ampullaviridae, Archaea, Viruses, dsDNA viruses, no RNA stage, Sulfolobales, Acidianus, Thermoprotei	23814	8231	{'T': 8078, 'A': 7503, 'G': 4232, 'C': 3999, 'Y': 2}	34.5637	12	0.503905	1.4579	12	0	0	0	0	350	0	0	0	0	350	1.46972	0.503905	0	0	0	0	251	0	0	0	0	251	1.054
Acidianus filamentous virus 1_0	NC_005830	Crenarchaeota, Sulfolobaceae, Ligamenvirales, Archaea, Viruses, Gammalipothrixvirus, dsDNA viruses, no RNA stage, Sulfolobales, Acidianus, Thermoprotei, Lipothrixviridae	20869	7709	{'T': 6054, 'A': 7106, 'G': 4223, 'C': 3486}	36.94	6	0.287508	0.778311	6	0	0	0	0	194	0	0	0	0	194	0.929609	0.287508	0	0	0	0	194	0	0	0	0	194	0.929609
Acidianus filamentous virus 2_0	NC_009884	Deltalipothrixvirus, Crenarchaeota, Sulfolobaceae, Ligamenvirales, Archaea, Viruses, dsDNA viruses, no RNA stage, Sulfolobales, Acidianus, Thermoprotei, Lipothrixviridae	31787	11334	{'T': 10596, 'A': 9857, 'G': 5532, 'C': 5802}	35.6561	6	0.188756	0.529381	6	0	0	0	0	172	0	0	0	0	172	0.541102	0.188756	0	0	0	0	147	0	0	0	0	147	0.462453
Acidianus filamentous virus 3_0	NC_010155	Crenarchaeota, Sulfolobaceae, Ligamenvirales, Archaea, Betalipothrixvirus, Viruses, dsDNA viruses, no RNA stage, Sulfolobales, Thermoprotei, Lipothrixviridae	40449	14907	{'T': 13121, 'A': 12421, 'G': 7246, 'C': 7661}	36.8538	9	0.222502	0.603743	9	0	0	0	0	285	0	0	0	0	285	0.704591	0.222502	0	0	0	0	285	0	0	0	0	285	0.704591
Acidianus filamentous virus 6_0	NC_010152	Crenarchaeota, Sulfolobaceae, Ligamenvirales, Archaea, Betalipothrixvirus, Viruses, dsDNA viruses, no RNA stage, Sulfolobales, Acidianus, Thermoprotei, Lipothrixviridae	39577	14592	{'T': 12885, 'A': 12100, 'G': 7143, 'C': 7449}	36.8699	10	0.252672	0.685307	10	0	0	0	0	292	0	0	0	0	292	0.737802	0.252672	0	0	0	0	292	0	0	0	0	292	0.737802
Acidianus filamentous virus 7_0	NC_010153	Crenarchaeota, Sulfolobaceae, Ligamenvirales, Archaea, Betalipothrixvirus, Viruses, dsDNA viruses, no RNA stage, Sulfolobales, Acidianus, Thermoprotei, Lipothrixviridae	36895	14010	{'N': 3, 'T': 11974, 'A': 10908, 'G': 6829, 'C': 7181}	37.9726	9	0.243935	0.642398	9	0	0	0	0	274	0	0	0	0	274	0.742648	0.243935	0	0	0	0	252	0	0	0	0	252	0.683019
Acidianus filamentous virus 8_0	NC_010154	Crenarchaeota, Sulfolobaceae, Ligamenvirales, Archaea, Betalipothrixvirus, Viruses, dsDNA viruses, no RNA stage, Sulfolobales, Acidianus, Thermoprotei, Lipothrixviridae	38179	14051	{'T': 12388, 'A': 11740, 'G': 6860, 'C': 7191}	36.803	12	0.314309	0.854032	12	0	0	0	0	348	0	0	0	0	348	0.911496	0.314309	0	0	0	0	302	0	0	0	0	302	0.791011
Acidianus filamentous virus 9_0	NC_010537	Crenarchaeota, Sulfolobaceae, Ligamenvirales, Archaea, Betalipothrixvirus, Viruses, dsDNA viruses, no RNA stage, Sulfolobales, Acidianus, Thermoprotei, Lipothrixviridae	41172	14264	{'T': 13814, 'A': 13093, 'G': 6857, 'C': 7407, 'Y': 1}	34.6449	12	0.29146	0.841279	12	0	0	0	0	332	0	0	0	0	332	0.806373	0.29146	0	0	0	0	296	0	0	0	0	296	0.718935
Acidianus rod-shaped virus 1_0	NC_009965	Crenarchaeota, Sulfolobaceae, Ligamenvirales, Rudivirus, Archaea, Viruses, Rudiviridae, dsDNA viruses, no RNA stage, Sulfolobales, Acidianus, Thermoprotei	24655	9647	{'T': 7311, 'A': 7697, 'G': 4942, 'C': 4705}	39.128	3	0.121679	0.310978	3	0	0	0	0	99	0	0	0	0	99	0.401541	0.121679	0	0	0	0	78	0	0	0	0	78	0.316366
Acidianus rod-shaped virus 2_0	NC_029314	unclassified Rudivirus, Crenarchaeota, Ligamenvirales, Rudivirus, Archaea, Viruses, Rudiviridae, dsDNA viruses, no RNA stage, Thermoprotei	29763	9628	{'T': 9719, 'A': 10416, 'G': 4839, 'C': 4789}	32.3489	8	0.26879	0.83091	8	0	0	0	0	251	0	0	0	0	251	0.843329	0.26879	0	0	0	0	228	0	0	0	0	228	0.766052
Acidianus spindle-shaped virus 1_0	NC_013585	Crenarchaeota, Sulfolobaceae, Archaea, Viruses, Betafusellovirus, dsDNA viruses, no RNA stage, Sulfolobales, Acidianus, Thermoprotei, Fuselloviridae	24186	9117	{'T': 7156, 'A': 7913, 'G': 4951, 'C': 4166}	37.6954	13	0.537501	1.42591	13	0	0	0	0	399	0	0	0	0	399	1.64971	0.537501	0	0	0	0	377	0	0	0	0	377	1.55875
Acidianus tailed spindle virus_0	NC_029316	Crenarchaeota, unclassified Bicaudaviridae, Sulfolobaceae, Archaea, Viruses, Bicaudaviridae, dsDNA viruses, no RNA stage, Sulfolobales, Thermoprotei	70812	25783	{'T': 21708, 'A': 23321, 'G': 13184, 'C': 12599}	36.4105	40	0.564876	1.55141	40	0	0	0	0	1249	0	0	0	0	1249	1.76383	0.564876	0	0	0	0	1097	0	0	0	0	1097	1.54917
Acidianus two-tailed virus_0	NC_007409	Crenarchaeota, Sulfolobaceae, Archaea, Viruses, Bicaudaviridae, dsDNA viruses, no RNA stage, Sulfolobales, Acidianus, Bicaudavirus, Thermoprotei	62730	25861	{'T': 18891, 'A': 17978, 'G': 12695, 'C': 13166}	41.2259	63	1.0043	2.4361	62	1	0	0	0	1864	30	0	0	0	1894	3.01929	0.988363	0.0159413	0	0	0	1496	30	0	0	0	1496	2.38482
Acinetobacter phage AB3_0	NC_021337	Pseudomonadales, Proteobacteria, Caudovirales, Podoviridae, Acinetobacter virus AB3, Viruses, Acinetobacter calcoaceticus/baumannii complex, Fri1virus, Autographivirinae, Gammaproteobacteria, Bacteria, Acinetobacter, dsDNA viruses, no RNA stage, Moraxellaceae	31185	12217	{'T': 9846, 'A': 9122, 'G': 5360, 'C': 6857}	39.1759	4	0.128267	0.327413	4	0	0	0	0	114	0	0	0	0	114	0.36556	0.128267	0	0	0	0	97	0	0	0	0	97	0.311047
Acinetobacter phage Abp1_0	NC_021316	Pseudomonadales, Proteobacteria, Caudovirales, Podoviridae, Acinetobacter virus Abp1, Viruses, Acinetobacter calcoaceticus/baumannii complex, Fri1virus, Autographivirinae, Gammaproteobacteria, Bacteria, Acinetobacter, dsDNA viruses, no RNA stage, Moraxellaceae	42185	16516	{'T': 12389, 'A': 13280, 'G': 9263, 'C': 7253}	39.1514	8	0.189641	0.484379	8	0	0	0	0	281	0	0	0	0	281	0.666114	0.189641	0	0	0	0	258	0	0	0	0	258	0.611592
Acinetobacter phage Ac42_0	NC_014660	Pseudomonadales, Proteobacteria, Caudovirales, unclassified Tevenvirinae, Gammaproteobacteria, Viruses, Bacteria, dsDNA viruses, no RNA stage, Myoviridae, Tevenvirinae, Moraxellaceae	167716	60992	{'T': 54107, 'K': 1, 'A': 52614, 'R': 1, 'G': 29652, 'C': 31340, 'W': 1}	36.3662	4	0.0238498	0.0655824	4	0	0	0	0	101	0	0	0	0	101	0.0602208	0.0238498	0	0	0	0	78	0	0	0	0	78	0.0465072
Acinetobacter phage Acj61_0	NC_014661	Pseudomonadales, Proteobacteria, Caudovirales, unclassified Tevenvirinae, Gammaproteobacteria, Viruses, Bacteria, Acinetobacter, dsDNA viruses, no RNA stage, Myoviridae, Tevenvirinae, Moraxellaceae	164093	64006	{'T': 51304, 'A': 48783, 'G': 31762, 'C': 32244}	39.0059	5	0.0304705	0.0781177	5	0	0	0	0	139	0	0	0	0	139	0.0847081	0.0304705	0	0	0	0	119	0	0	0	0	119	0.0725199
Acinetobacter phage Acj9_0	NC_014663	Pseudomonadales, Proteobacteria, Caudovirales, unclassified Tevenvirinae, Gammaproteobacteria, Viruses, Bacteria, Acinetobacter, dsDNA viruses, no RNA stage, Myoviridae, Tevenvirinae, Moraxellaceae	169947	68026	{'T': 51999, 'A': 49922, 'G': 33927, 'C': 34099}	40.0278	4	0.0235367	0.058801	4	0	0	0	0	110	0	0	0	0	110	0.0647261	0.0235367	0	0	0	0	110	0	0	0	0	110	0.0647261
Acinetobacter phage AP22_0	NC_017984	Pseudomonadales, Proteobacteria, Caudovirales, Viruses, Myoviridae, Acinetobacter calcoaceticus/baumannii complex, Ap22virus, Acinetobacter virus AP22, Gammaproteobacteria, Bacteria, Acinetobacter, dsDNA viruses, no RNA stage, Moraxellaceae	46387	17508	{'T': 14167, 'A': 14712, 'G': 9822, 'C': 7686}	37.7433	7	0.150904	0.399817	7	0	0	0	0	230	0	0	0	0	230	0.495829	0.150904	0	0	0	0	216	0	0	0	0	216	0.465648
Acinetobacter phage Bphi-B1251_0	NC_019541	unclassified Siphoviridae, Pseudomonadales, Proteobacteria, Caudovirales, Siphoviridae, Gammaproteobacteria, Viruses, Bacteria, dsDNA viruses, no RNA stage, Moraxellaceae	45364	17716	{'T': 13325, 'A': 14323, 'G': 9636, 'C': 8080}	39.053	30	0.661317	1.69338	30	0	0	0	0	898	0	0	0	0	898	1.97954	0.661317	0	0	0	0	765	0	0	0	0	765	1.68636
Acinetobacter phage Fri1_0	NC_028848	Pseudomonadales, Proteobacteria, Caudovirales, Podoviridae, Viruses, Acinetobacter virus Fri1, Acinetobacter calcoaceticus/baumannii complex, Fri1virus, Autographivirinae, Gammaproteobacteria, Bacteria, Acinetobacter, dsDNA viruses, no RNA stage, Moraxellaceae	41805	16424	{'T': 12334, 'A': 13047, 'G': 9216, 'C': 7208}	39.2872	7	0.167444	0.426206	7	0	0	0	0	227	0	0	0	0	227	0.542997	0.167444	0	0	0	0	186	0	0	0	0	186	0.444923
Acinetobacter phage IME_AB3_0	NC_023590	unclassified Siphoviridae, Pseudomonadales, Proteobacteria, Caudovirales, Siphoviridae, Gammaproteobacteria, Viruses, Bacteria, Acinetobacter, dsDNA viruses, no RNA stage, Moraxellaceae, Acinetobacter calcoaceticus/baumannii complex	43050	19577	{'T': 12156, 'A': 11317, 'G': 9482, 'C': 10095}	45.475	14	0.325203	0.715125	14	0	0	0	0	377	0	0	0	0	377	0.875726	0.325203	0	0	0	0	275	0	0	0	0	275	0.638792
Acinetobacter phage IME200_0	NC_028987	Pseudomonadales, Proteobacteria, Caudovirales, Podoviridae, Viruses, Acinetobacter virus IME200, Acinetobacter calcoaceticus/baumannii complex, Fri1virus, Autographivirinae, Gammaproteobacteria, Bacteria, Acinetobacter, dsDNA viruses, no RNA stage, Moraxellaceae	41243	16214	{'T': 12137, 'A': 12892, 'G': 9124, 'C': 7090}	39.3133	2	0.0484931	0.12335	2	0	0	0	0	77	0	0	0	0	77	0.186698	0.0484931	0	0	0	0	77	0	0	0	0	77	0.186698
Acinetobacter phage LZ35_0	NC_031117	Pseudomonadales, Proteobacteria, Caudovirales, unclassified Ap22virus, Viruses, Myoviridae, Acinetobacter calcoaceticus/baumannii complex, Ap22virus, Gammaproteobacteria, Bacteria, Acinetobacter, dsDNA viruses, no RNA stage, Moraxellaceae	44885	17033	{'T': 13598, 'A': 14254, 'G': 9411, 'C': 7622}	37.9481	8	0.178233	0.469677	8	0	0	0	0	244	0	0	0	0	244	0.543611	0.178233	0	0	0	0	207	0	0	0	0	207	0.461179
Acinetobacter phage Petty_0	NC_023570	Pseudomonadales, Proteobacteria, Caudovirales, Podoviridae, Viruses, unclassified Fri1virus, Acinetobacter calcoaceticus/baumannii complex, Fri1virus, Autographivirinae, Gammaproteobacteria, Bacteria, Acinetobacter, dsDNA viruses, no RNA stage, Moraxellaceae	40739	17186	{'T': 11709, 'A': 11844, 'G': 9450, 'C': 7736}	42.1856	13	0.319105	0.75643	10	2	1	0	0	288	70	31	0	0	389	0.954859	0.245465	0.049093	0.0245465	0	0	221	70	31	0	0	301	0.73885
Acinetobacter phage phiAB1_0	NC_028675	Pseudomonadales, Proteobacteria, Caudovirales, Acinetobacter virus phiAB1, Podoviridae, Viruses, Acinetobacter calcoaceticus/baumannii complex, Fri1virus, Autographivirinae, Gammaproteobacteria, Bacteria, Acinetobacter, dsDNA viruses, no RNA stage, Moraxellaceae	41526	16231	{'T': 12237, 'A': 13058, 'G': 9142, 'C': 7089}	39.0864	10	0.240813	0.616105	10	0	0	0	0	285	0	0	0	0	285	0.686317	0.240813	0	0	0	0	233	0	0	0	0	233	0.561094
Acinetobacter phage phiAB6_0	NC_031086	Pseudomonadales, Fri1virus, Proteobacteria, Caudovirales, Podoviridae, Autographivirinae, Gammaproteobacteria, Viruses, Bacteria, dsDNA viruses, no RNA stage, unclassified Fri1virus, Moraxellaceae	40570	16012	{'T': 11928, 'A': 12630, 'G': 8980, 'C': 7032}	39.4676	10	0.246488	0.624532	10	0	0	0	0	314	0	0	0	0	314	0.773971	0.246488	0	0	0	0	291	0	0	0	0	291	0.717279
Acinetobacter phage phiAC-1_0	NC_028995	Pseudomonadales, Proteobacteria, Caudovirales, Ap22virus, unclassified Ap22virus, Gammaproteobacteria, Viruses, Bacteria, dsDNA viruses, no RNA stage, Myoviridae, Moraxellaceae	43216	16628	{'T': 12812, 'A': 13776, 'G': 9389, 'C': 7239}	38.4765	15	0.347094	0.902093	15	0	0	0	0	420	0	0	0	0	420	0.971862	0.347094	0	0	0	0	335	0	0	0	0	335	0.775176
Acinetobacter phage Presley_0	NC_023581	Pseudomonadales, Proteobacteria, Caudovirales, Podoviridae, Gammaproteobacteria, unclassified Podoviridae, Viruses, Bacteria, dsDNA viruses, no RNA stage, Moraxellaceae	77792	29379	{'T': 23851, 'A': 24562, 'G': 14136, 'C': 15243}	37.7661	10	0.128548	0.340379	10	0	0	0	0	320	0	0	0	0	320	0.411353	0.128548	0	0	0	0	282	0	0	0	0	282	0.362505
Acinetobacter phage vB_AbaM_Acibel004_0	NC_025462	unclassified Myoviridae, Pseudomonadales, Proteobacteria, Caudovirales, Gammaproteobacteria, Viruses, Bacteria, Acinetobacter, dsDNA viruses, no RNA stage, Myoviridae, Moraxellaceae, Acinetobacter calcoaceticus/baumannii complex	99730	37169	{'T': 30366, 'A': 32195, 'G': 21201, 'C': 15968}	37.2696	11	0.110298	0.295946	11	0	0	0	0	298	0	0	0	0	298	0.298807	0.110298	0	0	0	0	260	0	0	0	0	260	0.260704
Acinetobacter phage vB_AbaM_phiAbaA1_0	NC_031280	unclassified Myoviridae, Pseudomonadales, Proteobacteria, Caudovirales, Gammaproteobacteria, Viruses, Bacteria, dsDNA viruses, no RNA stage, Myoviridae, Moraxellaceae	104906	39627	{'T': 31890, 'A': 33389, 'G': 22495, 'C': 17132}	37.7738	13	0.12392	0.328059	13	0	0	0	0	415	0	0	0	0	415	0.395592	0.12392	0	0	0	0	369	0	0	0	0	369	0.351743
Acinetobacter phage vB_AbaP_Acibel007_0	NC_025457	Pseudomonadales, Proteobacteria, Caudovirales, Podoviridae, Viruses, unclassified Fri1virus, Acinetobacter calcoaceticus/baumannii complex, Fri1virus, Autographivirinae, Gammaproteobacteria, Bacteria, Acinetobacter, dsDNA viruses, no RNA stage, Moraxellaceae	42654	17559	{'T': 12591, 'A': 12504, 'G': 9658, 'C': 7901}	41.1661	18	0.422	1.02512	17	1	0	0	0	464	27	0	0	0	491	1.15112	0.398556	0.0234445	0	0	0	296	27	0	0	0	296	0.693956
Acinetobacter phage vB_AbaP_PD-6A3_0	NC_028684	Pseudomonadales, Proteobacteria, Caudovirales, Podoviridae, Viruses, Acinetobacter virus PD6A3, Acinetobacter calcoaceticus/baumannii complex, Fri1virus, Autographivirinae, Gammaproteobacteria, Bacteria, Acinetobacter, dsDNA viruses, no RNA stage, Moraxellaceae	41563	16408	{'T': 12198, 'A': 12957, 'G': 9231, 'C': 7177}	39.4774	8	0.192479	0.487567	8	0	0	0	0	252	0	0	0	0	252	0.606308	0.192479	0	0	0	0	231	0	0	0	0	231	0.555783
Acinetobacter phage vB_AbaP_PD-AB9_0	NC_028679	Pseudomonadales, Proteobacteria, Caudovirales, Podoviridae, Viruses, Acinetobacter calcoaceticus/baumannii complex, Fri1virus, Autographivirinae, Gammaproteobacteria, Acinetobacter virus PDAB9, Bacteria, Acinetobacter, dsDNA viruses, no RNA stage, Moraxellaceae	40938	16104	{'T': 12768, 'A': 12066, 'G': 7000, 'C': 9104}	39.3375	5	0.122136	0.310482	5	0	0	0	0	162	0	0	0	0	162	0.39572	0.122136	0	0	0	0	162	0	0	0	0	162	0.39572
Acinetobacter phage vB_AbaS_TRS1_0	NC_031098	unclassified Siphoviridae, Pseudomonadales, Proteobacteria, Caudovirales, Siphoviridae, Gammaproteobacteria, Viruses, Bacteria, Acinetobacter, dsDNA viruses, no RNA stage, Moraxellaceae, Acinetobacter calcoaceticus/baumannii complex	40749	16404	{'T': 11490, 'A': 12855, 'G': 8732, 'C': 7672}	40.2562	14	0.343567	0.85345	14	0	0	0	0	398	0	0	0	0	398	0.976711	0.343567	0	0	0	0	313	0	0	0	0	313	0.768117
Acinetobacter phage YMC11_12_R2315_0	NC_028855	Pseudomonadales, Proteobacteria, Caudovirales, Ap22virus, unclassified Ap22virus, Gammaproteobacteria, Viruses, Bacteria, Acinetobacter, dsDNA viruses, no RNA stage, Myoviridae, Moraxellaceae	44846	16862	{'T': 14262, 'A': 13722, 'G': 7501, 'C': 9361}	37.5998	12	0.267582	0.711659	12	0	0	0	0	365	0	0	0	0	365	0.813896	0.267582	0	0	0	0	328	0	0	0	0	328	0.731392
Acinetobacter phage YMC13_03_R2096_0	NC_027332	unclassified Myoviridae, Pseudomonadales, Proteobacteria, Caudovirales, Gammaproteobacteria, Viruses, Bacteria, dsDNA viruses, no RNA stage, Myoviridae, Moraxellaceae	98170	36358	{'T': 29982, 'A': 31830, 'G': 19369, 'C': 16989}	37.0358	41	0.417643	1.12767	40	1	0	0	0	1177	28	0	0	0	1205	1.22746	0.407456	0.0101864	0	0	0	1029	28	0	0	0	1038	1.05735
Acinetobacter phage YMC-13-01-C62_0	NC_024785	Pseudomonadales, Proteobacteria, Caudovirales, Viruses, Myoviridae, Acinetobacter calcoaceticus/baumannii complex, Ap22virus, Gammaproteobacteria, Acinetobacter virus AbC62, Bacteria, Acinetobacter, dsDNA viruses, no RNA stage, Moraxellaceae	44844	16861	{'T': 14263, 'A': 13720, 'G': 7500, 'C': 9361}	37.5992	12	0.267594	0.711702	12	0	0	0	0	365	0	0	0	0	365	0.813933	0.267594	0	0	0	0	328	0	0	0	0	328	0.731424
Acinetobacter phage ZZ1_0	NC_018087	Pseudomonadales, Proteobacteria, Caudovirales, unclassified Tevenvirinae, Gammaproteobacteria, Viruses, Bacteria, dsDNA viruses, no RNA stage, Myoviridae, Tevenvirinae, Moraxellaceae	166687	57355	{'T': 55228, 'A': 54104, 'G': 27484, 'C': 29871}	34.4088	11	0.0659919	0.191788	11	0	0	0	0	336	0	0	0	0	336	0.201575	0.0659919	0	0	0	0	315	0	0	0	0	315	0.188977
Acinetobacter virus 133_0	NC_015250	Pseudomonadales, Proteobacteria, Caudovirales, unassigned Tevenvirinae, Gammaproteobacteria, Viruses, Bacteria, Acinetobacter, dsDNA viruses, no RNA stage, Myoviridae, Tevenvirinae, Moraxellaceae	159801	63397	{'T': 49033, 'A': 47371, 'G': 30819, 'C': 32578}	39.6725	24	0.150187	0.378567	24	0	0	0	0	681	0	0	0	0	681	0.426155	0.150187	0	0	0	0	585	0	0	0	0	585	0.36608
Actinomyces virus Av1_0	NC_009643	Actinomycetales, Caudovirales, unassigned Picovirinae, Actinomycetaceae, Podoviridae, Picovirinae, Actinomyces, Viruses, Bacteria, Actinobacteria, dsDNA viruses, no RNA stage	17171	8500	{'T': 4251, 'A': 4420, 'G': 4514, 'C': 3986}	49.5021	29	1.68889	3.41176	27	2	0	0	0	791	57	0	0	0	848	4.93856	1.57242	0.116475	0	0	0	594	57	0	0	0	632	3.68062
Actinoplanes phage phiAsp2_0	NC_005885	unclassified Siphoviridae, Micromonosporales, Caudovirales, Micromonosporaceae, Siphoviridae, Actinoplanes, Viruses, Bacteria, Actinobacteria, dsDNA viruses, no RNA stage	58638	41274	{'T': 8072, 'A': 9292, 'G': 20920, 'C': 20354}	70.3878	188	3.20611	4.55493	183	5	0	0	0	5243	179	0	0	0	5422	9.24656	3.12084	0.0852689	0	0	0	4295	179	0	0	0	4438	7.56847
Adelie penguin polyomavirus_0	NC_026141	Pygoscelis adeliae polyomavirus 1, Chordata, Viruses, Spheniscidae, Pygoscelis, Sarcopterygii, Metazoa, Eukaryota, Gammapolyomavirus, Sphenisciformes, dsDNA viruses, no RNA stage, Craniata, Aves, Neognathae, Polyomaviridae	4988	2611	{'T': 1194, 'A': 1183, 'G': 1298, 'C': 1313}	52.3456	21	4.2101	8.0429	21	0	0	0	0	614	0	0	0	0	614	12.3095	4.2101	0	0	0	0	511	0	0	0	0	511	10.2446
Adoxophyes honmai nucleopolyhedrovirus_0	NC_004690	Viruses; dsDNA viruses, no RNA stage; Baculoviridae; Alphabaculovirus, Eukaryota; Metazoa; Arthropoda; Hexapoda; Insecta; Pterygota; Neoptera; Holometabola; Amphiesmenoptera; Lepidoptera; Glossata; Neolepidoptera; Heteroneura; Tortricoidea; Tortricidae; Tortricinae; Archipini; Adoxophyes	113220	40353	{'T': 36362, 'A': 36505, 'G': 20328, 'C': 20025}	35.6412	7	0.0618265	0.173469	7	0	0	0	0	199	0	0	0	0	199	0.175764	0.0618265	0	0	0	0	176	0	0	0	0	176	0.15545
Aeromonas phage Aes012_0	NC_020879	Proteobacteria, Caudovirales, Secunda5virus, Aeromonadales, Aeromonas virus Aes12, Aeromonadaceae, Aeromonas, Gammaproteobacteria, Viruses, Bacteria, dsDNA viruses, no RNA stage, Myoviridae	161978	66897	{'T': 48752, 'A': 46329, 'G': 32569, 'C': 34328}	41.3001	15	0.0926052	0.224225	15	0	0	0	0	434	0	0	0	0	434	0.267938	0.0926052	0	0	0	0	388	0	0	0	0	388	0.239539
Aeromonas phage Aes508_0	NC_019543	Proteobacteria, Caudovirales, Secunda5virus, Aeromonadales, Aeromonadaceae, Aeromonas, Gammaproteobacteria, Viruses, Bacteria, dsDNA viruses, no RNA stage, Aeromonas virus Aes508, Myoviridae	160646	66229	{'T': 48422, 'A': 45995, 'G': 32250, 'C': 33979}	41.2267	14	0.0871481	0.211388	14	0	0	0	0	378	0	0	0	0	378	0.2353	0.0871481	0	0	0	0	316	0	0	0	0	316	0.196706
Aeromonas phage CC2_0	NC_019538	Proteobacteria, Caudovirales, unclassified Tevenvirinae, Aeromonadales, Aeromonadaceae, Aeromonas, Gammaproteobacteria, Viruses, Bacteria, dsDNA viruses, no RNA stage, Myoviridae, Tevenvirinae	231743	89965	{'T': 72133, 'A': 69645, 'G': 41297, 'C': 48668}	38.821	62	0.267538	0.689157	62	0	0	0	0	1831	0	0	0	0	1831	0.790099	0.267538	0	0	0	0	1661	0	0	0	0	1661	0.716742
Aeromonas phage pAh6-C_0	NC_025459	unclassified Myoviridae, Proteobacteria, Caudovirales, Aeromonadales, Aeromonadaceae, Gammaproteobacteria, Viruses, Bacteria, dsDNA viruses, no RNA stage, Myoviridae	53744	28391	{'T': 11779, 'A': 13574, 'G': 14483, 'C': 13908}	52.8264	19	0.353528	0.669226	19	0	0	0	0	567	0	0	0	0	567	1.055	0.353528	0	0	0	0	464	0	0	0	0	464	0.863352
Aeromonas phage phiAS4_0	NC_014635	Proteobacteria, Caudovirales, Secunda5virus, Aeromonadales, Aeromonas virus AS4, Aeromonadaceae, Aeromonas, Gammaproteobacteria, Viruses, Bacteria, dsDNA viruses, no RNA stage, Myoviridae	163875	67676	{'T': 46806, 'A': 49393, 'G': 34753, 'C': 32923}	41.2973	16	0.0976354	0.236421	16	0	0	0	0	434	0	0	0	0	434	0.264836	0.0976354	0	0	0	0	342	0	0	0	0	342	0.208696
Aeromonas phage phiAS5_0	NC_014636	Proteobacteria, Caudovirales, unclassified Tevenvirinae, Aeromonadales, Aeromonadaceae, Aeromonas, Gammaproteobacteria, Viruses, Bacteria, dsDNA viruses, no RNA stage, Myoviridae, Tevenvirinae	225268	96858	{'T': 66047, 'A': 62363, 'G': 46711, 'C': 50147}	42.9968	14	0.0621482	0.144541	14	0	0	0	0	421	0	0	0	0	421	0.186889	0.0621482	0	0	0	0	400	0	0	0	0	400	0.177566
Aeromonas phage phiAS7_0	NC_019528	Proteobacteria, Caudovirales, Podoviridae, Aeromonadaceae, Aeromonas, Viruses, Aeromonas salmonicida, Autographivirinae, Aeromonadales, Gammaproteobacteria, unclassified Autographivirinae, Bacteria, dsDNA viruses, no RNA stage	41572	23662	{'T': 9983, 'A': 7927, 'G': 11321, 'C': 12341}	56.9181	47	1.13057	1.98631	47	0	0	0	0	1350	0	0	0	0	1350	3.24738	1.13057	0	0	0	0	1031	0	0	0	0	1031	2.48003
Aeromonas phage PX29_0	NC_023688	Proteobacteria, Caudovirales, unclassified Tevenvirinae, Aeromonadales, Aeromonadaceae, Aeromonas, Gammaproteobacteria, Viruses, Bacteria, dsDNA viruses, no RNA stage, Myoviridae, Tevenvirinae	222006	93338	{'T': 65759, 'A': 62909, 'G': 44790, 'C': 48548}	42.043	5	0.0225219	0.0535688	5	0	0	0	0	130	0	0	0	0	130	0.058557	0.0225219	0	0	0	0	84	0	0	0	0	84	0.0378368
Aeromonas phage vB_AsaM-56_0	NC_019527	unclassified Myoviridae, Proteobacteria, Caudovirales, Aeromonadales, Aeromonadaceae, Aeromonas, Gammaproteobacteria, Viruses, Bacteria, dsDNA viruses, no RNA stage, Myoviridae	43551	24138	{'T': 9287, 'A': 10126, 'G': 12350, 'C': 11788}	55.4247	70	1.60731	2.89999	65	4	1	0	0	1968	117	28	0	0	2113	4.85178	1.4925	0.0918463	0.0229616	0	0	1701	117	28	0	0	1742	3.99991
Aeromonas virus 25_0	NC_008208	Proteobacteria, Caudovirales, Secunda5virus, Aeromonadales, Aeromonadaceae, Aeromonas, Gammaproteobacteria, Viruses, Bacteria, dsDNA viruses, no RNA stage, Myoviridae	161475	66269	{'T': 48809, 'A': 46397, 'G': 32232, 'C': 34037}	41.0398	9	0.0557362	0.13581	9	0	0	0	0	271	0	0	0	0	271	0.167828	0.0557362	0	0	0	0	271	0	0	0	0	271	0.167828
Aeromonas virus 31_0	NC_007022	Proteobacteria, Caudovirales, Secunda5virus, Aeromonadales, Aeromonadaceae, Aeromonas, Gammaproteobacteria, Viruses, Bacteria, dsDNA viruses, no RNA stage, Myoviridae	172963	75954	{'T': 50071, 'A': 46938, 'G': 37349, 'C': 38605}	43.9134	9	0.0520343	0.118493	9	0	0	0	0	255	0	0	0	0	255	0.14743	0.0520343	0	0	0	0	209	0	0	0	0	209	0.120835
Aeromonas virus 44RR2_0	NC_005135	Proteobacteria, Caudovirales, Secunda5virus, Aeromonadales, Aeromonadaceae, Aeromonas, Gammaproteobacteria, Viruses, Bacteria, dsDNA viruses, no RNA stage, unclassified Secunda5virus, Myoviridae	173591	76173	{'T': 50269, 'A': 47149, 'G': 37404, 'C': 38769}	43.8807	8	0.0460853	0.105024	8	0	0	0	0	224	0	0	0	0	224	0.129039	0.0460853	0	0	0	0	201	0	0	0	0	201	0.115789
Aeromonas virus 65_0	NC_015251	Proteobacteria, Caudovirales, unassigned Tevenvirinae, Aeromonadales, Aeromonadaceae, Aeromonas, Gammaproteobacteria, Viruses, Bacteria, dsDNA viruses, no RNA stage, Myoviridae, Tevenvirinae	235229	87495	{'N': 3, 'T': 74853, 'A': 72878, 'G': 40273, 'C': 47222}	37.1957	56	0.238066	0.640037	54	2	0	0	0	1570	54	0	0	0	1624	0.690391	0.229564	0.00850235	0	0	0	1414	54	0	0	0	1457	0.619396
Aeromonas virus Aeh1_0	NC_005260	Proteobacteria, Caudovirales, unassigned Tevenvirinae, Aeromonadales, Aeromonadaceae, Aeromonas, Gammaproteobacteria, Viruses, Bacteria, dsDNA viruses, no RNA stage, Myoviridae, Tevenvirinae	233234	99775	{'T': 68817, 'A': 64642, 'G': 47868, 'C': 51907}	42.7789	15	0.0643131	0.150338	14	0	1	0	0	386	0	29	0	0	415	0.177933	0.0600256	0	0.00428754	0	0	340	0	29	0	0	358	0.153494
Aeromonas virus phiO18P_0	NC_009542	Proteobacteria, Caudovirales, Peduovirinae, Aeromonadales, Aeromonadaceae, Aeromonas, Gammaproteobacteria, Hp1virus, Viruses, Bacteria, dsDNA viruses, no RNA stage, Myoviridae	33985	20984	{'T': 5866, 'A': 7135, 'G': 10178, 'C': 10806}	61.7449	68	2.00088	3.24056	67	1	0	0	0	1980	31	0	0	0	2011	5.91732	1.97146	0.0294247	0	0	0	1798	31	0	0	0	1829	5.38179
Aeropyrum pernix ovoid virus 1_0	NC_028256	Crenarchaeota, Betaguttavirus, Guttaviridae, Archaea, Desulfurococcaceae, Viruses, Aeropyrum, dsDNA viruses, no RNA stage, Desulfurococcales, Thermoprotei	13769	7642	{'T': 3197, 'A': 2930, 'G': 3801, 'C': 3841}	55.5015	64	4.64812	8.37477	64	0	0	0	0	2028	0	0	0	0	2028	14.7287	4.64812	0	0	0	0	1684	0	0	0	0	1684	12.2304
African elephant polyomavirus 1_0	NC_022519	Proboscidea, Chordata, Afrotheria, Loxodonta, Viruses, Sarcopterygii, Metazoa, Betapolyomavirus, Mammalia, Eukaryota, Elephantidae, dsDNA viruses, no RNA stage, Craniata, Polyomaviridae, Loxodonta africana polyomavirus 1	5722	2456	{'T': 1698, 'A': 1568, 'G': 1203, 'C': 1253}	42.9221	11	1.9224	4.47883	10	1	0	0	0	313	33	0	0	0	346	6.04684	1.74764	0.174764	0	0	0	275	33	0	0	0	290	5.06816
African green monkey polyomavirus_0	NC_004763	unclassified Polyomaviridae, Chordata, Euarchontoglires, Cercopithecidae, Viruses, Sarcopterygii, Catarrhini, Metazoa, Cercopithecoidea, Mammalia, Eukaryota, Cercopithecinae, Primates, dsDNA viruses, no RNA stage, Craniata, Simiiformes, Polyomaviridae, Chlorocebus, Haplorrhini	5270	2154	{'T': 1560, 'C': 1083, 'A': 1556, 'G': 1071}	40.8729	12	2.27704	5.57103	12	0	0	0	0	397	0	0	0	0	397	7.53321	2.27704	0	0	0	0	358	0	0	0	0	358	6.79317
African swine fever virus_0	NC_001659	Parasitiformes, Asfivirus, Viruses, Chelicerata, Asfarviridae, Metazoa, Arachnida, Eukaryota, Acari, Ixodoidea, Argasidae, Ixodida, Arthropoda, dsDNA viruses, no RNA stage, Chlorocebus aethiops, Opisthokonta; Metazoa; Eumetazoa; Bilateria; Deuterostomia; Chordata; Craniata; Vertebrata; Gnathostomata; Teleostomi; Euteleostomi; Sarcopterygii; Dipnotetrapodomorpha; Tetrapoda; Amniota; Mammalia; Ther…	170101	66248	{'T': 52138, 'A': 51715, 'G': 33201, 'C': 33047}	38.9463	123	0.7231	1.85666	119	4	0	0	0	3635	116	0	0	0	3751	2.20516	0.699584	0.0235154	0	0	0	3058	116	0	0	0	3124	1.83656
Aggregatibacter phage S1249_0	NC_013597	unclassified Myoviridae, Pasteurellaceae, Proteobacteria, Aggregatibacter, Caudovirales, Gammaproteobacteria, Pasteurellales, Viruses, Bacteria, dsDNA viruses, no RNA stage, Myoviridae	43970	18662	{'T': 13091, 'A': 12217, 'G': 8781, 'C': 9881}	42.4426	13	0.295656	0.696603	13	0	0	0	0	398	0	0	0	0	398	0.905163	0.295656	0	0	0	0	332	0	0	0	0	332	0.75506
Agrobacterium phage 7-7-1_0	NC_019519	unclassified Myoviridae, Alphaproteobacteria, Proteobacteria, Caudovirales, Agrobacterium, Rhizobiales, Viruses, Bacteria, dsDNA viruses, no RNA stage, Rhizobiaceae, Myoviridae	69391	36345	{'T': 16183, 'A': 16863, 'G': 18696, 'C': 17649}	52.3771	42	0.605266	1.15559	42	0	0	0	0	1224	0	0	0	0	1224	1.76392	0.605266	0	0	0	0	1066	0	0	0	0	1066	1.53622
Agrotis ipsilon multiple nucleopolyhedrovirus_0	NC_011345	Alphabaculovirus, Neoptera, Holometabola, Insecta, Viruses, Agrotis, Noctuoidea, Glossata, Metazoa, Heteroneura, Baculoviridae, Eukaryota, Noctuinae, Arthropoda, Lepidoptera, Hexapoda, dsDNA viruses, no RNA stage, Amphiesmenoptera, Noctuidae, Neolepidoptera, Pterygota	155122	75350	{'T': 39571, 'A': 40201, 'G': 37860, 'C': 37490}	48.5747	38	0.244968	0.504313	38	0	0	0	0	1099	0	0	0	0	1099	0.708475	0.244968	0	0	0	0	837	0	0	0	0	837	0.539575
Agrotis segetum granulovirus_0	NC_039213	Neoptera, Betabaculovirus, Holometabola, Insecta, Viruses, Agrotis, Noctuoidea, Glossata, Metazoa, Heteroneura, Baculoviridae, Eukaryota, Noctuinae, Arthropoda, Lepidoptera, Hexapoda, dsDNA viruses, no RNA stage, Amphiesmenoptera, Noctuidae, Neolepidoptera, Pterygota	131557	49103	{'T': 40607, 'A': 41847, 'G': 23943, 'C': 25160}	37.3245	56	0.425671	1.14046	55	1	0	0	0	1756	28	0	0	0	1784	1.35607	0.41807	0.00760127	0	0	0	1551	28	0	0	0	1558	1.18428
Agrotis segetum nucleopolyhedrovirus A_0	NC_007921	Alphabaculovirus, Neoptera, Holometabola, Insecta, Viruses, Metazoa, Baculoviridae, Eukaryota, Arthropoda, Hexapoda, dsDNA viruses, no RNA stage, Amphiesmenoptera, Pterygota	147544	67447	{'T': 39860, 'A': 40237, 'G': 34247, 'C': 33200}	45.7131	29	0.196552	0.429967	29	0	0	0	0	811	0	0	0	0	811	0.549667	0.196552	0	0	0	0	560	0	0	0	0	560	0.379548
Agrotis segetum nucleopolyhedrovirus B_0	NC_025960	Alphabaculovirus, Neoptera, Holometabola, Insecta, Viruses, Agrotis, Noctuoidea, Glossata, Metazoa, Heteroneura, Baculoviridae, Eukaryota, Noctuinae, Arthropoda, Lepidoptera, Hexapoda, dsDNA viruses, no RNA stage, Amphiesmenoptera, Noctuidae, Neolepidoptera, Pterygota	148981	68069	{'T': 40422, 'A': 40490, 'G': 34371, 'C': 33698}	45.6897	35	0.234929	0.514184	35	0	0	0	0	976	0	0	0	0	976	0.655117	0.234929	0	0	0	0	776	0	0	0	0	776	0.520872
Acholeplasma virus L2_0	NC_001447	Mollicutes, Acholeplasma, Acholeplasmatales, Viruses, Bacteria, dsDNA viruses, no RNA stage, Acholeplasmataceae, Plasmavirus, Plasmaviridae, Tenericutes	11965	3824	{'T': 3873, 'A': 4268, 'G': 2042, 'C': 1782}	31.9599	1	0.0835771	0.261506	1	0	0	0	0	30	0	0	0	0	30	0.250731	0.0835771	0	0	0	0	30	0	0	0	0	30	0.250731
Achromobacter phage 83-24_0	NC_028834	Jwxvirus, Proteobacteria, Caudovirales, Achromobacter virus 83-24, Burkholderiales, Siphoviridae, Achromobacter, Viruses, Bacteria, Betaproteobacteria, Alcaligenaceae, dsDNA viruses, no RNA stage	48216	26448	{'T': 11120, 'A': 10648, 'G': 13173, 'C': 13275}	54.8532	29	0.60146	1.09649	29	0	0	0	0	807	0	0	0	0	807	1.67372	0.60146	0	0	0	0	695	0	0	0	0	695	1.44143
Achromobacter phage JWAlpha_0	NC_023556	Jwalphavirus, Proteobacteria, Caudovirales, Podoviridae, Burkholderiales, Achromobacter, Viruses, Bacteria, Betaproteobacteria, Alcaligenaceae, dsDNA viruses, no RNA stage, Achromobacter virus JWAlpha	72329	39356	{'T': 15989, 'A': 16984, 'G': 19404, 'C': 19952}	54.4125	61	0.843368	1.54995	59	2	0	0	0	1709	61	0	0	0	1770	2.44715	0.815717	0.0276514	0	0	0	1296	61	0	0	0	1342	1.85541
Achromobacter phage JWF_0	NC_029075	unclassified Siphoviridae, Proteobacteria, Caudovirales, Burkholderiales, Siphoviridae, Achromobacter, Viruses, Bacteria, Betaproteobacteria, Alcaligenaceae, dsDNA viruses, no RNA stage	81541	49037	{'T': 16677, 'A': 15827, 'G': 24713, 'C': 24324}	60.1378	105	1.2877	2.14124	104	1	0	0	0	3169	27	0	0	0	3196	3.9195	1.27543	0.0122638	0	0	0	2622	27	0	0	0	2649	3.24867
Achromobacter phage JWX_0	NC_028768	Jwxvirus, Achromobacter virus JWX, Proteobacteria, Caudovirales, Burkholderiales, Siphoviridae, Achromobacter, Viruses, Bacteria, Betaproteobacteria, Alcaligenaceae, dsDNA viruses, no RNA stage	49714	27548	{'T': 11157, 'A': 11009, 'G': 13774, 'C': 13774}	55.413	30	0.603452	1.08901	29	1	0	0	0	828	27	0	0	0	855	1.71984	0.583337	0.0201151	0	0	0	731	27	0	0	0	758	1.52472
Achromobacter phage phiAxp-1_0	NC_029033	unclassified Siphoviridae, Proteobacteria, Caudovirales, Burkholderiales, Siphoviridae, Viruses, Bacteria, Betaproteobacteria, Alcaligenaceae, dsDNA viruses, no RNA stage	45045	25233	{'T': 9169, 'A': 10643, 'G': 12563, 'C': 12670}	56.0173	37	0.821401	1.46633	37	0	0	0	0	1137	0	0	0	0	1137	2.52414	0.821401	0	0	0	0	948	0	0	0	0	948	2.10456
Achromobacter phage phiAxp-2_0	NC_029106	unclassified Siphoviridae, Proteobacteria, Caudovirales, Burkholderiales, Siphoviridae, Achromobacter, Viruses, Bacteria, Betaproteobacteria, Alcaligenaceae, dsDNA viruses, no RNA stage	62220	37401	{'T': 12125, 'A': 12694, 'G': 18596, 'C': 18805}	60.1109	52	0.835744	1.39034	51	1	0	0	0	1482	37	0	0	0	1519	2.44134	0.819672	0.016072	0	0	0	1144	37	0	0	0	1150	1.84828
Achromobacter phage phiAxp-3_0	NC_028908	Jwalphavirus, Proteobacteria, Caudovirales, Podoviridae, Burkholderiales, Achromobacter, Viruses, Bacteria, Betaproteobacteria, Alcaligenaceae, dsDNA viruses, no RNA stage, Achromobacter virus Axp3	72825	40201	{'T': 15844, 'C': 20367, 'A': 16780, 'G': 19834}	55.2022	72	0.988671	1.791	70	2	0	0	0	2011	60	0	0	0	2071	2.8438	0.961208	0.0274631	0	0	0	1662	59	0	0	0	1694	2.32612
Ailuropoda melanoleuca papillomavirus 1_0	NC_035201	Carnivora, Ailuropoda, Caniformia, Chordata, Viruses, Ursidae, Sarcopterygii, Metazoa, Firstpapillomavirinae, Omegapapillomavirus, Mammalia, Eukaryota, Omegapapillomavirus 1, Papillomaviridae, dsDNA viruses, no RNA stage, Craniata, Laurasiatheria	7676	3340	{'T': 2082, 'A': 2254, 'G': 1785, 'C': 1555}	43.5122	21	2.7358	6.28743	20	1	0	0	0	623	28	0	0	0	651	8.48098	2.60552	0.130276	0	0	0	426	28	0	0	0	434	5.65399
Ailuropoda melanoleuca papillomavirus 2_0	NC_035199	Carnivora, Ailuropoda, Caniformia, Chordata, Viruses, Ursidae, Sarcopterygii, Metazoa, Firstpapillomavirinae, Omegapapillomavirus, Mammalia, Eukaryota, Omegapapillomavirus 1, Papillomaviridae, dsDNA viruses, no RNA stage, Craniata, Laurasiatheria	7582	3455	{'T': 1991, 'A': 2136, 'G': 1890, 'C': 1565}	45.5685	22	2.90161	6.36758	22	0	0	0	0	681	0	0	0	0	681	8.9818	2.90161	0	0	0	0	545	0	0	0	0	545	7.18808
Ailuropoda melanoleuca papillomavirus 4_0	NC_035193	Carnivora, Ailuropoda, Caniformia, Chordata, Viruses, Ursidae, Sarcopterygii, Metazoa, Firstpapillomavirinae, Mammalia, Eukaryota, Papillomaviridae, Dyonupapillomavirus 1, Dyonupapillomavirus, dsDNA viruses, no RNA stage, Craniata, Laurasiatheria	7996	3081	{'T': 2328, 'A': 2587, 'G': 1705, 'C': 1376}	38.5318	9	1.12556	2.92113	9	0	0	0	0	275	0	0	0	0	275	3.43922	1.12556	0	0	0	0	209	0	0	0	0	209	2.61381
Akodon montensis polyomavirus_0	NC_040715	unclassified Polyomaviridae, Chordata, Euarchontoglires, Rodentia, Viruses, Sarcopterygii, Metazoa, Sigmodontinae, Mammalia, Eukaryota, Cricetidae, Myomorpha, dsDNA viruses, no RNA stage, Craniata, Akodon, Polyomaviridae	6052	2476	{'T': 1848, 'A': 1728, 'G': 1232, 'C': 1244}	40.9121	9	1.48711	3.63489	9	0	0	0	0	272	0	0	0	0	272	4.49438	1.48711	0	0	0	0	254	0	0	0	0	254	4.19696
Alcelaphine gammaherpesvirus 1_0	NC_002531	Gammaherpesvirinae, Chordata, Herpesviridae, Bovinae, Bos, Viruses, Sarcopterygii, Ruminantia, Macavirus, Metazoa, Pecora, Mammalia, Eukaryota, dsDNA viruses, no RNA stage, Craniata, Bovidae, Herpesvirales, Laurasiatheria, Eukaryota; Opisthokonta; Metazoa; Eumetazoa; Bilateria; Deuterostomia; Chordata; Craniata; Vertebrata; Gnathostomata; Teleostomi; Euteleostomi; Sarcopterygii; Dipnotetrapodomor…	130608	60306	{'T': 34454, 'A': 35848, 'G': 28595, 'C': 31711}	46.1733	251	1.92178	4.16211	248	3	0	0	0	7685	89	0	0	0	7774	5.95216	1.89881	0.0229695	0	0	0	6295	89	0	0	0	6373	4.87949
Alcelaphine gammaherpesvirus 2_0	NC_024382	Gammaherpesvirinae, Alcelaphinae, Chordata, Herpesviridae, Viruses, Damaliscus, Sarcopterygii, Ruminantia, Macavirus, Metazoa, Pecora, Mammalia, Damaliscus lunatus, Eukaryota, dsDNA viruses, no RNA stage, Craniata, Bovidae, Herpesvirales, Laurasiatheria	137090	63846	{'T': 35954, 'A': 37290, 'G': 30263, 'C': 33583}	46.5723	317	2.31235	4.96507	309	7	1	0	0	9582	235	64	0	0	9881	7.20767	2.25399	0.0510613	0.00729448	0	0	8073	235	64	0	0	8198	5.98001
Alphapapillomavirus 12_0	NC_001678	Chordata, Euarchontoglires, Cercopithecidae, Viruses, Sarcopterygii, Catarrhini, Metazoa, Cercopithecoidea, Alphapapillomavirus, Firstpapillomavirinae, Mammalia, Eukaryota, Cercopithecinae, Primates, Papillomaviridae, Macaca, dsDNA viruses, no RNA stage, Craniata, Simiiformes, Haplorrhini	8028	3857	{'T': 2053, 'A': 2118, 'G': 2067, 'C': 1790}	48.0443	31	3.86148	8.03733	30	1	0	0	0	945	52	0	0	0	997	12.419	3.73692	0.124564	0	0	0	721	52	0	0	0	773	9.6288
Alphapapillomavirus 3_0	NC_001694	Homininae, Chordata, Euarchontoglires, Viruses, Sarcopterygii, Homo, Catarrhini, Metazoa, Alphapapillomavirus, Firstpapillomavirinae, Mammalia, Eukaryota, Primates, Papillomaviridae, dsDNA viruses, no RNA stage, Craniata, Simiiformes, Haplorrhini, Hominoidea, Hominidae	7989	3699	{'T': 2177, 'A': 2113, 'G': 1973, 'C': 1726}	46.3012	27	3.37965	7.29927	27	0	0	0	0	854	0	0	0	0	854	10.6897	3.37965	0	0	0	0	637	0	0	0	0	637	7.97346
Alphapapillomavirus 4_0	NC_001352	Homininae, Chordata, Euarchontoglires, Viruses, Sarcopterygii, Homo, Catarrhini, Metazoa, Alphapapillomavirus, Firstpapillomavirinae, Mammalia, Eukaryota, Primates, Papillomaviridae, dsDNA viruses, no RNA stage, Craniata, Simiiformes, Haplorrhini, Hominoidea, Hominidae	7860	3804	{'T': 2046, 'C': 1788, 'A': 2010, 'G': 2016}	48.3969	33	4.19847	8.67508	31	2	0	0	0	899	60	0	0	0	959	12.201	3.94402	0.254453	0	0	0	663	60	0	0	0	691	8.79135
Alphaproteobacteria virus phiJl001_0	NC_006938	Yuavirus, Alphaproteobacteria, Proteobacteria, Caudovirales, Siphoviridae, Viruses, Bacteria, dsDNA viruses, no RNA stage	63649	39540	{'T': 10710, 'A': 13399, 'G': 19673, 'C': 19867}	62.122	71	1.11549	1.79565	70	1	0	0	0	1952	34	0	0	0	1986	3.12024	1.09978	0.0157112	0	0	0	1576	34	0	0	0	1596	2.5075
Alteromonas phage vB_AmaP_AD45-P1_0	NC_021532	Proteobacteria, Caudovirales, Podoviridae, Gammaproteobacteria, unclassified Podoviridae, Alteromonadaceae, Viruses, Bacteria, Alteromonas phage vB_AmaP_AD45-P, dsDNA viruses, no RNA stage, Alteromonadales, Alteromonas	103910	44841	{'T': 29008, 'A': 30061, 'G': 21634, 'C': 23207}	43.1537	11	0.105861	0.245311	11	0	0	0	0	349	0	0	0	0	349	0.335868	0.105861	0	0	0	0	349	0	0	0	0	349	0.335868
Ambystoma tigrinum virus_0	NC_005832	Salamandroidea, Ambystomatidae, Chordata, Alphairidovirinae, Caudata, Amphibia, Viruses, Sarcopterygii, Metazoa, Iridoviridae, Eukaryota, Batrachia, Ambystoma, Ranavirus, dsDNA viruses, no RNA stage, Craniata	106332	57442	{'T': 24581, 'A': 24309, 'G': 28859, 'C': 28583}	54.0214	353	3.31979	6.14533	344	9	0	0	0	10274	312	0	0	0	10586	9.95561	3.23515	0.0846406	0	0	0	8119	312	0	0	0	8276	7.78317
Amsacta moorei entomopoxvirus_0	NC_002520	Neoptera, Lymantriidae, Holometabola, Entomopoxvirinae, Insecta, Viruses, Betaentomopoxvirus, Noctuoidea, Glossata, Metazoa, Heteroneura, Lymantria, Eukaryota, Poxviridae, Arthropoda, Lepidoptera, Hexapoda, dsDNA viruses, no RNA stage, Amphiesmenoptera, Neolepidoptera, Pterygota	232392	41322	{'T': 96949, 'A': 94121, 'G': 20454, 'C': 20868}	17.7812	3	0.0129092	0.0726006	3	0	0	0	0	89	0	0	0	0	89	0.0382974	0.0129092	0	0	0	0	89	0	0	0	0	89	0.0382974
Anabaena phage A-4L_0	NC_024358	Caudovirales, Nostocaceae, Podoviridae, Cyanobacteria, unclassified Podoviridae, Viruses, Bacteria, dsDNA viruses, no RNA stage, Nostocales	41750	18135	{'T': 12006, 'A': 11609, 'G': 9007, 'C': 9128}	43.4371	12	0.287425	0.661704	12	0	0	0	0	358	0	0	0	0	358	0.857485	0.287425	0	0	0	0	294	0	0	0	0	294	0.704192
Anatid alphaherpesvirus 1_0	NC_013036	Chordata, Herpesviridae, Alphaherpesvirinae, Viruses, Sarcopterygii, Mardivirus, Metazoa, Eukaryota, Anseriformes, dsDNA viruses, no RNA stage, Craniata, Aves, Neognathae, Galloanserae, Herpesvirales	158091	70991	{'T': 42958, 'A': 44142, 'G': 35072, 'C': 35919}	44.9051	167	1.05635	2.35241	167	0	0	0	0	5137	0	0	0	0	5137	3.24939	1.05635	0	0	0	0	4257	0	0	0	0	4257	2.69275
Anguillid herpesvirus 1_0	NC_013668	Anguillidae, Chordata, Cyprinivirus, Actinopterygii, Viruses, Anguilliformes, Anguilla, Actinopteri, Metazoa, Eukaryota, Neopterygii, dsDNA viruses, no RNA stage, Craniata, Alloherpesviridae, Teleostei, Herpesvirales	248526	131798	{'T': 57806, 'A': 58922, 'G': 65088, 'C': 66710}	53.0319	502	2.01991	3.80886	489	10	3	0	0	15027	556	232	0	0	15815	6.36352	1.9676	0.0402372	0.0120712	0	0	11137	556	232	0	0	11762	4.7327
Anomala cuprea entomopoxvirus_0	NC_023426	Neoptera, Holometabola, Coleoptera, Rutelinae, Entomopoxvirinae, Insecta, Viruses, Polyphaga, Metazoa, Scarabaeoidea, Alphaentomopoxvirus, Anomala, Eukaryota, Poxviridae, Arthropoda, Scarabaeidae, Hexapoda, dsDNA viruses, no RNA stage, Scarabaeiformia, Pterygota	245717	49089	{'T': 97400, 'A': 99228, 'G': 24686, 'C': 24403}	19.9779	5	0.0203486	0.101856	5	0	0	0	0	170	0	0	0	0	170	0.0691853	0.0203486	0	0	0	0	170	0	0	0	0	170	0.0691853
Anopheles minimus irodovirus_0	NC_023848	Neoptera, Holometabola, Insecta, Viruses, Cellia, Metazoa, Nematocera, unclassified Iridoviridae, Anopheles, Iridoviridae, minimus group, Eukaryota, Arthropoda, Culicidae, Hexapoda, dsDNA viruses, no RNA stage, Culicoidea, Diptera, Anophelinae, Pterygota, Culicomorpha	163023	63571	{'N': 2, 'T': 48808, 'A': 50642, 'G': 32133, 'C': 31438}	38.9951	119	0.729958	1.87192	118	1	0	0	0	3457	34	0	0	0	3491	2.14142	0.723824	0.0061341	0	0	0	2375	34	0	0	0	2390	1.46605
Antheraea pernyi nucleopolyhedrovirus_0	NC_008035	Saturniini, Alphabaculovirus, Neoptera, Saturniidae, Holometabola, Insecta, Viruses, Bombycoidea, Glossata, Metazoa, Heteroneura, Baculoviridae, Eukaryota, Arthropoda, Lepidoptera, Hexapoda, dsDNA viruses, no RNA stage, Amphiesmenoptera, Neolepidoptera, Saturniinae, Pterygota, Antheraea	126629	67705	{'T': 29406, 'K': 1, 'A': 29513, 'G': 33664, 'C': 34041, 'W': 1, 'S': 2, 'Y': 1}	53.4672	48	0.37906	0.708958	48	0	0	0	0	1347	0	0	0	0	1347	1.06374	0.37906	0	0	0	0	1002	0	0	0	0	1002	0.791288
Anticarsia gemmatalis multiple nucleopolyhedrovirus_0	NC_031761	Alphabaculovirus, Neoptera, Holometabola, Ophiderinae, Insecta, Viruses, Noctuoidea, Glossata, Metazoa, Heteroneura, Baculoviridae, Eukaryota, Arthropoda, Lepidoptera, Hexapoda, Anticarsia, dsDNA viruses, no RNA stage, Amphiesmenoptera, Noctuidae, Neolepidoptera, Pterygota	131855	58655	{'T': 36669, 'A': 36531, 'G': 29400, 'C': 29255}	44.4845	34	0.257859	0.579661	34	0	0	0	0	969	0	0	0	0	969	0.734898	0.257859	0	0	0	0	748	0	0	0	0	748	0.56729
Anticarsia gemmatalis nucleopolyhedrovirus_0	NC_008520	Alphabaculovirus, Neoptera, Holometabola, Insecta, Viruses, Metazoa, Baculoviridae, Eukaryota, unclassified Alphabaculovirus, Arthropoda, Hexapoda, dsDNA viruses, no RNA stage, Amphiesmenoptera, Pterygota	132239	58851	{'T': 36765, 'A': 36623, 'G': 29513, 'C': 29338}	44.5035	27	0.204176	0.458786	27	0	0	0	0	801	0	0	0	0	801	0.605721	0.204176	0	0	0	0	648	0	0	0	0	648	0.490022
Aotine betaherpesvirus 1_0	NC_016447	Cytomegalovirus, Chordata, Euarchontoglires, Herpesviridae, Viruses, Sarcopterygii, Aotus, Betaherpesvirinae, Metazoa, Mammalia, Eukaryota, Aotidae, Primates, dsDNA viruses, no RNA stage, Craniata, Simiiformes, Platyrrhini, Herpesvirales, Haplorrhini	219474	123551	{'T': 48148, 'A': 47775, 'G': 61788, 'C': 61763}	56.2941	596	2.71558	4.82392	577	17	2	0	0	18630	842	56	0	0	19528	8.89764	2.62901	0.0774579	0.0091127	0	0	14392	842	56	0	0	14872	6.7762
Apis mellifera filamentous virus_0	NC_027925	Neoptera, Holometabola, Insecta, Apis, Apidae, Viruses, Metazoa, Eukaryota, Arthropoda, Apoidea, Hexapoda, dsDNA viruses, no RNA stage, unclassified dsDNA viruses, Hymenoptera, Apini, Apinae, Pterygota, Apocrita, Aculeata	496396	252689	{'N': 109, 'T': 122593, 'D': 1, 'K': 8, 'A': 120918, 'R': 25, 'G': 126784, 'C': 125905, 'M': 16, 'W': 3, 'S': 4, 'Y': 30}	50.9047	290	0.584211	1.14766	277	12	1	0	0	8332	429	56	0	0	8817	1.7762	0.558022	0.0241742	0.00201452	0	0	6456	344	56	0	0	6702	1.35013
Apodemus sylvaticus papillomavirus 1_0	NC_024893	Sylvaemus group, Chordata, Euarchontoglires, Rodentia, Viruses, Apodemus, Sarcopterygii, Murinae, Metazoa, Pipapillomavirus 2, Firstpapillomavirinae, Mammalia, Eukaryota, Myomorpha, Muridae, Papillomaviridae, dsDNA viruses, no RNA stage, Craniata, Pipapillomavirus	7589	3434	{'T': 2017, 'A': 2138, 'G': 1863, 'C': 1571}	45.2497	22	2.89893	6.40652	22	0	0	0	0	634	0	0	0	0	634	8.3542	2.89893	0	0	0	0	440	0	0	0	0	440	5.79787
Apocheima cinerarium nucleopolyhedrovirus_0	NC_018504	Alphabaculovirus, Neoptera, Holometabola, Geometroidea, Insecta, Viruses, Glossata, Metazoa, Heteroneura, Baculoviridae, Eukaryota, Geometridae, unclassified Alphabaculovirus, Arthropoda, Lepidoptera, Ennominae, Hexapoda, dsDNA viruses, no RNA stage, Amphiesmenoptera, Neolepidoptera, Pterygota	123876	41314	{'T': 41332, 'K': 1, 'A': 41223, 'R': 1, 'G': 20449, 'C': 20865, 'M': 1, 'S': 3, 'Y': 1}	33.3511	7	0.0565081	0.169434	7	0	0	0	0	227	0	0	0	0	227	0.183248	0.0565081	0	0	0	0	186	0	0	0	0	186	0.15015
Archaeal BJ1 virus_0	NC_008695	unclassified Siphoviridae, Euryarchaeota, Caudovirales, Archaea, Halobacteria, Siphoviridae, Haloferacales, Halorubraceae, Viruses, dsDNA viruses, no RNA stage	42271	27428	{'T': 6541, 'A': 8302, 'G': 13843, 'C': 13585}	64.8861	42	0.993589	1.53128	42	0	0	0	0	1262	0	0	0	0	1262	2.9855	0.993589	0	0	0	0	1024	0	0	0	0	1024	2.42246
Armadillidium vulgare iridescent virus_0	NC_024451	Multicrustacea, Peracarida, Eumalacostraca, Viruses, Betairidovirinae, unclassified Iridovirus, Metazoa, Crustacea, Armadillidiidae, Armadillidium, Iridoviridae, Invertebrate iridescent virus 31, Eukaryota, Isopoda, Arthropoda, dsDNA viruses, no RNA stage, Iridovirus, Malacostraca, Oniscidea	220222	77265	{'T': 68894, 'A': 74063, 'G': 39310, 'C': 37955}	35.0851	89	0.404138	1.15188	88	1	0	0	0	2642	29	0	0	0	2671	1.21287	0.399597	0.00454087	0	0	0	2127	29	0	0	0	2135	0.969476
Arthrobacter phage BarretLemon_0	NC_031252	Caudovirales, Marthavirus, Viruses, Bacteria, Actinobacteria, Micrococcales, Micrococcaceae, dsDNA viruses, no RNA stage, Myoviridae, unclassified Marthavirus, Arthrobacter	51290	31237	{'T': 9197, 'A': 10856, 'G': 15960, 'C': 15277}	60.9027	17	0.331449	0.544226	17	0	0	0	0	477	0	0	0	0	477	0.930006	0.331449	0	0	0	0	420	0	0	0	0	420	0.818873
Arthrobacter phage Decurro_0	NC_028692	Caudovirales, Siphoviridae, Viruses, Bacteria, Actinobacteria, Micrococcales, Micrococcaceae, dsDNA viruses, no RNA stage, Arthrobacter virus Decurro, Arthrobacter, Decurrovirus	15524	9351	{'T': 2771, 'A': 3402, 'G': 4632, 'C': 4719}	60.2358	7	0.450915	0.748583	7	0	0	0	0	207	0	0	0	0	207	1.33342	0.450915	0	0	0	0	170	0	0	0	0	170	1.09508
Arthrobacter phage KellEzio_0	NC_031231	Caudovirales, Arthrobacter virus Kellezzio, Siphoviridae, Viruses, Bacteria, Actinobacteria, Micrococcales, Micrococcaceae, dsDNA viruses, no RNA stage, Arthrobacter, Kelleziovirus	58871	37291	{'T': 9253, 'A': 12327, 'G': 18442, 'C': 18849}	63.3436	154	2.61589	4.12968	149	5	0	0	0	4367	140	0	0	0	4507	7.65572	2.53096	0.0849315	0	0	0	3695	140	0	0	0	3789	6.43611
Arthrobacter phage Kitkat_0	NC_031254	Arthrobacter virus Kitkat, Caudovirales, Siphoviridae, Viruses, Bacteria, Actinobacteria, Micrococcales, Micrococcaceae, dsDNA viruses, no RNA stage, Arthrobacter, Kelleziovirus	58560	37122	{'T': 9170, 'A': 12268, 'G': 18321, 'C': 18801}	63.3914	153	2.6127	4.12155	148	5	0	0	0	4287	147	0	0	0	4434	7.57172	2.52732	0.0853825	0	0	0	3498	147	0	0	0	3636	6.20902
Arthrobacter phage Mudcat_0	NC_031224	Caudovirales, Arthrobacter virus Mudcat, Siphoviridae, Viruses, Bacteria, Actinobacteria, Micrococcales, Mudcatvirus, Micrococcaceae, dsDNA viruses, no RNA stage, Arthrobacter	59443	26811	{'T': 15860, 'A': 16772, 'G': 14356, 'C': 12455}	45.1037	33	0.555154	1.23084	33	0	0	0	0	989	0	0	0	0	989	1.66378	0.555154	0	0	0	0	754	0	0	0	0	754	1.26844
Arthrobacter phage vB_ArS-ArV2_0	NC_022972	unclassified Siphoviridae, Caudovirales, Siphoviridae, Viruses, Bacteria, Actinobacteria, Micrococcales, Micrococcaceae, dsDNA viruses, no RNA stage, Arthrobacter	37372	23444	{'T': 6396, 'A': 7532, 'G': 11428, 'C': 12016}	62.7315	109	2.91662	4.64938	105	4	0	0	0	3007	152	0	0	0	3159	8.45285	2.80959	0.107032	0	0	0	2363	152	0	0	0	2443	6.53698
Arthrobacter phage vB_ArtM-ArV1_0	NC_026606	Caudovirales, Arv1virus, Arthrobacter virus ArV1, Viruses, Bacteria, Actinobacteria, Micrococcales, Micrococcaceae, dsDNA viruses, no RNA stage, Myoviridae, Arthrobacter	71200	43874	{'T': 11931, 'A': 15395, 'G': 21404, 'C': 22470}	61.6208	213	2.99157	4.85481	211	2	0	0	0	6195	62	0	0	0	6257	8.78792	2.96348	0.0280899	0	0	0	5171	62	0	0	0	5218	7.32865
Artibeus planirostris polyomavirus 1_0	NC_038558	Chordata, Viruses, Sarcopterygii, Metazoa, Betapolyomavirus, Mammalia, Eukaryota, Microchiroptera, Phyllostomidae, Stenodermatinae, dsDNA viruses, no RNA stage, Craniata, Polyomaviridae, Artibeus, Chiroptera, Laurasiatheria	5371	2121	{'T': 1663, 'A': 1587, 'G': 1078, 'C': 1043}	39.4899	8	1.48948	3.77181	8	0	0	0	0	280	0	0	0	0	280	5.21318	1.48948	0	0	0	0	256	0	0	0	0	256	4.76634
Artibeus planirostris polyomavirus 2_0	NC_038555	Chordata, Viruses, Sarcopterygii, Metazoa, Mammalia, Eukaryota, Microchiroptera, Phyllostomidae, Stenodermatinae, Alphapolyomavirus, dsDNA viruses, no RNA stage, Craniata, Polyomaviridae, Artibeus, Chiroptera, Laurasiatheria	5019	2069	{'T': 1466, 'A': 1484, 'G': 1035, 'C': 1034}	41.2234	13	2.59016	6.28323	13	0	0	0	0	405	0	0	0	0	405	8.06934	2.59016	0	0	0	0	362	0	0	0	0	362	7.21259
Artibeus planirostris polyomavirus 3_0	NC_038556	Chordata, Viruses, Sarcopterygii, Metazoa, Mammalia, Eukaryota, Microchiroptera, Phyllostomidae, Stenodermatinae, Alphapolyomavirus, dsDNA viruses, no RNA stage, Craniata, Polyomaviridae, Artibeus, Chiroptera, Laurasiatheria	5187	2294	{'T': 1470, 'A': 1423, 'G': 1106, 'C': 1188}	44.2259	10	1.9279	4.3592	10	0	0	0	0	312	0	0	0	0	312	6.01504	1.9279	0	0	0	0	274	0	0	0	0	274	5.28244
Artogeia rapae granulovirus_0	NC_013797	Neoptera, Betabaculovirus, Holometabola, Insecta, Viruses, Pieris, Glossata, Metazoa, Heteroneura, Pierinae, Baculoviridae, Eukaryota, Arthropoda, Lepidoptera, Pieridae, Hexapoda, Pierini, dsDNA viruses, no RNA stage, Amphiesmenoptera, Neolepidoptera, Pterygota, Papilionoidea	108592	36031	{'T': 35942, 'A': 36619, 'G': 18168, 'C': 17863}	33.1802	17	0.156549	0.471816	17	0	0	0	0	552	0	0	0	0	552	0.508325	0.156549	0	0	0	0	392	0	0	0	0	392	0.360984
Ateline alphaherpesvirus 1_0	NC_034446	Atelidae, Chordata, Euarchontoglires, Herpesviridae, Alphaherpesvirinae, Viruses, Sarcopterygii, Metazoa, Simplexvirus, Mammalia, Eukaryota, Primates, dsDNA viruses, no RNA stage, Craniata, Simiiformes, Platyrrhini, Herpesvirales, Haplorrhini, Atelinae	147346	111275	{'T': 18456, 'A': 17615, 'G': 54975, 'C': 56300}	75.5195	1492	10.1258	13.4082	1389	83	11	4	5	44503	3381	643	368	1343	50238	34.0953	9.42679	0.5633	0.0746542	0.027147	0.0339337	34582	3361	643	368	1343	38781	26.3197
Ateline gammaherpesvirus 2_0	NC_038267	Gammaherpesvirinae, Atelidae, Chordata, Euarchontoglires, Herpesviridae, Viruses, Sarcopterygii, Rhadinovirus, Metazoa, Mammalia, Eukaryota, Primates, dsDNA viruses, no RNA stage, Craniata, Simiiformes, Platyrrhini, Herpesvirales, Haplorrhini, Atelinae	2577	871	{'T': 919, 'A': 787, 'G': 498, 'C': 373}	33.799	1	0.388048	1.14811	1	0	0	0	0	33	0	0	0	0	33	1.28056	0.388048	0	0	0	0	33	0	0	0	0	33	1.28056
Ateline gammaherpesvirus 3_0	NC_001987	Gammaherpesvirinae, Atelidae, Chordata, Euarchontoglires, Herpesviridae, Viruses, Sarcopterygii, Rhadinovirus, Metazoa, Mammalia, Eukaryota, Primates, dsDNA viruses, no RNA stage, Craniata, Simiiformes, Platyrrhini, Herpesvirales, Haplorrhini, Atelinae	108409	39630	{'T': 33619, 'A': 35160, 'G': 18593, 'C': 21037}	36.556	52	0.479665	1.31214	47	2	1	2	0	1445	206	83	458	0	2192	2.02197	0.433543	0.0184487	0.00922433	0.0184487	0	1249	206	83	458	0	1935	1.78491
Aurantimonas phage AmM-1_0	NC_027334	Alphaproteobacteria, Proteobacteria, Caudovirales, Rhizobiales, Aurantimonadaceae, Podoviridae, Aurantimonas, unclassified Podoviridae, Viruses, Bacteria, dsDNA viruses, no RNA stage	47800	31875	{'T': 8360, 'A': 7565, 'G': 16766, 'C': 15109}	66.6841	55	1.15063	1.72549	55	0	0	0	0	1652	0	0	0	0	1652	3.45607	1.15063	0	0	0	0	1353	0	0	0	0	1353	2.83054
Aureococcus anophagefferens virus_0	NC_024697	Aureococcus, Eukaryota, Phycodnaviridae, Viruses, Pelagophyceae, Pelagomonadales, dsDNA viruses, no RNA stage, unclassified Phycodnaviridae	370920	106585	{'T': 132023, 'A': 132312, 'G': 54349, 'C': 52236}	28.7353	31	0.083576	0.290848	31	0	0	0	0	943	0	0	0	0	943	0.254233	0.083576	0	0	0	0	676	0	0	0	0	676	0.18225
Autographa californica nucleopolyhedrovirus_0	NC_001623	Alphabaculovirus, Neoptera, Autographa californica multiple nucleopolyhedrovirus, Holometabola, Insecta, Viruses, Metazoa, Baculoviridae, Eukaryota, Arthropoda, Hexapoda, dsDNA viruses, no RNA stage, Amphiesmenoptera, Pterygota	133894	54498	{'T': 40201, 'A': 39195, 'G': 27347, 'C': 27151}	40.7023	28	0.209121	0.51378	28	0	0	0	0	845	0	0	0	0	845	0.631096	0.209121	0	0	0	0	630	0	0	0	0	630	0.470521
Azospirillum phage Cd_0	NC_010355	unclassified Siphoviridae, Alphaproteobacteria, Proteobacteria, Caudovirales, Rhodospirillales, Siphoviridae, Viruses, Bacteria, Rhodospirillaceae, dsDNA viruses, no RNA stage	62337	39853	{'T': 11095, 'A': 11389, 'G': 20197, 'C': 19656}	63.9315	166	2.66294	4.16531	165	1	0	0	0	4931	29	0	0	0	4960	7.95675	2.6469	0.0160418	0	0	0	3902	29	0	0	0	3931	6.30605
Bacillus phage 0305phi8-36_0	NC_009760	unclassified Myoviridae, Bacilli, Caudovirales, Bacillus cereus group, Bacillales, Bacillus, Viruses, Bacteria, dsDNA viruses, no RNA stage, Bacillaceae, Myoviridae, Firmicutes	218948	91510	{'T': 63867, 'A': 63571, 'G': 45032, 'C': 46478}	41.7953	29	0.132452	0.316905	29	0	0	0	0	855	0	0	0	0	855	0.390504	0.132452	0	0	0	0	655	0	0	0	0	655	0.299158
Bacillus phage AR9_0	NC_031039	unclassified Myoviridae, Bacilli, Caudovirales, Bacillus subtilis, Viruses, Bacillaceae, Myoviridae, Firmicutes, Bacillales, Bacillus subtilis group, Bacillus, Bacteria, dsDNA viruses, no RNA stage	251042	69668	{'T': 89432, 'A': 91942, 'G': 36074, 'C': 33594}	27.7515	26	0.103568	0.373199	26	0	0	0	0	741	0	0	0	0	741	0.29517	0.103568	0	0	0	0	567	0	0	0	0	567	0.225859
Bacillus phage Aurora_0	NC_031121	Bacilli, Caudovirales, Phi29virus, Bacillus cereus group, Podoviridae, Viruses, Bacillaceae, Firmicutes, Bacillales, Picovirinae, Bacillus, unclassified Phi29virus, Bacteria, dsDNA viruses, no RNA stage	25908	7944	{'T': 9315, 'A': 8649, 'G': 3802, 'C': 4142}	30.6623	3	0.115794	0.377644	3	0	0	0	0	105	0	0	0	0	105	0.40528	0.115794	0	0	0	0	105	0	0	0	0	105	0.40528
Bacillus phage AvesoBmore_0	NC_028887	Bacilli, Caudovirales, Bacillus cereus group, Viruses, B4virus, Bacillaceae, Myoviridae, Firmicutes, Bacillus virus AvesoBmore, Bacillales, Bacillus, Bacteria, dsDNA viruses, no RNA stage	167431	63105	{'T': 46541, 'A': 57785, 'G': 34448, 'C': 28657}	37.6902	37	0.220987	0.586324	37	0	0	0	0	1038	0	0	0	0	1038	0.619957	0.220987	0	0	0	0	862	0	0	0	0	862	0.514839
Bacillus phage B4_0	NC_018863	Bacillus virus B4, Bacilli, Caudovirales, Bacillus cereus group, Viruses, B4virus, Bacillaceae, Myoviridae, Firmicutes, Bacillales, Bacillus, Bacteria, dsDNA viruses, no RNA stage	162596	61315	{'T': 56004, 'A': 45277, 'G': 27999, 'C': 33316}	37.71	30	0.184506	0.489277	30	0	0	0	0	876	0	0	0	0	876	0.538759	0.184506	0	0	0	0	748	0	0	0	0	748	0.460036
Bacillus phage BalMu-1_0	NC_030945	Bacilli, Bacillales, unclassified dsDNA phages, Bacillus, Viruses, Bacteria, dsDNA viruses, no RNA stage, Bacillaceae, Firmicutes	39873	17050	{'T': 10581, 'A': 12242, 'G': 9794, 'C': 7256}	42.7608	5	0.125398	0.293255	5	0	0	0	0	154	0	0	0	0	154	0.386226	0.125398	0	0	0	0	154	0	0	0	0	154	0.386226
Bacillus phage Bam35c_0	NC_005258	Bacilli, Bacillus cereus group, Bacillales, Betatectivirus, Bacillus, Viruses, Bacteria, Tectiviridae, dsDNA viruses, no RNA stage, Bacillus virus Bam35, Bacillaceae, Firmicutes	14935	5932	{'T': 3815, 'A': 5188, 'G': 3453, 'C': 2479}	39.7188	10	0.669568	1.68577	10	0	0	0	0	295	0	0	0	0	295	1.97523	0.669568	0	0	0	0	236	0	0	0	0	236	1.58018
Bacillus phage Bastille_0	NC_018856	Bacilli, Caudovirales, Bacillus cereus group, Viruses, Bacillaceae, Myoviridae, Firmicutes, Bacillales, Bastillevirus, Bacillus, Bacteria, dsDNA viruses, no RNA stage, Bacillus virus Bastille	153962	58728	{'T': 43273, 'A': 51961, 'G': 31928, 'C': 26800}	38.1445	24	0.155883	0.408664	24	0	0	0	0	744	0	0	0	0	744	0.483236	0.155883	0	0	0	0	710	0	0	0	0	710	0.461153
Bacillus phage BCD7_0	NC_019515	unclassified Myoviridae, Bacilli, Caudovirales, Bacillus cereus group, Bacillales, Bacillus, Viruses, Bacteria, dsDNA viruses, no RNA stage, Bacillaceae, Myoviridae, Firmicutes	93839	35699	{'T': 33961, 'A': 24179, 'G': 14958, 'C': 20741}	38.0428	46	0.490201	1.28855	45	1	0	0	0	1275	29	0	0	0	1304	1.38961	0.479545	0.0106566	0	0	0	1001	29	0	0	0	1030	1.09762
Bacillus phage BCJA1c_0	NC_006557	unclassified Siphoviridae, Bacilli, Caudovirales, Bacillales, Siphoviridae, Sporolactobacillaceae, Viruses, Bacteria, dsDNA viruses, no RNA stage, Firmicutes	41092	17152	{'T': 10550, 'A': 13390, 'G': 9769, 'C': 7383}	41.7405	15	0.365035	0.874534	15	0	0	0	0	421	0	0	0	0	421	1.02453	0.365035	0	0	0	0	337	0	0	0	0	337	0.820111
Bacillus phage Bcp1_0	NC_024137	Bacilli, Caudovirales, Bc431virus, Bacillus cereus group, Bacillus virus Bcp1, Viruses, Bacillaceae, Myoviridae, Firmicutes, Bacillales, Bacillus, Bacteria, dsDNA viruses, no RNA stage	152778	60740	{'T': 40787, 'A': 51251, 'G': 32912, 'C': 27828}	39.757	41	0.268363	0.675008	40	1	0	0	0	1189	27	0	0	0	1216	0.795926	0.261818	0.00654545	0	0	0	977	27	0	0	0	977	0.63949
Bacillus phage BCP78_0	NC_018860	Bacilli, Caudovirales, Bacillus cereus group, Tsarbombavirus, Viruses, Bacillaceae, Bacillus virus BCP78, Myoviridae, Firmicutes, Bacillales, Bacillus, Spounavirinae, Bacteria, dsDNA viruses, no RNA stage	156176	62250	{'T': 52165, 'A': 41761, 'G': 28682, 'C': 33568}	39.8589	42	0.268927	0.674699	40	2	0	0	0	1234	56	0	0	0	1290	0.825991	0.256121	0.0128061	0	0	0	1081	56	0	0	0	1108	0.709456
Bacillus phage BCP8-2_0	NC_027355	Bacilli, Caudovirales, Bc431virus, Bacillus cereus group, Viruses, Bacillaceae, Myoviridae, Firmicutes, Bacillus virus BCP82, Bacillales, Bacillus, Bacteria, dsDNA viruses, no RNA stage	159071	62757	{'T': 53251, 'A': 43063, 'G': 28646, 'C': 34111}	39.4522	47	0.295466	0.74892	45	2	0	0	0	1341	61	0	0	0	1402	0.881367	0.282893	0.012573	0	0	0	1164	61	0	0	0	1195	0.751237
Bacillus phage Belinda_0	NC_031024	Bacilli, Caudovirales, unclassified Wphvirus, Bacillus cereus group, Wphvirus, Viruses, Bacillaceae, Myoviridae, Firmicutes, Bacillales, Bacillus, Bacteria, dsDNA viruses, no RNA stage	162308	62950	{'T': 45369, 'A': 53989, 'G': 34234, 'C': 28716}	38.7843	33	0.203317	0.524226	33	0	0	0	0	1005	0	0	0	0	1005	0.619193	0.203317	0	0	0	0	847	0	0	0	0	847	0.521847
Bacillus phage BigBertha_0	NC_022769	Bacilli, Caudovirales, Bacillus cereus group, Viruses, Bacillus virus Bigbertha, B4virus, Bacillaceae, Myoviridae, Firmicutes, Bacillales, Bacillus, Bacteria, dsDNA viruses, no RNA stage	165238	62416	{'T': 45906, 'A': 56916, 'G': 34056, 'C': 28360}	37.7734	38	0.229971	0.608818	38	0	0	0	0	1104	0	0	0	0	1104	0.668127	0.229971	0	0	0	0	995	0	0	0	0	995	0.602162
Bacillus phage Bobb_0	NC_024792	Bacilli, Caudovirales, Bacillus cereus group, Bacillus virus Bobb, Viruses, Bacillaceae, Agatevirus, Myoviridae, Firmicutes, Bacillales, Bacillus, Bacteria, dsDNA viruses, no RNA stage	160281	66245	{'T': 51707, 'A': 42329, 'G': 30939, 'C': 35306}	41.3305	50	0.311952	0.754774	45	5	0	0	0	1436	159	0	0	0	1595	0.995127	0.280757	0.0311952	0	0	0	1218	159	0	0	0	1280	0.798597
Bacillus phage Bp8p-C_0	NC_029121	Bacilli, Caudovirales, Bacillales, Bacillus, Viruses, Bacteria, dsDNA viruses, no RNA stage, Bacillus virus Bp8pC, Bacillaceae, Agatevirus, Myoviridae, Firmicutes	151417	62312	{'T': 49161, 'A': 39944, 'G': 29130, 'C': 33182}	41.1526	45	0.297193	0.722172	44	1	0	0	0	1341	27	0	0	0	1368	0.903465	0.290588	0.00660428	0	0	0	996	27	0	0	0	1010	0.667032
Bacillus phage BPS10C_0	NC_023501	Bacilli, Caudovirales, unclassified Wphvirus, Bacillus cereus group, Wphvirus, Viruses, Bacillaceae, Myoviridae, Firmicutes, Bacillales, Bacillus, Bacteria, dsDNA viruses, no RNA stage	159590	61829	{'T': 53230, 'A': 44531, 'G': 28142, 'C': 33687}	38.7424	39	0.244376	0.630772	39	0	0	0	0	1135	0	0	0	0	1135	0.711197	0.244376	0	0	0	0	956	0	0	0	0	956	0.599035
Bacillus phage BPS13_0	NC_018857	Bacilli, Caudovirales, Bacillus cereus group, Bacillus virus BPS13, Wphvirus, Viruses, Bacillaceae, Myoviridae, Firmicutes, Bacillales, Bacillus, Bacteria, dsDNA viruses, no RNA stage	158305	61345	{'T': 52738, 'A': 44222, 'G': 28158, 'C': 33187}	38.7511	38	0.240043	0.619447	38	0	0	0	0	1107	0	0	0	0	1107	0.699283	0.240043	0	0	0	0	949	0	0	0	0	949	0.599476
Bacillus phage BtCS33_0	NC_018085	unclassified Siphoviridae, Bacilli, Caudovirales, Bacillus cereus group, Bacillales, Siphoviridae, Bacillus, Viruses, Bacteria, dsDNA viruses, no RNA stage, Bacillaceae, Firmicutes	41992	14791	{'T': 11951, 'A': 15250, 'G': 8787, 'C': 6004}	35.2234	13	0.309583	0.878913	13	0	0	0	0	385	0	0	0	0	385	0.916841	0.309583	0	0	0	0	340	0	0	0	0	340	0.809678
Bacillus phage CAM003_0	NC_024216	Bacilli, Caudovirales, Bacillus cereus group, Viruses, Bacillaceae, Myoviridae, Firmicutes, Bacillales, Bastillevirus, Bacillus, Bacillus virus CAM003, Bacteria, dsDNA viruses, no RNA stage	160541	61056	{'T': 45241, 'A': 54244, 'G': 33146, 'C': 27910}	38.0314	25	0.155723	0.40946	25	0	0	0	0	743	0	0	0	0	743	0.46281	0.155723	0	0	0	0	626	0	0	0	0	626	0.389932
Bacillus phage CampHawk_0	NC_022761	Bacilli, Caudovirales, Bacillus virus Camphawk, Viruses, Spo1virus, Bacillaceae, Myoviridae, Firmicutes, Bacillales, Bacillus subtilis group, Bacillus, Spounavirinae, Bacteria, dsDNA viruses, no RNA stage	146193	58763	{'T': 39763, 'A': 47667, 'G': 33029, 'C': 25734}	40.1955	134	0.916597	2.28035	133	1	0	0	0	4006	29	0	0	0	4035	2.76005	0.909756	0.00684027	0	0	0	3370	29	0	0	0	3399	2.32501
Bacillus phage Claudi_0	NC_031015	Bacilli, Caudovirales, Phi29virus, Bacillus cereus group, Podoviridae, Viruses, Bacillaceae, Firmicutes, Bacillales, Picovirinae, Bacillus, unclassified Phi29virus, Bacteria, dsDNA viruses, no RNA stage	26504	8020	{'T': 9487, 'A': 8997, 'G': 3749, 'C': 4271}	30.2596	2	0.0754603	0.249377	2	0	0	0	0	68	0	0	0	0	68	0.256565	0.0754603	0	0	0	0	68	0	0	0	0	68	0.256565
Bacillus phage CP-51_0	NC_025423	Bacilli, Caudovirales, Bacillus virus CP51, Bacillus cereus group, Viruses, Bacillaceae, Myoviridae, Firmicutes, Cp51virus, Bacillales, Bacillus, Bacteria, dsDNA viruses, no RNA stage	138658	56655	{'T': 37109, 'A': 44894, 'G': 32119, 'C': 24536}	40.8595	108	0.778895	1.90627	105	2	1	0	0	3228	60	110	0	0	3398	2.45063	0.757259	0.014424	0.00721199	0	0	2845	60	110	0	0	2992	2.15783
Bacillus phage Deep Blue_0	NC_031056	Bacilli, Caudovirales, Bc431virus, Bacillus cereus group, Viruses, Bacillaceae, Myoviridae, Firmicutes, Bacillales, Bacillus, Bacteria, dsDNA viruses, no RNA stage, Bacillus virus Deepblue	157501	62917	{'T': 52176, 'A': 42408, 'G': 28654, 'C': 34263}	39.947	57	0.361902	0.905955	56	1	0	0	0	1695	32	0	0	0	1727	1.0965	0.355553	0.00634917	0	0	0	1406	32	0	0	0	1438	0.91301
Bacillus phage DIGNKC_0	NC_031006	Bacilli, Caudovirales, unclassified Wphvirus, Bacillus cereus group, Wphvirus, Viruses, Bacillaceae, Myoviridae, Firmicutes, Bacillales, Bacillus, Bacteria, dsDNA viruses, no RNA stage	161552	62472	{'T': 45203, 'A': 53877, 'G': 33938, 'C': 28534}	38.6699	45	0.278548	0.720323	45	0	0	0	0	1368	0	0	0	0	1368	0.846786	0.278548	0	0	0	0	1038	0	0	0	0	1038	0.642518
Bacillus phage DirtyBetty_0	NC_031054	Bacilli, Caudovirales, unclassified Wphvirus, Bacillus cereus group, Wphvirus, Viruses, Bacillaceae, Myoviridae, Firmicutes, Bacillales, Bacillus, Bacteria, dsDNA viruses, no RNA stage	162415	62893	{'T': 45329, 'A': 54193, 'G': 34158, 'C': 28735}	38.7236	33	0.203183	0.524701	32	1	0	0	0	934	27	0	0	0	961	0.591694	0.197026	0.00615707	0	0	0	857	27	0	0	0	862	0.530739
Bacillus phage Eldridge_0	NC_030920	unclassified Myoviridae, Bacilli, Caudovirales, Bacillales, Bacillus, Viruses, Bacteria, dsDNA viruses, no RNA stage, Bacillaceae, Myoviridae, Firmicutes	165868	67023	{'T': 45025, 'A': 53820, 'G': 35981, 'C': 31042}	40.4074	62	0.373791	0.925056	62	0	0	0	0	1889	0	0	0	0	1889	1.13886	0.373791	0	0	0	0	1597	0	0	0	0	1597	0.962814
Bacillus phage Evoli_0	NC_024207	Bacilli, Caudovirales, unclassified Bastillevirus, Bacillus cereus group, Viruses, Bacillaceae, Myoviridae, Firmicutes, Bacillales, Bastillevirus, Bacillus, Bacteria, dsDNA viruses, no RNA stage	159656	60763	{'T': 44985, 'A': 53908, 'G': 32981, 'C': 27782}	38.0587	22	0.137796	0.362062	22	0	0	0	0	651	0	0	0	0	651	0.407752	0.137796	0	0	0	0	612	0	0	0	0	612	0.383324
Bacillus phage Eyuki_0	NC_028944	Bacilli, Caudovirales, unclassified Wphvirus, Bacillus cereus group, Wphvirus, Viruses, Bacillaceae, Myoviridae, Firmicutes, Bacillales, Bacillus, Bacteria, dsDNA viruses, no RNA stage	162252	62910	{'T': 45291, 'A': 54051, 'G': 34175, 'C': 28735}	38.773	40	0.24653	0.635829	40	0	0	0	0	1162	0	0	0	0	1162	0.71617	0.24653	0	0	0	0	1041	0	0	0	0	1041	0.641595
Bacillus phage Fah_0	NC_007814	Bacilli, Caudovirales, Bacillus cereus group, Siphoviridae, Viruses, unclassified Wbetavirus, Bacillaceae, Firmicutes, Wbetavirus, Bacillales, Bacillus, Bacteria, dsDNA viruses, no RNA stage	37974	13270	{'T': 10645, 'A': 14059, 'G': 7989, 'C': 5281}	34.945	18	0.474009	1.35644	18	0	0	0	0	535	0	0	0	0	535	1.40886	0.474009	0	0	0	0	424	0	0	0	0	424	1.11655
Bacillus phage Gamma_0	NC_007458	Bacilli, Caudovirales, Bacillus cereus group, Siphoviridae, Viruses, unclassified Wbetavirus, Bacillaceae, Firmicutes, Wbetavirus, Bacillales, Bacillus, Bacteria, dsDNA viruses, no RNA stage	37253	13121	{'T': 10334, 'A': 13798, 'G': 7925, 'C': 5196}	35.2213	16	0.429496	1.21942	16	0	0	0	0	480	0	0	0	0	480	1.28849	0.429496	0	0	0	0	369	0	0	0	0	369	0.990524
Bacillus phage GIL16c_0	NC_006945	Bacilli, Bacillus cereus group, Bacillales, Betatectivirus, Bacillus, Viruses, Bacillus virus GIL16, Bacteria, Tectiviridae, dsDNA viruses, no RNA stage, Bacillaceae, Firmicutes	14844	5948	{'N': 3, 'T': 3764, 'A': 5129, 'G': 3438, 'C': 2510}	40.0701	9	0.606306	1.51311	9	0	0	0	0	262	0	0	0	0	262	1.76502	0.606306	0	0	0	0	222	0	0	0	0	222	1.49555
Bacillus phage Grass_0	NC_022771	Bacilli, Caudovirales, Viruses, Bacillaceae, Myoviridae, Bacillus virus Grass, Firmicutes, Nit1virus, Bacillales, Bacillus subtilis group, Bacillus, Bacteria, dsDNA viruses, no RNA stage	156648	66179	{'T': 40828, 'A': 49641, 'G': 35401, 'C': 30778}	42.2469	86	0.549002	1.29951	85	1	0	0	0	2490	27	0	0	0	2517	1.60679	0.542618	0.00638374	0	0	0	2152	27	0	0	0	2160	1.37889
Bacillus phage Hakuna_0	NC_024213	Bacillus virus Hakuna, Bacilli, Caudovirales, Bacillus cereus group, Wphvirus, Viruses, Bacillaceae, Myoviridae, Firmicutes, Bacillales, Bacillus, Bacteria, dsDNA viruses, no RNA stage	158100	61179	{'T': 44074, 'A': 52847, 'G': 33263, 'C': 27916}	38.6964	38	0.240354	0.621128	38	0	0	0	0	1136	0	0	0	0	1136	0.718533	0.240354	0	0	0	0	922	0	0	0	0	922	0.583175
Bacillus phage Hoody T_0	NC_024205	Bacilli, Caudovirales, unclassified Bastillevirus, Bacillus cereus group, Viruses, Bacillaceae, Myoviridae, Firmicutes, Bacillales, Bastillevirus, Bacillus, Bacteria, dsDNA viruses, no RNA stage	159837	60760	{'T': 45083, 'A': 53994, 'G': 32971, 'C': 27789}	38.0137	27	0.168922	0.444371	27	0	0	0	0	792	0	0	0	0	792	0.495505	0.168922	0	0	0	0	672	0	0	0	0	672	0.420428
Bacillus phage JBP901_0	NC_027352	Bacilli, Caudovirales, Bc431virus, Bacillus cereus group, Viruses, Bacillaceae, Myoviridae, Firmicutes, Bacillales, Bacillus, Bacteria, dsDNA viruses, no RNA stage, Bacillus virus JBP901	159492	63251	{'T': 53424, 'A': 42817, 'G': 28912, 'C': 34339}	39.6578	45	0.282146	0.711451	43	2	0	0	0	1210	62	0	0	0	1272	0.797532	0.269606	0.0125398	0	0	0	851	62	0	0	0	881	0.552379
Bacillus phage JL_0	NC_028982	Bacilli, Caudovirales, Bacillus cereus group, Viruses, Bacillaceae, Myoviridae, Firmicutes, Cp51virus, Bacillus virus JL, Bacillales, Bacillus, Bacteria, dsDNA viruses, no RNA stage	137918	56273	{'T': 36953, 'A': 44692, 'G': 32049, 'C': 24224}	40.8018	87	0.63081	1.54603	84	2	1	0	0	2549	66	119	0	0	2734	1.98234	0.609058	0.0145014	0.00725069	0	0	2272	66	119	0	0	2434	1.76482
Bacillus phage Kida_0	NC_031012	Bacilli, Caudovirales, unclassified Wphvirus, Bacillus cereus group, Wphvirus, Viruses, Bacillaceae, Myoviridae, Firmicutes, Bacillales, Bacillus, Bacteria, dsDNA viruses, no RNA stage	162151	62698	{'T': 45339, 'A': 54114, 'G': 34074, 'C': 28624}	38.6664	39	0.240517	0.622029	39	0	0	0	0	1173	0	0	0	0	1173	0.7234	0.240517	0	0	0	0	984	0	0	0	0	984	0.606842
Bacillus phage Mater_0	NC_027366	unclassified Myoviridae, Bacilli, Caudovirales, Bacillales, Bacillus, Viruses, Bacteria, dsDNA viruses, no RNA stage, Bacillaceae, Myoviridae, Firmicutes	164302	64844	{'T': 54414, 'A': 45044, 'G': 29973, 'C': 34871}	39.4663	46	0.279972	0.709395	45	1	0	0	0	1366	26	0	0	0	1392	0.84722	0.273886	0.00608635	0	0	0	1121	26	0	0	0	1147	0.698105
Bacillus phage Megatron_0	NC_024211	Bacilli, Caudovirales, Bacillus cereus group, Wphvirus, Viruses, Bacillus virus Megatron, Bacillaceae, Myoviridae, Firmicutes, Bacillales, Bacillus, Bacteria, dsDNA viruses, no RNA stage	158750	61600	{'T': 44311, 'A': 52839, 'G': 33455, 'C': 28145}	38.8031	30	0.188976	0.487013	29	1	0	0	0	872	27	0	0	0	899	0.566299	0.182677	0.00629921	0	0	0	761	27	0	0	0	766	0.48252
Bacillus phage MG-B1_0	NC_021336	Bacilli, Caudovirales, Phi29virus, Bacillus cereus group, Podoviridae, Viruses, Bacillaceae, Firmicutes, Bacillales, Picovirinae, Bacillus, unclassified Phi29virus, Bacteria, dsDNA viruses, no RNA stage	27190	8360	{'T': 9940, 'A': 8890, 'G': 4016, 'C': 4344}	30.7466	8	0.294226	0.956938	8	0	0	0	0	263	0	0	0	0	263	0.967267	0.294226	0	0	0	0	263	0	0	0	0	263	0.967267
Bacillus phage Moonbeam_0	NC_027374	unclassified Myoviridae, Bacilli, Caudovirales, Bacillales, Bacillus, Viruses, Bacteria, dsDNA viruses, no RNA stage, Bacillaceae, Myoviridae, Firmicutes	161239	64708	{'T': 43911, 'A': 52620, 'G': 34716, 'C': 29992}	40.1317	68	0.421734	1.05087	66	2	0	0	0	1966	55	0	0	0	2021	1.25342	0.40933	0.0124039	0	0	0	1724	55	0	0	0	1756	1.08907
Bacillus phage Nemo_0	NC_031070	Bacilli, Caudovirales, unclassified Wphvirus, Bacillus cereus group, Wphvirus, Viruses, Bacillaceae, Myoviridae, Firmicutes, Bacillales, Bacillus, Bacteria, dsDNA viruses, no RNA stage	162375	62981	{'T': 45406, 'A': 53988, 'G': 34153, 'C': 28828}	38.7874	36	0.221709	0.571601	36	0	0	0	0	1113	0	0	0	0	1113	0.68545	0.221709	0	0	0	0	932	0	0	0	0	932	0.57398
Bacillus phage Nigalana_0	NC_031037	Bacilli, Caudovirales, unclassified Wphvirus, Bacillus cereus group, Wphvirus, Viruses, Bacillaceae, Myoviridae, Firmicutes, Bacillales, Bacillus, Bacteria, dsDNA viruses, no RNA stage	163041	63178	{'T': 45536, 'A': 54327, 'G': 34308, 'C': 28870}	38.7498	28	0.171736	0.443192	28	0	0	0	0	880	0	0	0	0	880	0.539742	0.171736	0	0	0	0	765	0	0	0	0	765	0.469207
Bacillus phage NotTheCreek_0	NC_031049	Bacilli, Caudovirales, unclassified Wphvirus, Bacillus cereus group, Wphvirus, Viruses, Bacillaceae, Myoviridae, Firmicutes, Bacillales, Bacillus, Bacteria, dsDNA viruses, no RNA stage	161929	62684	{'T': 45243, 'A': 54002, 'G': 33999, 'C': 28685}	38.7108	35	0.216144	0.558356	35	0	0	0	0	1046	0	0	0	0	1046	0.645962	0.216144	0	0	0	0	875	0	0	0	0	875	0.54036
Bacillus phage Page_0	NC_022764	Bacilli, Caudovirales, Bacillales, Podoviridae, Bacillus, Viruses, Bacteria, dsDNA viruses, no RNA stage, Bacillaceae, Pagevirus, Bacillus virus Page, Firmicutes	39874	16231	{'T': 10142, 'A': 13501, 'G': 8903, 'C': 7328}	40.7057	15	0.376185	0.924157	15	0	0	0	0	438	0	0	0	0	438	1.09846	0.376185	0	0	0	0	357	0	0	0	0	357	0.89532
Bacillus phage Palmer_0	NC_028926	Bacillus virus Palmer, Bacilli, Caudovirales, Bacillales, Podoviridae, Bacillus, Viruses, Bacteria, dsDNA viruses, no RNA stage, Bacillaceae, Pagevirus, Firmicutes	40000	16267	{'T': 10215, 'A': 13518, 'G': 8942, 'C': 7325}	40.6675	11	0.275	0.676216	11	0	0	0	0	318	0	0	0	0	318	0.795	0.275	0	0	0	0	283	0	0	0	0	283	0.7075
Bacillus phage Pascal_0	NC_027372	Bacilli, Caudovirales, Bacillales, Podoviridae, Bacillus, Viruses, Bacteria, dsDNA viruses, no RNA stage, Bacillaceae, Bacillus virus Pascal, Pagevirus, Firmicutes	39639	15804	{'T': 10243, 'A': 13592, 'G': 8703, 'C': 7101}	39.8698	8	0.201821	0.506201	8	0	0	0	0	242	0	0	0	0	242	0.61051	0.201821	0	0	0	0	227	0	0	0	0	227	0.572668
Bacillus phage Pavlov_0	NC_028782	Bacilli, Caudovirales, Bacillales, Podoviridae, Bacillus, Viruses, Bacteria, unclassified Pagevirus, dsDNA viruses, no RNA stage, Bacillaceae, Pagevirus, Firmicutes	40024	16258	{'T': 10225, 'A': 13541, 'G': 8902, 'C': 7356}	40.6206	13	0.324805	0.799606	13	0	0	0	0	390	0	0	0	0	390	0.974415	0.324805	0	0	0	0	290	0	0	0	0	290	0.724565
Bacillus phage PBC1_0	NC_017976	unclassified Siphoviridae, Bacilli, Caudovirales, Bacillus cereus group, Bacillales, Siphoviridae, Bacillus, Viruses, Bacteria, dsDNA viruses, no RNA stage, Bacillaceae, Firmicutes	41164	17159	{'T': 10395, 'A': 13610, 'G': 9771, 'C': 7388}	41.6845	15	0.364396	0.874177	15	0	0	0	0	419	0	0	0	0	419	1.01788	0.364396	0	0	0	0	335	0	0	0	0	335	0.813818
Bacillus phage PfEFR-5_0	NC_031055	unclassified Siphoviridae, Bacilli, Caudovirales, Bacillus cereus group, Bacillales, Siphoviridae, Bacillus, Viruses, Bacteria, dsDNA viruses, no RNA stage, Bacillaceae, Firmicutes	43773	15492	{'T': 12082, 'A': 16199, 'G': 9408, 'C': 6084}	35.3917	18	0.411212	1.16189	18	0	0	0	0	529	0	0	0	0	529	1.20851	0.411212	0	0	0	0	427	0	0	0	0	427	0.975487
Bacillus phage phBC6A51_0	NC_004820	unclassified Siphoviridae, Bacilli, Caudovirales, Bacillus cereus group, Bacillales, Siphoviridae, Bacillus, Viruses, Bacteria, dsDNA viruses, no RNA stage, Bacillaceae, Firmicutes	61395	23139	{'T': 16731, 'A': 21525, 'G': 13729, 'C': 9410}	37.6887	14	0.228032	0.605039	14	0	0	0	0	395	0	0	0	0	395	0.643375	0.228032	0	0	0	0	355	0	0	0	0	355	0.578223
Bacillus phage phBC6A52_0	NC_004821	unclassified Siphoviridae, Bacilli, Caudovirales, Bacillus cereus group, Bacillales, Siphoviridae, Bacillus, Viruses, Bacteria, dsDNA viruses, no RNA stage, Bacillaceae, Firmicutes	38472	13359	{'T': 11447, 'A': 13666, 'G': 7963, 'C': 5396}	34.724	9	0.233936	0.673703	9	0	0	0	0	275	0	0	0	0	275	0.714806	0.233936	0	0	0	0	232	0	0	0	0	232	0.603036
Bacillus phage phi105_0	NC_004167	unclassified Siphoviridae, Bacilli, Caudovirales, Bacillales, Bacillus subtilis group, Siphoviridae, Bacillus, Viruses, Bacteria, dsDNA viruses, no RNA stage, Bacillaceae, Firmicutes	39325	16788	{'T': 10149, 'A': 12388, 'G': 9232, 'C': 7556}	42.6904	27	0.686586	1.60829	26	1	0	0	0	813	26	0	0	0	839	2.1335	0.661157	0.0254291	0	0	0	623	26	0	0	0	649	1.65035
Bacillus phage phi4B1_0	NC_028886	unclassified Siphoviridae, Bacilli, Caudovirales, Bacillus cereus group, Bacillales, Siphoviridae, Bacillus, Viruses, Bacteria, dsDNA viruses, no RNA stage, Bacillaceae, Firmicutes	38663	13877	{'T': 11078, 'A': 13708, 'G': 8321, 'C': 5556}	35.8922	6	0.155187	0.43237	6	0	0	0	0	175	0	0	0	0	175	0.452629	0.155187	0	0	0	0	153	0	0	0	0	153	0.395727
Bacillus phage phi4J1_0	NC_029008	unclassified Siphoviridae, Bacilli, Caudovirales, Bacillus cereus group, Bacillales, Siphoviridae, Bacillus, Viruses, Bacteria, dsDNA viruses, no RNA stage, Bacillaceae, Firmicutes	41486	14889	{'T': 11834, 'A': 14763, 'G': 8945, 'C': 5944}	35.8892	10	0.241045	0.671637	10	0	0	0	0	273	0	0	0	0	273	0.658053	0.241045	0	0	0	0	227	0	0	0	0	227	0.547173
Bacillus phage phiAGATE_0	NC_020081	Bacilli, Caudovirales, Bacillus virus Agate, Bacillales, Bacillus, Viruses, Bacteria, dsDNA viruses, no RNA stage, Bacillaceae, Agatevirus, Myoviridae, Firmicutes	149844	61385	{'T': 48691, 'A': 39768, 'G': 28839, 'C': 32546}	40.9659	50	0.33368	0.814531	50	0	0	0	0	1585	0	0	0	0	1585	1.05777	0.33368	0	0	0	0	1290	0	0	0	0	1290	0.860895
Bacillus phage phiCM3_0	NC_023599	unclassified Siphoviridae, Bacilli, Caudovirales, Bacillus cereus group, Bacillales, Siphoviridae, Bacillus, Viruses, Bacteria, dsDNA viruses, no RNA stage, Bacillaceae, Firmicutes	38772	13757	{'T': 10840, 'A': 14175, 'G': 8260, 'C': 5497}	35.4818	21	0.541628	1.5265	20	1	0	0	0	591	29	0	0	0	620	1.59909	0.515836	0.0257918	0	0	0	521	29	0	0	0	550	1.41855
Bacillus phage phiNIT1_0	NC_021856	Bacilli, Caudovirales, Viruses, Bacillaceae, Myoviridae, Firmicutes, Nit1virus, Bacillales, Bacillus subtilis group, Bacillus virus NIT1, Bacillus, Bacteria, dsDNA viruses, no RNA stage	155631	65549	{'T': 40885, 'A': 49197, 'G': 34918, 'C': 30631}	42.1182	98	0.629695	1.49506	98	0	0	0	0	2882	0	0	0	0	2882	1.85182	0.629695	0	0	0	0	2528	0	0	0	0	2528	1.62436
Bacillus phage phIS3501_0	NC_019502	unclassified Siphoviridae, Bacilli, Caudovirales, Bacillus cereus group, Bacillales, Siphoviridae, Bacillus, Viruses, Bacteria, dsDNA viruses, no RNA stage, Bacillaceae, Firmicutes	44401	15480	{'T': 12826, 'A': 16095, 'G': 9149, 'C': 6331}	34.8641	18	0.405396	1.16279	18	0	0	0	0	547	0	0	0	0	547	1.23195	0.405396	0	0	0	0	470	0	0	0	0	470	1.05853
Bacillus phage Phrodo_0	NC_031100	Bacilli, Caudovirales, Bacillus cereus group, Viruses, B4virus, Bacillaceae, Myoviridae, Firmicutes, Bacillales, Bacillus, Bacteria, unclassified B4virus, dsDNA viruses, no RNA stage	164443	62162	{'T': 45623, 'A': 56658, 'G': 33858, 'C': 28304}	37.8015	33	0.200677	0.530871	33	0	0	0	0	949	0	0	0	0	949	0.5771	0.200677	0	0	0	0	877	0	0	0	0	877	0.533315
Bacillus phage PM1_0	NC_020883	unclassified Siphoviridae, Bacilli, Caudovirales, Bacillus subtilis, Siphoviridae, Viruses, Bacillaceae, Firmicutes, Bacillales, Bacillus subtilis group, Bacillus, Bacteria, dsDNA viruses, no RNA stage	50861	20998	{'T': 12231, 'A': 17632, 'G': 11944, 'C': 9054}	41.2851	24	0.471874	1.14297	24	0	0	0	0	711	0	0	0	0	711	1.39793	0.471874	0	0	0	0	558	0	0	0	0	558	1.09711
Bacillus phage Pony_0	NC_022770	Bacilli, Caudovirales, Bacillales, Podoviridae, Bacillus, Viruses, Bacteria, dsDNA viruses, no RNA stage, Bacillus virus Pony, Bacillaceae, Pagevirus, Firmicutes	39844	16216	{'T': 10143, 'A': 13485, 'G': 8921, 'C': 7295}	40.6987	10	0.250979	0.616675	10	0	0	0	0	308	0	0	0	0	308	0.773015	0.250979	0	0	0	0	250	0	0	0	0	250	0.627447
Bacillus phage Pookie_0	NC_027394	Bacilli, Caudovirales, Bacillus virus Pookie, Bacillales, Podoviridae, Bacillus, Viruses, Bacteria, dsDNA viruses, no RNA stage, Bacillaceae, Pagevirus, Firmicutes	40214	16316	{'T': 10290, 'A': 13608, 'G': 8944, 'C': 7372}	40.5729	12	0.298404	0.735474	12	0	0	0	0	358	0	0	0	0	358	0.890237	0.298404	0	0	0	0	300	0	0	0	0	300	0.746009
Bacillus phage Riley_0	NC_024788	Bacilli, Caudovirales, Bacillus cereus group, Viruses, B4virus, Bacillaceae, Myoviridae, Firmicutes, Bacillales, Bacillus, Bacillus virus Riley, Bacteria, dsDNA viruses, no RNA stage	162816	61519	{'T': 45258, 'A': 56039, 'G': 33564, 'C': 27955}	37.7844	41	0.251818	0.666461	41	0	0	0	0	1159	0	0	0	0	1159	0.711847	0.251818	0	0	0	0	999	0	0	0	0	999	0.613576
Bacillus phage SageFayge_0	NC_031027	Bacilli, Caudovirales, unclassified Wphvirus, Bacillus cereus group, Wphvirus, Viruses, Bacillaceae, Myoviridae, Firmicutes, Bacillales, Bacillus, Bacteria, dsDNA viruses, no RNA stage	162359	62830	{'T': 45297, 'A': 54232, 'G': 34107, 'C': 28723}	38.6982	30	0.184776	0.477479	30	0	0	0	0	888	0	0	0	0	888	0.546936	0.184776	0	0	0	0	780	0	0	0	0	780	0.480417
Bacillus phage SalinJah_0	NC_031034	Bacilli, Caudovirales, unclassified Wphvirus, Bacillus cereus group, Wphvirus, Viruses, Bacillaceae, Myoviridae, Firmicutes, Bacillales, Bacillus, Bacteria, dsDNA viruses, no RNA stage	161140	62394	{'T': 44981, 'A': 53765, 'G': 33835, 'C': 28559}	38.7204	45	0.27926	0.721223	45	0	0	0	0	1335	0	0	0	0	1335	0.828472	0.27926	0	0	0	0	1161	0	0	0	0	1161	0.720491
Bacillus phage Shanette_0	NC_028983	Bacilli, Caudovirales, Bacillus cereus group, Viruses, Bacillaceae, Myoviridae, Firmicutes, Cp51virus, Bacillus virus Shanette, Bacillales, Bacillus, Bacteria, dsDNA viruses, no RNA stage	138877	56620	{'T': 37192, 'A': 45065, 'G': 32171, 'C': 24449}	40.7699	91	0.655256	1.60721	88	2	1	0	0	2674	66	121	0	0	2861	2.0601	0.633654	0.0144012	0.00720062	0	0	2382	66	121	0	0	2546	1.83328
Bacillus phage Shbh1_0	NC_030925	unclassified Myoviridae, Bacilli, Caudovirales, Bacillales, Bacillus, Viruses, Bacteria, dsDNA viruses, no RNA stage, Bacillaceae, Myoviridae, Firmicutes	138081	50300	{'T': 41308, 'A': 46473, 'G': 27109, 'C': 23191}	36.4279	79	0.572128	1.57058	77	2	0	0	0	2332	63	0	0	0	2395	1.73449	0.557644	0.0144843	0	0	0	1982	63	0	0	0	2045	1.48101
Bacillus phage Slash_0	NC_022774	Bacilli, Caudovirales, Bacillus virus Slash, Bacillales, Slashvirus, Siphoviridae, Bacillus, Viruses, Bacteria, dsDNA viruses, no RNA stage, Bacillaceae, Firmicutes	80382	28320	{'T': 25645, 'A': 26417, 'G': 14575, 'C': 13745}	35.2318	10	0.124406	0.353107	10	0	0	0	0	297	0	0	0	0	297	0.369486	0.124406	0	0	0	0	251	0	0	0	0	251	0.312259
Bacillus phage SP-10_0	NC_019487	Bacilli, Caudovirales, Viruses, Bacillaceae, Myoviridae, Firmicutes, Bacillales, Bacillus subtilis group, Bacillus, Spounavirinae, Bacteria, dsDNA viruses, no RNA stage, unclassified Spounavirinae	143986	58296	{'T': 38458, 'A': 47232, 'G': 33120, 'C': 25176}	40.4873	41	0.28475	0.703307	41	0	0	0	0	1240	0	0	0	0	1240	0.861195	0.28475	0	0	0	0	1069	0	0	0	0	1069	0.742433
Bacillus phage SP-15_0	NC_031245	unclassified Myoviridae, Bacilli, Caudovirales, Bacillales, Bacillus subtilis group, Bacillus, Viruses, Bacteria, dsDNA viruses, no RNA stage, Bacillaceae, Myoviridae, Firmicutes	221908	85674	{'T': 63562, 'A': 72672, 'G': 47813, 'C': 37861}	38.6079	31	0.139698	0.361837	31	0	0	0	0	924	0	0	0	0	924	0.416389	0.139698	0	0	0	0	743	0	0	0	0	743	0.334823
Bacillus phage SPG24_0	NC_030903	Bacilli, Caudovirales, Viruses, Bacillaceae, Myoviridae, Firmicutes, Nit1virus, Bacillales, Bacillus subtilis group, Bacillus, Bacteria, dsDNA viruses, no RNA stage, Bacillus virus SPG24	152069	64142	{'T': 39902, 'A': 48025, 'G': 34181, 'C': 29961}	42.1795	89	0.585261	1.38755	89	0	0	0	0	2697	0	0	0	0	2697	1.77354	0.585261	0	0	0	0	2397	0	0	0	0	2397	1.57626
Bacillus phage Spock_0	NC_022763	Bacilli, Caudovirales, Bacillus cereus group, Viruses, B4virus, Bacillaceae, Myoviridae, Firmicutes, Bacillales, Bacillus, Bacteria, dsDNA viruses, no RNA stage, Bacillus virus Spock	164297	61810	{'T': 45895, 'A': 56592, 'G': 33605, 'C': 28205}	37.6209	33	0.200856	0.533894	32	1	0	0	0	961	27	0	0	0	988	0.60135	0.194769	0.00608654	0	0	0	854	27	0	0	0	881	0.536224
Bacillus phage SPP1_0	NC_004166	unclassified Siphoviridae, Bacilli, Caudovirales, Bacillales, Bacillus subtilis group, Siphoviridae, Bacillus, Viruses, Bacteria, dsDNA viruses, no RNA stage, Bacillaceae, Firmicutes	44010	19239	{'T': 10080, 'A': 14691, 'G': 11004, 'C': 8235}	43.7151	36	0.817996	1.8712	36	0	0	0	0	1035	0	0	0	0	1035	2.35174	0.817996	0	0	0	0	894	0	0	0	0	894	2.03136
Bacillus phage Stahl_0	NC_028856	Bacilli, Caudovirales, Bacillales, Slashvirus, Siphoviridae, Bacillus virus Stahl, Bacillus, Viruses, Bacteria, dsDNA viruses, no RNA stage, Bacillaceae, Firmicutes	80148	28258	{'T': 25548, 'A': 26342, 'G': 14548, 'C': 13710}	35.2573	13	0.1622	0.460047	13	0	0	0	0	402	0	0	0	0	402	0.501572	0.1622	0	0	0	0	358	0	0	0	0	358	0.446674
Bacillus phage Staley_0	NC_022767	Bacilli, Caudovirales, Bacillus virus Staley, Bacillales, Slashvirus, Siphoviridae, Bacillus, Viruses, Bacteria, dsDNA viruses, no RNA stage, Bacillaceae, Firmicutes	81656	28862	{'T': 25934, 'A': 26860, 'G': 14903, 'C': 13959}	35.3458	8	0.097972	0.277181	8	0	0	0	0	250	0	0	0	0	250	0.306162	0.097972	0	0	0	0	250	0	0	0	0	250	0.306162
Bacillus phage Stills_0	NC_028777	Bacilli, Caudovirales, Bacillales, Slashvirus, Siphoviridae, Bacillus, Viruses, Bacteria, dsDNA viruses, no RNA stage, Bacillus virus Stills, Bacillaceae, Firmicutes	80798	28668	{'T': 25664, 'A': 26466, 'G': 14674, 'C': 13994}	35.4811	9	0.111389	0.313939	9	0	0	0	0	272	0	0	0	0	272	0.336642	0.111389	0	0	0	0	272	0	0	0	0	272	0.336642
Bacillus phage Stitch_0	NC_031032	Bacilli, Caudovirales, Phi29virus, Bacillales, Podoviridae, Picovirinae, unclassified Phi29virus, Viruses, Bacteria, dsDNA viruses, no RNA stage, Bacillaceae, Firmicutes	24320	7384	{'T': 8666, 'A': 8270, 'G': 3544, 'C': 3840}	30.3618	2	0.0822368	0.270856	2	0	0	0	0	64	0	0	0	0	64	0.263158	0.0822368	0	0	0	0	64	0	0	0	0	64	0.263158
Bacillus phage TP21-L_0	NC_011645	Bacilli, Caudovirales, Bacillus cereus group, Siphoviridae, Viruses, Bacillus virus TP21, Bacillaceae, Firmicutes, Bacillales, Bacillus, Bacteria, dsDNA viruses, no RNA stage, Tp21virus	37456	14159	{'T': 9852, 'A': 13445, 'G': 8146, 'C': 6013}	37.8017	5	0.13349	0.353132	5	0	0	0	0	163	0	0	0	0	163	0.435177	0.13349	0	0	0	0	163	0	0	0	0	163	0.435177
Bacillus phage Troll_0	NC_022088	Bacillus virus Troll, Bacilli, Caudovirales, Bacillus cereus group, Viruses, B4virus, Bacillaceae, Myoviridae, Firmicutes, Bacillales, Bacillus, Bacteria, dsDNA viruses, no RNA stage	163019	61662	{'T': 45206, 'A': 56151, 'G': 33556, 'C': 28106}	37.825	25	0.153356	0.405436	25	0	0	0	0	715	0	0	0	0	715	0.438599	0.153356	0	0	0	0	669	0	0	0	0	669	0.410382
Bacillus phage TsarBomba_0	NC_028890	Bacilli, Caudovirales, Bacillus cereus group, Tsarbombavirus, Bacillus virus TsarBomba, Viruses, Bacillaceae, Myoviridae, Firmicutes, Bacillales, Bacillus, Spounavirinae, Bacteria, dsDNA viruses, no RNA stage	162486	65115	{'T': 42953, 'A': 54418, 'G': 35455, 'C': 29660}	40.0742	55	0.338491	0.844659	53	1	1	0	0	1582	29	28	0	0	1639	1.0087	0.326182	0.00615438	0.00615438	0	0	1280	29	28	0	0	1308	0.804992
Bacillus phage vB_BanS-Tsamsa_0	NC_023007	unclassified Siphoviridae, Bacilli, Caudovirales, Bacillus cereus group, Bacillales, Siphoviridae, Bacillus, Viruses, Bacteria, dsDNA viruses, no RNA stage, Bacillaceae, Firmicutes	168876	57963	{'T': 53959, 'A': 56954, 'G': 31017, 'C': 26946}	34.3228	23	0.136195	0.396805	23	0	0	0	0	683	0	0	0	0	683	0.404439	0.136195	0	0	0	0	594	0	0	0	0	594	0.351737
Bacillus phage vB_BceM_Bc431v3_0	NC_020873	Bacilli, Caudovirales, Bc431virus, Bacillus cereus group, Viruses, Bacillaceae, Myoviridae, Firmicutes, Bacillales, Bacillus, Bacteria, Bacillus virus Bc431, dsDNA viruses, no RNA stage	158621	63413	{'T': 53036, 'A': 42171, 'R': 1, 'G': 28852, 'C': 34561}	39.9777	56	0.353043	0.8831	56	0	0	0	0	1643	0	0	0	0	1643	1.0358	0.353043	0	0	0	0	1273	0	0	0	0	1273	0.802542
Bacillus phage vB_BhaS-171_0	NC_030904	unclassified Siphoviridae, Bacilli, Caudovirales, Bacillales, Siphoviridae, Bacillus, Viruses, Bacteria, dsDNA viruses, no RNA stage, Bacillaceae, Firmicutes	38975	15908	{'T': 9893, 'A': 13174, 'G': 8837, 'C': 7071}	40.8159	14	0.359205	0.88006	14	0	0	0	0	423	0	0	0	0	423	1.08531	0.359205	0	0	0	0	384	0	0	0	0	384	0.985247
Bacillus phage vB_BtS_BMBtp3_0	NC_028748	unclassified Siphoviridae, Bacilli, Caudovirales, Bacillus cereus group, Bacillales, Siphoviridae, Bacillus, Viruses, Bacteria, dsDNA viruses, no RNA stage, Bacillaceae, Firmicutes	51366	18207	{'T': 15245, 'A': 17913, 'R': 1, 'G': 10400, 'C': 7807}	35.4456	10	0.194681	0.549239	10	0	0	0	0	296	0	0	0	0	296	0.576257	0.194681	0	0	0	0	296	0	0	0	0	296	0.576257
Bacillus phage VMY22_0	NC_028789	Bacilli, Caudovirales, Phi29virus, Bacillus cereus group, Podoviridae, Viruses, Bacillaceae, Firmicutes, Bacillales, Picovirinae, Bacillus, unclassified Phi29virus, Bacteria, dsDNA viruses, no RNA stage	18609	6767	{'T': 5814, 'A': 6028, 'G': 3392, 'C': 3375}	36.3641	4	0.21495	0.591104	4	0	0	0	0	107	0	0	0	0	107	0.574991	0.21495	0	0	0	0	107	0	0	0	0	107	0.574991
Bacillus phage W.Ph._0	NC_016563	Bacilli, Caudovirales, Bacillus cereus group, Bacillus virus WPh, Wphvirus, Viruses, Bacillaceae, Myoviridae, Firmicutes, Bacillales, Bacillus, Bacteria, dsDNA viruses, no RNA stage	156897	57184	{'T': 45553, 'A': 54160, 'G': 31117, 'C': 26067}	36.4468	40	0.254944	0.699496	40	0	0	0	0	1179	0	0	0	0	1179	0.751448	0.254944	0	0	0	0	1020	0	0	0	0	1020	0.650108
Bacillus phage Waukesha92_0	NC_025424	unclassified Siphoviridae, Bacilli, Caudovirales, Bacillus cereus group, Bacillales, Siphoviridae, Bacillus, Viruses, Bacteria, dsDNA viruses, no RNA stage, Bacillaceae, Firmicutes	45648	16183	{'T': 16039, 'A': 13426, 'G': 6905, 'C': 9278}	35.4517	11	0.240974	0.679726	11	0	0	0	0	316	0	0	0	0	316	0.692254	0.240974	0	0	0	0	250	0	0	0	0	250	0.547669
Bacillus phage Wip1_0	NC_022094	Bacilli, Bacillus cereus group, Bacillales, Betatectivirus, Bacillus virus Wip1, Bacillus, Viruses, Bacteria, Tectiviridae, dsDNA viruses, no RNA stage, Bacillaceae, Firmicutes	14319	5276	{'T': 4189, 'A': 4842, 'R': 5, 'G': 2902, 'C': 2374, 'M': 1, 'W': 1, 'S': 1, 'Y': 4}	36.8461	9	0.628536	1.70584	9	0	0	0	0	303	0	0	0	0	303	2.11607	0.628536	0	0	0	0	260	0	0	0	0	260	1.81577
Bacillus phage Zuko_0	NC_031116	Bacilli, Caudovirales, unclassified Wphvirus, Bacillus cereus group, Wphvirus, Viruses, Bacillaceae, Myoviridae, Firmicutes, Bacillales, Bacillus, Bacteria, dsDNA viruses, no RNA stage	163345	63100	{'T': 45731, 'A': 54514, 'G': 34317, 'C': 28783}	38.6299	34	0.208148	0.538827	34	0	0	0	0	1032	0	0	0	0	1032	0.631792	0.208148	0	0	0	0	942	0	0	0	0	942	0.576694
Bacillus virus 1_0	NC_009737	Svunavirus, Bacilli, Caudovirales, Bacillales, Bacillus, Viruses, Bacteria, dsDNA viruses, no RNA stage, Bacillaceae, Myoviridae, Firmicutes	35055	15722	{'T': 8832, 'A': 10501, 'G': 8813, 'C': 6909}	44.8495	29	0.827271	1.84455	29	0	0	0	0	900	0	0	0	0	900	2.56739	0.827271	0	0	0	0	751	0	0	0	0	751	2.14235
Bacillus virus 250_0	NC_029024	Cecivirus, Bacilli, Caudovirales, Bacillus cereus group, Bacillales, Siphoviridae, Bacillus, Viruses, Bacteria, dsDNA viruses, no RNA stage, Bacillaceae, Firmicutes	56505	20591	{'T': 16189, 'A': 19725, 'G': 11608, 'C': 8983}	36.441	18	0.318556	0.874168	18	0	0	0	0	526	0	0	0	0	526	0.930891	0.318556	0	0	0	0	465	0	0	0	0	465	0.822936
Bacillus virus Andromeda_0	NC_020478	Bacilli, Caudovirales, Andromedavirus, Bacillales, Siphoviridae, Bacillus, Viruses, Bacteria, dsDNA viruses, no RNA stage, Bacillaceae, Firmicutes	49259	20643	{'T': 12590, 'A': 16026, 'G': 10952, 'C': 9691}	41.9071	13	0.263911	0.629753	13	0	0	0	0	404	0	0	0	0	404	0.820155	0.263911	0	0	0	0	362	0	0	0	0	362	0.734891
Bacillus virus AP50_0	NC_011523	Bacilli, Bacillus cereus group, Bacillales, Betatectivirus, Bacillus, Viruses, Bacteria, Tectiviridae, dsDNA viruses, no RNA stage, Bacillaceae, Firmicutes	14398	5565	{'T': 3858, 'A': 4975, 'G': 3212, 'C': 2353}	38.6512	20	1.38908	3.59389	20	0	0	0	0	597	0	0	0	0	597	4.14641	1.38908	0	0	0	0	472	0	0	0	0	472	3.27823
Bacillus virus B103_0	NC_004165	Bacilli, Caudovirales, Phi29virus, Podoviridae, Viruses, Bacillaceae, Firmicutes, Bacillales, Bacillus subtilis group, Picovirinae, Bacillus, Bacteria, dsDNA viruses, no RNA stage	18630	7016	{'T': 5740, 'A': 5874, 'G': 3590, 'C': 3426}	37.6597	3	0.161031	0.427594	3	0	0	0	0	87	0	0	0	0	87	0.466989	0.161031	0	0	0	0	87	0	0	0	0	87	0.466989
Bacillus virus Blastoid_0	NC_022773	Bacilli, Caudovirales, Andromedavirus, Bacillales, Siphoviridae, Bacillus, Viruses, Bacteria, dsDNA viruses, no RNA stage, Bacillaceae, Firmicutes	50354	21266	{'T': 12855, 'A': 16233, 'G': 11293, 'C': 9973}	42.233	21	0.417047	0.987492	20	1	0	0	0	578	27	0	0	0	605	1.20149	0.397188	0.0198594	0	0	0	474	27	0	0	0	501	0.994956
Bacillus virus BMBtp2_0	NC_019912	Bacilli, Caudovirales, Bacillus cereus group, Bacillales, Siphoviridae, Bacillus, Viruses, Bacteria, dsDNA viruses, no RNA stage, Bacillaceae, Tp21virus, Firmicutes	36932	13956	{'T': 9794, 'A': 13182, 'G': 8088, 'C': 5868}	37.7884	3	0.0812304	0.214961	3	0	0	0	0	92	0	0	0	0	92	0.249106	0.0812304	0	0	0	0	92	0	0	0	0	92	0.249106
Bacillus virus Curly_0	NC_020479	Bacilli, Caudovirales, Andromedavirus, Bacillales, Siphoviridae, Bacillus, Viruses, Bacteria, dsDNA viruses, no RNA stage, Bacillaceae, Firmicutes	49425	20670	{'T': 12659, 'A': 16096, 'G': 10966, 'C': 9704}	41.8209	13	0.263025	0.628931	13	0	0	0	0	360	0	0	0	0	360	0.728376	0.263025	0	0	0	0	303	0	0	0	0	303	0.61305
Bacillus virus Eoghan_0	NC_020477	Bacilli, Caudovirales, Andromedavirus, Bacillales, Siphoviridae, Bacillus, Viruses, Bacteria, dsDNA viruses, no RNA stage, Bacillaceae, Firmicutes	49458	20875	{'T': 12711, 'A': 15872, 'G': 11137, 'C': 9738}	42.2075	16	0.323507	0.766467	15	1	0	0	0	446	27	0	0	0	473	0.956367	0.303288	0.0202192	0	0	0	368	27	0	0	0	395	0.798657
Bacillus virus Finn_0	NC_020480	Bacilli, Caudovirales, Andromedavirus, Bacillales, Siphoviridae, Bacillus, Viruses, Bacteria, dsDNA viruses, no RNA stage, Bacillaceae, Firmicutes	50161	20912	{'T': 12929, 'A': 16320, 'G': 11108, 'C': 9804}	41.6898	14	0.279101	0.669472	14	0	0	0	0	436	0	0	0	0	436	0.869201	0.279101	0	0	0	0	394	0	0	0	0	394	0.785471
Bacillus virus G_0	NC_023719	Bacilli, Caudovirales, Bacillales, unassigned Myoviridae, Bacillus, Viruses, Bacteria, dsDNA viruses, no RNA stage, Bacillaceae, Myoviridae, Firmicutes	497513	148884	{'T': 158224, 'A': 190405, 'G': 89462, 'C': 59422}	29.9257	45	0.0904499	0.302249	45	0	0	0	0	1294	0	0	0	0	1294	0.260094	0.0904499	0	0	0	0	1026	0	0	0	0	1026	0.206226
Bacillus virus GA1_0	NC_002649	Bacilli, Caudovirales, Phi29virus, Bacillales, Podoviridae, Picovirinae, Bacillus, Viruses, Bacteria, dsDNA viruses, no RNA stage, Bacillaceae, Firmicutes	21129	7322	{'T': 7016, 'K': 1, 'A': 6790, 'G': 3520, 'C': 3802}	34.6538	8	0.378627	1.0926	8	0	0	0	0	269	0	0	0	0	269	1.27313	0.378627	0	0	0	0	248	0	0	0	0	248	1.17374
Bacillus virus Glittering_0	NC_022766	Bacilli, Caudovirales, Andromedavirus, Bacillales, Siphoviridae, Bacillus, Viruses, Bacteria, dsDNA viruses, no RNA stage, Bacillaceae, Firmicutes	49246	20710	{'T': 12588, 'A': 15948, 'G': 10946, 'C': 9764}	42.0542	13	0.263981	0.627716	13	0	0	0	0	372	0	0	0	0	372	0.755391	0.263981	0	0	0	0	297	0	0	0	0	297	0.603095
Bacillus virus IEBH_0	NC_011167	Cecivirus, Bacilli, Caudovirales, Bacillus cereus group, Bacillales, Siphoviridae, Bacillus, Viruses, Bacteria, dsDNA viruses, no RNA stage, Bacillaceae, Firmicutes	53104	19342	{'N': 2, 'T': 15217, 'A': 18543, 'G': 11055, 'C': 8287}	36.4229	18	0.338958	0.930617	18	0	0	0	0	513	0	0	0	0	513	0.966029	0.338958	0	0	0	0	447	0	0	0	0	447	0.841745
Bacillus virus phi29_0	NC_011048	Bacilli, Caudovirales, Phi29virus, Podoviridae, Viruses, Bacillaceae, Firmicutes, Bacillales, Bacillus subtilis group, Picovirinae, Bacillus, Bacteria, dsDNA viruses, no RNA stage	19282	7711	{'T': 5772, 'A': 5799, 'G': 3910, 'C': 3801}	39.9907	6	0.311171	0.778109	6	0	0	0	0	169	0	0	0	0	169	0.876465	0.311171	0	0	0	0	148	0	0	0	0	148	0.767555
Bacillus virus Riggi_0	NC_022765	Bacilli, Caudovirales, Andromedavirus, Bacillales, Siphoviridae, Bacillus, Viruses, Bacteria, dsDNA viruses, no RNA stage, Bacillaceae, Firmicutes	49836	20662	{'T': 12970, 'A': 16204, 'G': 10954, 'C': 9708}	41.46	12	0.24079	0.580776	12	0	0	0	0	370	0	0	0	0	370	0.742435	0.24079	0	0	0	0	347	0	0	0	0	347	0.696284
Bacillus virus SPbeta_0	NC_001884	Bacilli, Caudovirales, Bacillales, Siphoviridae, Bacillus, Viruses, Spbetavirus, Bacteria, dsDNA viruses, no RNA stage, Bacillaceae, Firmicutes	134416	46555	{'T': 42281, 'A': 45580, 'G': 25477, 'C': 21078}	34.635	33	0.245506	0.708839	33	0	0	0	0	976	0	0	0	0	976	0.726104	0.245506	0	0	0	0	868	0	0	0	0	868	0.645756
Bacillus virus SPO1_0	NC_011421	Bacilli, Caudovirales, Viruses, Spo1virus, Bacillaceae, Myoviridae, Firmicutes, Bacillales, Bacillus subtilis group, Bacillus, Spounavirinae, Bacteria, dsDNA viruses, no RNA stage	132562	52978	{'T': 36003, 'A': 43581, 'G': 30046, 'C': 22932}	39.9647	121	0.91278	2.28397	120	1	0	0	0	3592	29	0	0	0	3621	2.73155	0.905237	0.00754364	0	0	0	3016	29	0	0	0	3045	2.29704
Bacillus virus Wbeta_0	NC_007734	Wbetavirus, Bacilli, Caudovirales, Bacillus cereus group, Bacillales, Siphoviridae, Bacillus, Viruses, Bacteria, dsDNA viruses, no RNA stage, Bacillaceae, Firmicutes	40867	14409	{'T': 11502, 'A': 14956, 'G': 8623, 'C': 5786}	35.2583	21	0.513862	1.45742	21	0	0	0	0	635	0	0	0	0	635	1.55382	0.513862	0	0	0	0	505	0	0	0	0	505	1.23572
Bacteriophage APSE-2_0	NC_011551	Proteobacteria, Caudovirales, Enterobacterales, Podoviridae, Gammaproteobacteria, unclassified Podoviridae, Viruses, Bacteria, dsDNA viruses, no RNA stage, Candidatus Hamiltonella, Enterobacteriaceae	39867	17107	{'T': 11242, 'A': 11518, 'G': 9057, 'C': 8050}	42.9102	36	0.903002	2.1044	35	1	0	0	0	1074	39	0	0	0	1113	2.79178	0.877919	0.0250834	0	0	0	899	39	0	0	0	899	2.255
Bacteriophage Lily_0	NC_028841	unclassified Siphoviridae, Bacilli, Caudovirales, Bacillales, Paenibacillaceae, Paenibacillus, Siphoviridae, Viruses, Bacteria, dsDNA viruses, no RNA stage, Firmicutes	44952	19208	{'T': 11363, 'A': 14381, 'G': 10790, 'C': 8418}	42.73	39	0.867592	2.0304	39	0	0	0	0	1187	0	0	0	0	1187	2.64059	0.867592	0	0	0	0	1060	0	0	0	0	1060	2.35807
Bacteroides phage B124-14_0	NC_016770	unclassified Siphoviridae, Bacteroidia, Caudovirales, Bacteroidales, Siphoviridae, Viruses, Bacteria, dsDNA viruses, no RNA stage, Bacteroidetes, Bacteroidaceae, Bacteroides	47159	18274	{'T': 16062, 'A': 12823, 'G': 7565, 'C': 10709}	38.7498	15	0.318073	0.820838	15	0	0	0	0	424	0	0	0	0	424	0.899086	0.318073	0	0	0	0	357	0	0	0	0	357	0.757014
Bacteroides phage B40-8_0	NC_011222	unclassified Siphoviridae, Bacteroidia, Caudovirales, Bacteroidales, Siphoviridae, Viruses, Bacteria, dsDNA viruses, no RNA stage, Bacteroidetes, Bacteroidaceae	44929	17355	{'T': 12356, 'A': 15218, 'G': 10094, 'C': 7261}	38.6276	21	0.467404	1.21003	20	1	0	0	0	588	43	0	0	0	631	1.40444	0.445147	0.0222573	0	0	0	509	43	0	0	0	510	1.13512
Bandicoot papillomatosis carcinomatosis virus type 1_0	NC_010107	Chordata, unclassified Papillomaviridae, Viruses, Sarcopterygii, Perameles, Metazoa, Peramelidae, non-primate mammal papillomaviruses, Mammalia, Eukaryota, Papillomaviridae, dsDNA viruses, no RNA stage, Craniata, Peramelemorphia	7295	2726	{'T': 2180, 'A': 2389, 'G': 1360, 'C': 1366}	37.3681	8	1.09664	2.9347	8	0	0	0	0	269	0	0	0	0	269	3.68746	1.09664	0	0	0	0	216	0	0	0	0	216	2.96093
Bandicoot papillomatosis carcinomatosis virus type 2_0	NC_010817	Chordata, unclassified Papillomaviridae, Viruses, Sarcopterygii, Isoodon, Metazoa, Peramelidae, non-primate mammal papillomaviruses, Mammalia, Eukaryota, Papillomaviridae, dsDNA viruses, no RNA stage, Craniata, Peramelemorphia	7277	2730	{'T': 2202, 'A': 2345, 'G': 1383, 'C': 1347}	37.5155	5	0.687096	1.8315	5	0	0	0	0	196	0	0	0	0	196	2.69342	0.687096	0	0	0	0	194	0	0	0	0	194	2.66593
Bank vole polyomavirus_0	NC_028117	Myodes glareolus polyomavirus 1, Chordata, Euarchontoglires, Rodentia, Arvicolinae, Viruses, Sarcopterygii, Metazoa, Betapolyomavirus, Mammalia, Eukaryota, Cricetidae, Myomorpha, dsDNA viruses, no RNA stage, Craniata, Polyomaviridae, Microtus, Eukaryota; Opisthokonta; Metazoa; Eumetazoa; Bilateria; Deuterostomia; Chordata; Craniata; Vertebrata; Gnathostomata; Teleostomi; Euteleostomi; Sarcopteryg…	5032	2099	{'T': 1521, 'A': 1412, 'G': 1059, 'C': 1040}	41.713	5	0.993641	2.38209	5	0	0	0	0	144	0	0	0	0	144	2.86169	0.993641	0	0	0	0	108	0	0	0	0	108	2.14626
Bat adenovirus 2_0	NC_015932	Adenoviridae, Chordata, Viruses, Vespertilionidae, Sarcopterygii, Bat mastadenovirus B, Pipistrellus, Metazoa, Mammalia, Eukaryota, Microchiroptera, Mastadenovirus, dsDNA viruses, no RNA stage, Craniata, Chiroptera, Laurasiatheria	31616	16926	{'T': 7113, 'A': 7577, 'G': 8251, 'C': 8675}	53.5362	133	4.20673	7.85773	130	3	0	0	0	3938	96	0	0	0	4034	12.7594	4.11184	0.0948887	0	0	0	3157	96	0	0	0	3225	10.2005
Bat adenovirus TJM_0	NC_016895	Adenoviridae, Chordata, Viruses, Vespertilionidae, Bat mastadenovirus A, Sarcopterygii, Metazoa, Mammalia, Eukaryota, Microchiroptera, Mastadenovirus, Myotis, dsDNA viruses, no RNA stage, Craniata, Chiroptera, Laurasiatheria	31806	18094	{'T': 6691, 'A': 7021, 'G': 8940, 'C': 9154}	56.8886	179	5.62787	9.89278	176	3	0	0	0	5686	86	0	0	0	5772	18.1475	5.53355	0.0943218	0	0	0	4537	86	0	0	0	4582	14.4061
Bat mastadenovirus G_0	NC_031948	Adenoviridae, Chordata, Viruses, Vespertilionidae, Sarcopterygii, Metazoa, Corynorhinus, Mammalia, Eukaryota, Microchiroptera, Mastadenovirus, dsDNA viruses, no RNA stage, Craniata, Chiroptera, Laurasiatheria	31481	15689	{'T': 7649, 'A': 8143, 'G': 7813, 'C': 7876}	49.8364	90	2.85887	5.7365	87	3	0	0	0	2671	111	0	0	0	2782	8.83708	2.76357	0.0952956	0	0	0	2177	111	0	0	0	2265	7.19482
Bat mastadenovirus WIV10_0	NC_029899	Adenoviridae, Chordata, Viruses, Rhinolophidae, Sarcopterygii, Bat mastadenovirus C, Metazoa, Mammalia, Eukaryota, Microchiroptera, Rhinolophus, Mastadenovirus, dsDNA viruses, no RNA stage, Craniata, Chiroptera, Laurasiatheria, Rhinolophinae	37556	20739	{'T': 8207, 'A': 8610, 'G': 10690, 'C': 10049}	55.2215	162	4.31356	7.81137	154	8	0	0	0	4763	296	0	0	0	5059	13.4706	4.10054	0.213015	0	0	0	3885	296	0	0	0	4089	10.8877
Bat mastadenovirus WIV11_0	NC_029902	Adenoviridae, Chordata, Viruses, Rhinolophidae, Sarcopterygii, Bat mastadenovirus C, Metazoa, Mammalia, Eukaryota, Microchiroptera, Rhinolophus, Mastadenovirus, dsDNA viruses, no RNA stage, Craniata, Chiroptera, Laurasiatheria, Rhinolophinae	38073	20936	{'T': 8362, 'A': 8775, 'G': 10802, 'C': 10134}	54.9891	167	4.38631	7.97669	159	8	0	0	0	4885	284	0	0	0	5169	13.5766	4.17619	0.210123	0	0	0	3840	284	0	0	0	4029	10.5823
Bat mastadenovirus WIV12_0	NC_030860	Adenoviridae, Chordata, Viruses, Vespertilionidae, Sarcopterygii, Bat mastadenovirus D, Metazoa, Miniopterinae, Mammalia, Eukaryota, Microchiroptera, Miniopterus, Mastadenovirus, dsDNA viruses, no RNA stage, Craniata, Chiroptera, Laurasiatheria	29581	10121	{'T': 9695, 'A': 9765, 'G': 5273, 'C': 4848}	34.2145	25	0.845137	2.47011	24	1	0	0	0	709	90	0	0	0	799	2.70106	0.811332	0.0338055	0	0	0	534	90	0	0	0	602	2.03509
Bat mastadenovirus WIV13_0	NC_030874	Adenoviridae, Chordata, Viruses, Vespertilionidae, Sarcopterygii, Metazoa, Bat mastadenovirus E, Miniopterinae, Mammalia, Eukaryota, Microchiroptera, Miniopterus, Mastadenovirus, dsDNA viruses, no RNA stage, Craniata, Chiroptera, Laurasiatheria	29162	9138	{'T': 10017, 'A': 10007, 'G': 4655, 'C': 4483}	31.3353	15	0.514368	1.6415	15	0	0	0	0	465	0	0	0	0	465	1.59454	0.514368	0	0	0	0	399	0	0	0	0	399	1.36822
Bat mastadenovirus WIV17_0	NC_034626	Pteropodinae, Rousettus, Adenoviridae, Chordata, Viruses, Megachiroptera, Sarcopterygii, Metazoa, Bat mastadenovirus F, Mammalia, Eukaryota, Pteropodidae, Mastadenovirus, dsDNA viruses, no RNA stage, Craniata, Chiroptera, Laurasiatheria	29923	10253	{'T': 9649, 'A': 10021, 'G': 5288, 'C': 4965}	34.2646	13	0.434448	1.26792	11	2	0	0	0	351	118	0	0	0	469	1.56736	0.36761	0.0668382	0	0	0	318	118	0	0	0	436	1.45707
Bat mastadenovirus WIV18_0	NC_035072	Pteropodinae, Rousettus, Adenoviridae, Chordata, Viruses, Megachiroptera, Sarcopterygii, Metazoa, Bat mastadenovirus G, Mammalia, Eukaryota, Pteropodidae, Mastadenovirus, dsDNA viruses, no RNA stage, Craniata, Chiroptera, Laurasiatheria	29812	10196	{'T': 9657, 'A': 9959, 'G': 5267, 'C': 4929}	34.201	12	0.402522	1.17693	10	0	2	0	0	290	0	124	0	0	414	1.3887	0.335435	0	0.0670871	0	0	267	0	124	0	0	391	1.31155
Bat mastadenovirus WIV9_0	NC_029898	Adenoviridae, Chordata, Viruses, Rhinolophidae, Sarcopterygii, Bat mastadenovirus C, Metazoa, Mammalia, Eukaryota, Microchiroptera, Rhinolophus, Mastadenovirus, dsDNA viruses, no RNA stage, Craniata, Chiroptera, Laurasiatheria, Rhinolophinae	37545	20826	{'T': 8139, 'A': 8580, 'G': 10765, 'C': 10061}	55.4694	163	4.34146	7.82676	155	8	0	0	0	4774	296	0	0	0	5070	13.5038	4.12838	0.213078	0	0	0	3968	296	0	0	0	4172	11.112
Bat polyomanvirus 5b-1_0	NC_026767	Pteropodinae, Chordata, Viruses, Megachiroptera, Sarcopterygii, Metazoa, Mammalia, Eukaryota, Pteropus, Pteropodidae, Alphapolyomavirus, Pteropus vampyrus polyomavirus 1, dsDNA viruses, no RNA stage, Craniata, Polyomaviridae, Chiroptera, Laurasiatheria	5047	2109	{'T': 1454, 'A': 1484, 'G': 1067, 'C': 1042}	41.7872	8	1.5851	3.79327	8	0	0	0	0	274	0	0	0	0	274	5.42897	1.5851	0	0	0	0	222	0	0	0	0	222	4.39865
Bat polyomavirus 5a_0	NC_026768	Pteropodinae, Chordata, Dobsonia moluccensis polyomavirus 1, Viruses, Megachiroptera, Sarcopterygii, Metazoa, Mammalia, Eukaryota, Dobsonia, Pteropodidae, Alphapolyomavirus, dsDNA viruses, no RNA stage, Craniata, Polyomaviridae, Chiroptera, Laurasiatheria	5075	2006	{'T': 1551, 'A': 1518, 'G': 1014, 'C': 992}	39.5271	8	1.57635	3.98804	8	0	0	0	0	246	0	0	0	0	246	4.84729	1.57635	0	0	0	0	185	0	0	0	0	185	3.64532
Bat polyomavirus 5b_0	NC_038554	Pteropodinae, Chordata, Viruses, Megachiroptera, Acerodon, Sarcopterygii, Acerodon celebensis polyomavirus 1, Metazoa, Mammalia, Eukaryota, Pteropodidae, Alphapolyomavirus, dsDNA viruses, no RNA stage, Craniata, Polyomaviridae, Chiroptera, Laurasiatheria	5040	2108	{'T': 1461, 'A': 1471, 'G': 1065, 'C': 1043}	41.8254	7	1.38889	3.32068	7	0	0	0	0	247	0	0	0	0	247	4.90079	1.38889	0	0	0	0	206	0	0	0	0	206	4.0873
Bat polyomavirus 6b_0	NC_026770	Pteropodinae, Chordata, Viruses, Megachiroptera, Sarcopterygii, Metazoa, Dobsonia moluccensis polyomavirus 2, Betapolyomavirus, Mammalia, Eukaryota, Dobsonia, Pteropodidae, dsDNA viruses, no RNA stage, Craniata, Polyomaviridae, Chiroptera, Laurasiatheria	5039	2000	{'T': 1580, 'A': 1459, 'G': 989, 'C': 1011}	39.6904	8	1.58762	4	8	0	0	0	0	225	0	0	0	0	225	4.46517	1.58762	0	0	0	0	188	0	0	0	0	188	3.7309
Bat polyomavirus 6c_0	NC_026769	Pteropodinae, Chordata, Viruses, Megachiroptera, Sarcopterygii, Dobsonia moluccensis polyomavirus 3, Metazoa, Betapolyomavirus, Mammalia, Eukaryota, Dobsonia, Pteropodidae, dsDNA viruses, no RNA stage, Craniata, Polyomaviridae, Chiroptera, Laurasiatheria	5046	2041	{'T': 1518, 'A': 1487, 'G': 981, 'C': 1060}	40.4479	3	0.59453	1.46987	3	0	0	0	0	76	0	0	0	0	76	1.50614	0.59453	0	0	0	0	53	0	0	0	0	53	1.05034
Bat polyomavirus 6d_0	NC_026766	Pteropodinae, unclassified Polyomaviridae, Chordata, Viruses, Megachiroptera, Sarcopterygii, Metazoa, Mammalia, Eukaryota, Pteropus, Pteropodidae, dsDNA viruses, no RNA stage, Craniata, Polyomaviridae, Chiroptera, Laurasiatheria	4956	1985	{'T': 1498, 'A': 1473, 'G': 972, 'C': 1013}	40.0525	5	1.00888	2.51889	5	0	0	0	0	165	0	0	0	0	165	3.3293	1.00888	0	0	0	0	165	0	0	0	0	165	3.3293
Bat polyomavirus_0	NC_040600	Pteropodinae, unclassified Polyomaviridae, Chordata, Viruses, Megachiroptera, Sarcopterygii, Eidolon, Metazoa, Mammalia, Eukaryota, Pteropodidae, dsDNA viruses, no RNA stage, Craniata, Polyomaviridae, Chiroptera, Laurasiatheria	4696	2431	{'T': 1092, 'A': 1173, 'G': 1211, 'C': 1220}	51.7675	31	6.60136	12.752	31	0	0	0	0	951	0	0	0	0	951	20.2513	6.60136	0	0	0	0	739	0	0	0	0	739	15.7368
Bathycoccus sp. RCC1105 virus BpV1_0	NC_014765	Bathycoccus, Viruses, Mamiellales, Eukaryota, Chlorophyta, Bathycoccus sp. RCC1105 virus BpV, Phycodnaviridae, Prasinovirus, dsDNA viruses, no RNA stage, unclassified Prasinovirus, Mamiellophyceae, Bathycoccaceae, Viridiplantae	198519	73860	{'T': 61913, 'A': 62746, 'G': 37886, 'C': 35974}	37.2055	94	0.473506	1.27268	92	2	0	0	0	2887	56	0	0	0	2943	1.48248	0.463432	0.0100746	0	0	0	2404	56	0	0	0	2451	1.23464
Bdellovibrio phage phi1402_0	NC_015721	unclassified Myoviridae, Proteobacteria, Caudovirales, Oligoflexia, Viruses, Bacteria, Bdellovibrionales, Bdellovibrio, dsDNA viruses, no RNA stage, Bdellovibrionaceae, Myoviridae	23931	12049	{'T': 5481, 'A': 6401, 'G': 6149, 'C': 5900}	50.3489	37	1.54611	3.07079	36	1	0	0	0	1052	27	0	0	0	1079	4.5088	1.50432	0.0417868	0	0	0	876	27	0	0	0	903	3.77335
Bdellovibrio phage phi1422_0	NC_019525	unclassified Myoviridae, Proteobacteria, Caudovirales, Oligoflexia, Viruses, Bacteria, Bdellovibrionales, Bdellovibrio, dsDNA viruses, no RNA stage, Bdellovibrionaceae, Myoviridae	45354	20089	{'T': 11853, 'A': 13412, 'G': 10342, 'C': 9747}	44.2938	6	0.132293	0.298671	6	0	0	0	0	160	0	0	0	0	160	0.35278	0.132293	0	0	0	0	138	0	0	0	0	138	0.304273
BeAn 58058 virus_0	NC_032111	Chordopoxvirinae, Chordata, Euarchontoglires, Rodentia, Viruses, Sarcopterygii, Metazoa, Sigmodontinae, Mammalia, unclassified Chordopoxvirinae, Eukaryota, Cricetidae, Oryzomys, Poxviridae, Myomorpha, dsDNA viruses, no RNA stage, Craniata	163005	39509	{'T': 61108, 'A': 62388, 'G': 19894, 'C': 19615}	24.2379	9	0.055213	0.227796	9	0	0	0	0	283	0	0	0	0	283	0.173614	0.055213	0	0	0	0	283	0	0	0	0	283	0.173614
Bettongia penicillata papillomavirus 1_0	NC_014143	Chordata, Diprotodontia, Potoroidae, Viruses, Sarcopterygii, Bettongia, Metazoa, Firstpapillomavirinae, Mammalia, Eukaryota, Papillomaviridae, dsDNA viruses, no RNA stage, Craniata, Dyolambdapapillomavirus, Dyolambdapapillomavirus 1	7737	3420	{'T': 2058, 'A': 2259, 'G': 1865, 'C': 1555}	44.2032	31	4.00672	9.06433	29	2	0	0	0	979	59	0	0	0	1038	13.4161	3.74822	0.258498	0	0	0	829	59	0	0	0	861	11.1283
Black sea bass polyomavirus 1_0	NC_025790	Centropristis striata polyomavirus 1, Chordata, Centropristis, Actinopterygii, Viruses, Serraninae, Actinopteri, Metazoa, Serranoidei, Eukaryota, Neopterygii, unassigned Polyomaviridae, Perciformes, dsDNA viruses, no RNA stage, Craniata, Euteleosteomorpha, Polyomaviridae, Teleostei, Serranidae	7369	3576	{'T': 1704, 'A': 2089, 'G': 1772, 'C': 1804}	48.5276	43	5.83526	12.0246	42	1	0	0	0	1395	27	0	0	0	1422	19.2971	5.69955	0.135704	0	0	0	1279	27	0	0	0	1306	17.7229
Boa constrictor papillomavirus 1_0	NC_040583	Boidae, Chordata, Serpentes, Dyomupapillomavirus, Viruses, Sarcopterygii, unclassified Dyomupapillomavirus, Metazoa, Henophidia, Firstpapillomavirinae, Eukaryota, Boa, Papillomaviridae, Squamata, dsDNA viruses, no RNA stage, Craniata, Boinae, Lepidosauria	7126	2869	{'T': 1999, 'A': 2258, 'G': 1617, 'C': 1252}	40.261	4	0.561325	1.39421	4	0	0	0	0	137	0	0	0	0	137	1.92254	0.561325	0	0	0	0	137	0	0	0	0	137	1.92254
Bohle iridovirus_0	NC_038507	Chordata, Alphairidovirinae, Amphibia, Viruses, Sarcopterygii, Myobatrachoidea, Metazoa, Myobatrachidae, Limnodynastes, Anura, Neobatrachia, Iridoviridae, Eukaryota, Batrachia, Limnodynastinae, Ranavirus, dsDNA viruses, no RNA stage, Craniata	103531	57110	{'T': 22669, 'A': 23752, 'G': 28942, 'C': 28168}	55.1622	369	3.56415	6.46122	364	5	0	0	0	10912	142	0	0	0	11054	10.677	3.51586	0.0482947	0	0	0	8581	142	0	0	0	8635	8.3405
Bombyx mori nucleopolyhedrovirus_0	NC_001962	Alphabaculovirus, Neoptera, Holometabola, Insecta, Viruses, Bombycoidea, Bombycinae, Glossata, Metazoa, Bombyx, Heteroneura, Baculoviridae, Eukaryota, Arthropoda, Lepidoptera, Bombycidae, Hexapoda, dsDNA viruses, no RNA stage, Amphiesmenoptera, Neolepidoptera, Pterygota	128413	51884	{'T': 38782, 'A': 37747, 'G': 26056, 'C': 25828}	40.404	30	0.233621	0.578213	30	0	0	0	0	865	0	0	0	0	865	0.673608	0.233621	0	0	0	0	583	0	0	0	0	583	0.454004
Bordetella virus BPP1_0	NC_005357	Bpp1virus, Proteobacteria, Caudovirales, Podoviridae, Burkholderiales, Bordetella, Viruses, Bacteria, Betaproteobacteria, Alcaligenaceae, dsDNA viruses, no RNA stage	42493	27794	{'T': 7752, 'A': 6947, 'G': 14112, 'C': 13682}	65.4084	56	1.31786	2.01482	56	0	0	0	0	1592	0	0	0	0	1592	3.7465	1.31786	0	0	0	0	1218	0	0	0	0	1218	2.86635
Bornean orang-utan polyomavirus_0	NC_013439	Ponginae, Chordata, Euarchontoglires, Viruses, Sarcopterygii, Catarrhini, Pongo, Metazoa, Mammalia, Eukaryota, Pongo pygmaeus polyomavirus 1, Primates, Alphapolyomavirus, dsDNA viruses, no RNA stage, Craniata, Simiiformes, Polyomaviridae, Haplorrhini, Hominoidea, Hominidae	5168	2079	{'T': 1568, 'A': 1521, 'G': 1032, 'C': 1047}	40.2283	7	1.35449	3.367	7	0	0	0	0	210	0	0	0	0	210	4.06347	1.35449	0	0	0	0	181	0	0	0	0	181	3.50232
Bos taurus papillomavirus 12_0	NC_028126	Chordata, Xipapillomavirus, Bovinae, Bos, Xipapillomavirus 2, Viruses, Sarcopterygii, Ruminantia, Metazoa, Pecora, Firstpapillomavirinae, Mammalia, Eukaryota, Papillomaviridae, dsDNA viruses, no RNA stage, Craniata, Bovidae, Laurasiatheria	7197	2994	{'T': 2014, 'A': 2189, 'G': 1596, 'C': 1398}	41.6007	6	0.833681	2.00401	6	0	0	0	0	193	0	0	0	0	193	2.68167	0.833681	0	0	0	0	147	0	0	0	0	147	2.04252
Bos taurus papillomavirus 13_0	NC_030795	Chordata, unclassified Papillomaviridae, Bovinae, Bos, Viruses, Sarcopterygii, Ruminantia, Metazoa, non-primate mammal papillomaviruses, Pecora, Mammalia, Eukaryota, Papillomaviridae, dsDNA viruses, no RNA stage, Craniata, Bovidae, Laurasiatheria	7961	3591	{'T': 2097, 'A': 2273, 'G': 1911, 'C': 1680}	45.1074	13	1.63296	3.62016	13	0	0	0	0	403	0	0	0	0	403	5.06218	1.63296	0	0	0	0	320	0	0	0	0	320	4.0196
Bos taurus papillomavirus 16_0	NC_030796	Chordata, unclassified Papillomaviridae, Bovinae, Bos, Viruses, Sarcopterygii, Ruminantia, Metazoa, non-primate mammal papillomaviruses, Pecora, Mammalia, Eukaryota, Papillomaviridae, dsDNA viruses, no RNA stage, Craniata, Bovidae, Laurasiatheria	7527	3349	{'T': 1935, 'A': 2243, 'G': 1813, 'C': 1536}	44.4932	14	1.85997	4.18035	14	0	0	0	0	433	0	0	0	0	433	5.75262	1.85997	0	0	0	0	357	0	0	0	0	357	4.74293
Bos taurus papillomavirus 17_0	NC_030797	Chordata, Xipapillomavirus, Xipapillomavirus 4, Bovinae, Bos, Viruses, Sarcopterygii, Ruminantia, Metazoa, Pecora, Firstpapillomavirinae, Mammalia, Eukaryota, Papillomaviridae, dsDNA viruses, no RNA stage, Craniata, Bovidae, Laurasiatheria	7402	3137	{'T': 2043, 'A': 2222, 'G': 1712, 'C': 1425}	42.3804	16	2.16158	5.10041	16	0	0	0	0	481	0	0	0	0	481	6.49824	2.16158	0	0	0	0	381	0	0	0	0	381	5.14726
Bos taurus papillomavirus 18_0	NC_030798	Chordata, Bovinae, Bos, Viruses, Sarcopterygii, Ruminantia, Metazoa, Pecora, Firstpapillomavirinae, Mammalia, Eukaryota, Dyokappapapillomavirus 4, Papillomaviridae, dsDNA viruses, no RNA stage, Dyokappapapillomavirus, Craniata, Bovidae, Laurasiatheria	7282	3014	{'T': 1993, 'A': 2275, 'G': 1647, 'C': 1367}	41.3897	6	0.823949	1.99071	6	0	0	0	0	191	0	0	0	0	191	2.62291	0.823949	0	0	0	0	146	0	0	0	0	146	2.00494
Bos taurus papillomavirus 19_0	NC_030799	Chordata, Dyoxipapillomavirus, Bovinae, Bos, Viruses, Sarcopterygii, Ruminantia, Dyoxipapillomavirus 2, Metazoa, Pecora, Firstpapillomavirinae, Mammalia, Eukaryota, Papillomaviridae, dsDNA viruses, no RNA stage, Craniata, Bovidae, Laurasiatheria	7253	3098	{'T': 1974, 'A': 2181, 'G': 1730, 'C': 1368}	42.7134	15	2.06811	4.84183	15	0	0	0	0	470	0	0	0	0	470	6.48008	2.06811	0	0	0	0	345	0	0	0	0	345	4.75665
Bos taurus papillomavirus 20_0	NC_030800	Chordata, unclassified Papillomaviridae, Bovinae, Bos, Viruses, Sarcopterygii, Ruminantia, Metazoa, non-primate mammal papillomaviruses, Pecora, Mammalia, Eukaryota, Papillomaviridae, dsDNA viruses, no RNA stage, Craniata, Bovidae, Laurasiatheria	7277	3243	{'T': 1893, 'A': 2141, 'G': 1728, 'C': 1515}	44.5651	15	2.06129	4.62535	15	0	0	0	0	440	0	0	0	0	440	6.04645	2.06129	0	0	0	0	298	0	0	0	0	298	4.09509
Bos taurus papillomavirus 21_0	NC_030801	Chordata, Dyoxipapillomavirus, Bovinae, Bos, Viruses, Sarcopterygii, Ruminantia, Dyoxipapillomavirus 2, Metazoa, Pecora, Firstpapillomavirinae, Mammalia, Eukaryota, Papillomaviridae, dsDNA viruses, no RNA stage, Craniata, Bovidae, Laurasiatheria	7149	2989	{'T': 1976, 'A': 2184, 'G': 1630, 'C': 1359}	41.81	8	1.11904	2.67648	8	0	0	0	0	241	0	0	0	0	241	3.3711	1.11904	0	0	0	0	202	0	0	0	0	202	2.82557
Bos taurus papillomavirus 7_0	NC_007612	Chordata, Dyoxipapillomavirus, Bovinae, Bos, Viruses, Sarcopterygii, Ruminantia, Dyoxipapillomavirus 1, Metazoa, Pecora, Firstpapillomavirinae, Mammalia, Eukaryota, Papillomaviridae, dsDNA viruses, no RNA stage, Craniata, Bovidae, Laurasiatheria	7412	3375	{'T': 1909, 'A': 2128, 'G': 1845, 'C': 1530}	45.5343	15	2.02375	4.44444	15	0	0	0	0	535	0	0	0	0	535	7.21802	2.02375	0	0	0	0	468	0	0	0	0	468	6.31409
Bos taurus polyomavirus 1_0	NC_001442	Chordata, Bovinae, Bos, Viruses, Sarcopterygii, Ruminantia, Metazoa, Pecora, Mammalia, Eukaryota, unassigned Polyomaviridae, dsDNA viruses, no RNA stage, Craniata, Polyomaviridae, Bovidae, Laurasiatheria	4697	1944	{'T': 1409, 'A': 1344, 'G': 949, 'C': 995}	41.3881	11	2.34192	5.65844	11	0	0	0	0	342	0	0	0	0	342	7.28124	2.34192	0	0	0	0	280	0	0	0	0	280	5.96125
Bottlenose dolphin adenovirus 1_0	NC_038333	Tursiops, Adenoviridae, Chordata, Delphinidae, Viruses, Sarcopterygii, Dolphin mastadenovirus B, Metazoa, Mammalia, Eukaryota, Odontoceti, Mastadenovirus, dsDNA viruses, no RNA stage, Craniata, Cetacea, Laurasiatheria	29474	10743	{'T': 9155, 'A': 9576, 'G': 5455, 'C': 5288}	36.4491	14	0.474995	1.30317	14	0	0	0	0	400	0	0	0	0	400	1.35713	0.474995	0	0	0	0	315	0	0	0	0	315	1.06874
Bovine adenovirus 2_0	NC_002513	Adenoviridae, Chordata, Bovinae, Bos, Viruses, Sarcopterygii, Ruminantia, Metazoa, Ovine mastadenovirus A, Pecora, Mammalia, Eukaryota, Mastadenovirus, dsDNA viruses, no RNA stage, Craniata, Bovidae, Laurasiatheria	33034	14406	{'T': 9189, 'A': 9439, 'G': 7080, 'C': 7326}	43.6096	13	0.393534	0.902402	13	0	0	0	0	380	0	0	0	0	380	1.15033	0.393534	0	0	0	0	343	0	0	0	0	343	1.03832
Bovine adenovirus 3_0	NC_001876	Adenoviridae, Bovine mastadenovirus B, Chordata, Bovinae, Bos, Viruses, Sarcopterygii, Ruminantia, Metazoa, Pecora, Mammalia, Eukaryota, Mastadenovirus, dsDNA viruses, no RNA stage, Craniata, Bovidae, Laurasiatheria	34446	18617	{'T': 7789, 'A': 8040, 'G': 9157, 'C': 9460}	54.0469	106	3.07728	5.69372	100	6	0	0	0	3007	297	0	0	0	3304	9.59182	2.90309	0.174186	0	0	0	2584	297	0	0	0	2829	8.21285
Bovine adenovirus 6_0	NC_020074	unclassified Atadenovirus, Bovine adenovirus E, Adenoviridae, Atadenovirus, Chordata, Bovinae, Bos, Viruses, Sarcopterygii, Ruminantia, Metazoa, Pecora, Mammalia, Eukaryota, dsDNA viruses, no RNA stage, Craniata, Bovidae, Laurasiatheria	30024	10534	{'T': 9598, 'A': 9892, 'G': 5071, 'C': 5463}	35.0853	7	0.233147	0.664515	7	0	0	0	0	229	0	0	0	0	229	0.762723	0.233147	0	0	0	0	229	0	0	0	0	229	0.762723
Bovine alphaherpesvirus 1_0	NC_001847	Varicellovirus, Chordata, Herpesviridae, Alphaherpesvirinae, Bovinae, Bos, Viruses, Sarcopterygii, Ruminantia, Metazoa, Pecora, Mammalia, Eukaryota, dsDNA viruses, no RNA stage, Craniata, Bovidae, Herpesvirales, Laurasiatheria	135301	97983	{'T': 19004, 'A': 18314, 'G': 49438, 'C': 48545}	72.4185	819	6.05317	8.35859	751	55	6	5	2	23651	2545	298	1037	516	28047	20.7293	5.55059	0.406501	0.0443456	0.0369546	0.0147819	17444	2508	298	1037	516	20755	15.3399
Bovine alphaherpesvirus 5_0	NC_005261	Varicellovirus, Chordata, Herpesviridae, Alphaherpesvirinae, Bovinae, Bos, Viruses, Sarcopterygii, Ruminantia, Metazoa, Pecora, Mammalia, Eukaryota, dsDNA viruses, no RNA stage, Craniata, Bovidae, Herpesvirales, Laurasiatheria	138390	103585	{'T': 17690, 'A': 17115, 'G': 52078, 'C': 51507}	74.8501	1020	7.37047	9.84699	923	69	24	2	2	29433	3055	1949	196	310	34943	25.2497	6.66956	0.498591	0.173423	0.0144519	0.0144519	21680	2991	1949	196	310	25409	18.3604
Bovine atadenovirus D_0	NC_002685	Adenoviridae, Atadenovirus, Chordata, Bovinae, Bos, Viruses, Sarcopterygii, Ruminantia, Metazoa, Pecora, Mammalia, Eukaryota, dsDNA viruses, no RNA stage, Craniata, Bovidae, Laurasiatheria	31301	11006	{'T': 9977, 'A': 10318, 'G': 5149, 'C': 5857}	35.1618	5	0.159739	0.454298	5	0	0	0	0	156	0	0	0	0	156	0.498387	0.159739	0	0	0	0	156	0	0	0	0	156	0.498387
Bovine gammaherpesvirus 4_0	NC_002665	Gammaherpesvirinae, Carnivora, Chordata, Herpesviridae, Felinae, Viruses, Sarcopterygii, Rhadinovirus, Metazoa, Mammalia, Eukaryota, Feliformia, dsDNA viruses, no RNA stage, Craniata, Felidae, Felis, Herpesvirales, Laurasiatheria, Eukaryota; Opisthokonta; Metazoa; Eumetazoa; Eukaryota; Opisthokonta; Metazoa; Eumetazoa; Bilateria; Deuterostomia; Chordata; Craniata; Vertebrata; Gnathostomata; Teleo…	108873	45057	{'T': 31061, 'A': 32755, 'G': 21900, 'C': 23157}	41.3849	356	3.26986	7.9011	313	43	0	0	0	9892	1344	0	0	0	11236	10.3203	2.87491	0.394956	0	0	0	8026	1034	0	0	0	8377	7.69429
Bovine gammaherpesvirus 6_0	NC_024303	Gammaherpesvirinae, Chordata, Herpesviridae, Bovinae, Bos, Viruses, Sarcopterygii, Ruminantia, Macavirus, Metazoa, Pecora, Mammalia, Eukaryota, dsDNA viruses, no RNA stage, Craniata, Bovidae, Herpesvirales, Laurasiatheria	144898	62402	{'T': 40745, 'A': 41751, 'G': 30520, 'C': 31882}	43.0662	102	0.703943	1.63456	100	2	0	0	0	3074	218	0	0	0	3292	2.27194	0.690141	0.0138028	0	0	0	2614	218	0	0	0	2813	1.94137
Bovine papillomavirus_0	NC_035208	Chordata, unclassified Papillomaviridae, Bovinae, Bos, Viruses, Sarcopterygii, Ruminantia, Metazoa, non-primate mammal papillomaviruses, Pecora, Mammalia, Eukaryota, Papillomaviridae, dsDNA viruses, no RNA stage, Craniata, Bovidae, Laurasiatheria	7480	3305	{'T': 1908, 'A': 2267, 'G': 1797, 'C': 1508}	44.1845	27	3.60963	8.16944	27	0	0	0	0	802	0	0	0	0	802	10.7219	3.60963	0	0	0	0	586	0	0	0	0	586	7.83422
Bovine papular stomatitis virus_0	NC_005337	Chordopoxvirinae, Chordata, Bovinae, Bos, Viruses, Sarcopterygii, Ruminantia, Metazoa, Pecora, Mammalia, Eukaryota, Poxviridae, dsDNA viruses, no RNA stage, Craniata, Bovidae, Parapoxvirus, Laurasiatheria	134431	86702	{'T': 23756, 'A': 23973, 'G': 43480, 'C': 43222}	64.4955	197	1.46544	2.27215	191	5	1	0	0	5612	216	28	0	0	5856	4.35614	1.4208	0.0371938	0.00743876	0	0	4309	213	28	0	0	4499	3.3467
Bovine polyomavirus 2_0	NC_025811	unclassified Polyomaviridae, Chordata, Bovinae, Bos, Viruses, Bovine polyomavirus 2, Sarcopterygii, Ruminantia, Metazoa, Pecora, Mammalia, Eukaryota, dsDNA viruses, no RNA stage, Craniata, Polyomaviridae, Bovidae, Laurasiatheria	5085	2051	{'T': 1480, 'A': 1554, 'G': 1023, 'C': 1028}	40.3343	4	0.786627	1.95027	4	0	0	0	0	138	0	0	0	0	138	2.71386	0.786627	0	0	0	0	116	0	0	0	0	116	2.28122
Bovine polyomavirus 3_0	NC_025800	unclassified Polyomaviridae, Chordata, Bovinae, Bos, Viruses, Sarcopterygii, Ruminantia, Metazoa, Pecora, Mammalia, Eukaryota, dsDNA viruses, no RNA stage, Craniata, Polyomaviridae, Bovidae, Laurasiatheria	4861	2239	{'T': 1350, 'A': 1272, 'G': 1098, 'C': 1141}	46.0605	11	2.26291	4.91291	10	1	0	0	0	310	27	0	0	0	337	6.93273	2.05719	0.205719	0	0	0	272	27	0	0	0	299	6.151
Brazilian marseillevirus_0	NC_029692	Acanthamoebidae, unclassified Marseillevirus, Eukaryota, Marseillevirus, Acanthamoeba, Viruses, Marseilleviridae, Longamoebia, dsDNA viruses, no RNA stage	362276	156773	{'T': 103758, 'A': 101745, 'G': 78008, 'C': 78765}	43.2745	124	0.34228	0.790953	123	1	0	0	0	3536	32	0	0	0	3568	0.984884	0.33952	0.00276033	0	0	0	2945	32	0	0	0	2959	0.816781
Brevibacillus phage Abouo_0	NC_029029	Brevibacillus virus Abouo, Bacilli, Caudovirales, Bacillales, Paenibacillaceae, Abouovirus, Brevibacillus, Viruses, Bacteria, dsDNA viruses, no RNA stage, Myoviridae, Firmicutes	45552	17838	{'T': 12279, 'A': 15435, 'G': 10177, 'C': 7661}	39.1596	16	0.351247	0.896962	16	0	0	0	0	464	0	0	0	0	464	1.01862	0.351247	0	0	0	0	442	0	0	0	0	442	0.97032
Brevibacillus phage Davies_0	NC_022980	Bacilli, Caudovirales, Brevibacillus virus Davies, Bacillales, Paenibacillaceae, Abouovirus, Brevibacillus, Viruses, Bacteria, dsDNA viruses, no RNA stage, Myoviridae, Firmicutes	45798	17907	{'N': 4, 'T': 12440, 'A': 15447, 'G': 10186, 'C': 7721}	39.1	21	0.458535	1.17273	21	0	0	0	0	613	0	0	0	0	613	1.33849	0.458535	0	0	0	0	568	0	0	0	0	568	1.24023
Brevibacillus phage Jenst_0	NC_028805	Bacilli, Caudovirales, Jenstvirus, Bacillales, Paenibacillaceae, Siphoviridae, Brevibacillus, Viruses, Bacteria, dsDNA viruses, no RNA stage, Brevibacillus virus Jenst, Firmicutes	126341	54183	{'T': 36135, 'A': 36023, 'G': 27025, 'C': 27158}	42.8863	109	0.862744	2.0117	106	3	0	0	0	3104	123	0	0	0	3227	2.5542	0.838999	0.0237453	0	0	0	2670	123	0	0	0	2775	2.19644
Brevibacillus phage Jimmer1_0	NC_029104	Bacilli, Caudovirales, Bacillales, Paenibacillaceae, Brevibacillus, Viruses, Bacteria, dsDNA viruses, no RNA stage, Jimmervirus, Myoviridae, unclassified Jimmervirus, Firmicutes	54312	20698	{'T': 15205, 'A': 18409, 'G': 11804, 'C': 8894}	38.1094	23	0.423479	1.11122	22	1	0	0	0	656	29	0	0	0	685	1.26123	0.405067	0.0184121	0	0	0	589	29	0	0	0	618	1.13787
Brevibacillus phage Osiris_0	NC_028969	Bacilli, Caudovirales, Bacillales, Paenibacillaceae, Brevibacillus, Viruses, Bacteria, dsDNA viruses, no RNA stage, Jimmervirus, Brevibacillus virus Osiris, Myoviridae, Firmicutes	52955	20177	{'T': 14825, 'A': 17953, 'G': 11509, 'C': 8668}	38.1022	28	0.528751	1.38772	27	1	0	0	0	785	29	0	0	0	814	1.53715	0.509867	0.018884	0	0	0	683	29	0	0	0	712	1.34454
Brevibacillus phage Sundance_0	NC_028749	unclassified Siphoviridae, Bacilli, Caudovirales, Bacillales, Paenibacillaceae, Siphoviridae, Brevibacillus, Viruses, Bacteria, dsDNA viruses, no RNA stage, Firmicutes	134270	47671	{'T': 43476, 'A': 43123, 'G': 23321, 'C': 24350}	35.5038	26	0.19364	0.545405	26	0	0	0	0	767	0	0	0	0	767	0.571237	0.19364	0	0	0	0	619	0	0	0	0	619	0.461011
Brochothrix phage A9_0	NC_015253	Listeriaceae, Bacilli, Caudovirales, Bacillales, Viruses, Spounavirinae, Bacteria, dsDNA viruses, no RNA stage, unclassified Spounavirinae, Myoviridae, Firmicutes	127065	52636	{'N': 2, 'T': 32935, 'A': 41492, 'G': 27652, 'C': 24984}	41.4245	86	0.676819	1.63386	85	1	0	0	0	2507	28	0	0	0	2535	1.99504	0.668949	0.00786999	0	0	0	1910	28	0	0	0	1910	1.50317
Brochothrix phage BL3_0	NC_015254	unclassified Siphoviridae, Listeriaceae, Bacilli, Caudovirales, Brochothrix, Bacillales, Siphoviridae, Viruses, Bacteria, dsDNA viruses, no RNA stage, Firmicutes	41518	15103	{'T': 11605, 'A': 14810, 'G': 8659, 'C': 6444}	36.377	12	0.289031	0.794544	12	0	0	0	0	323	0	0	0	0	323	0.777976	0.289031	0	0	0	0	252	0	0	0	0	252	0.606966
Brochothrix phage NF5_0	NC_015252	unclassified Siphoviridae, Listeriaceae, Bacilli, Caudovirales, Brochothrix, Bacillales, Siphoviridae, Viruses, Bacteria, dsDNA viruses, no RNA stage, Firmicutes	36953	13782	{'T': 10159, 'A': 13012, 'G': 7836, 'C': 5946}	37.296	3	0.0811842	0.217675	2	1	0	0	0	58	29	0	0	0	87	0.235434	0.0541228	0.0270614	0	0	0	58	29	0	0	0	87	0.235434
Brucella phage BiPBO1_0	NC_031264	unclassified Siphoviridae, Alphaproteobacteria, Proteobacteria, Caudovirales, Rhizobiales, Brucellaceae, Siphoviridae, Viruses, Bacteria, dsDNA viruses, no RNA stage	46877	24995	{'T': 10774, 'A': 11108, 'G': 12836, 'C': 12159}	53.3204	33	0.70397	1.32026	33	0	0	0	0	997	0	0	0	0	997	2.12684	0.70397	0	0	0	0	886	0	0	0	0	886	1.89005
Brucella phage Pr_0	NC_019447	Alphaproteobacteria, Proteobacteria, Caudovirales, Rhizobiales, Brucellaceae, Podoviridae, Brucella, Viruses, Bacteria, dsDNA viruses, no RNA stage, Prtbvirus, Brucella virus Pr	38253	18431	{'T': 10146, 'A': 9676, 'G': 9343, 'C': 9088}	48.1818	47	1.22866	2.55005	47	0	0	0	0	1400	0	0	0	0	1400	3.65984	1.22866	0	0	0	0	1158	0	0	0	0	1158	3.02721
Brucella phage Tb_0	NC_019446	Alphaproteobacteria, Proteobacteria, Caudovirales, Brucella virus Tb, Rhizobiales, Brucellaceae, Podoviridae, Brucella, Viruses, Bacteria, dsDNA viruses, no RNA stage, Prtbvirus	41148	19831	{'T': 10895, 'A': 10422, 'G': 10118, 'C': 9713}	48.1943	56	1.36094	2.82386	55	1	0	0	0	1667	27	0	0	0	1694	4.11685	1.33664	0.0243025	0	0	0	1383	27	0	0	0	1387	3.37076
Budgerigar fledgling disease virus - 1_0	NC_004764	Phasianinae, Chordata, Aves polyomavirus 1, Viruses, Gallus, Sarcopterygii, Galliformes, Metazoa, Eukaryota, Gammapolyomavirus, dsDNA viruses, no RNA stage, Craniata, Aves, Neognathae, Polyomaviridae, Galloanserae, Phasianidae, Eukaryota; Opisthokonta; Metazoa; Eumetazoa; Bilateria; Deuterostomia; Chordata; Craniata; Vertebrata; Gnathostomata; Teleostomi; Euteleostomi; Sarcopterygii; Dipnotetrapo…	4981	2418	{'T': 1267, 'C': 1221, 'A': 1296, 'G': 1197}	48.5445	8	1.6061	3.30852	8	0	0	0	0	242	0	0	0	0	242	4.85846	1.6061	0	0	0	0	200	0	0	0	0	200	4.01526
Bufonid herpesvirus 1_0	NC_040681	Bufonidae, Bufo, Chordata, Amphibia, Viruses, Sarcopterygii, Metazoa, Anura, unclassified Herpesvirales, Neobatrachia, Eukaryota, Hyloidea, Batrachia, dsDNA viruses, no RNA stage, Craniata, Herpesvirales	158250	64244	{'T': 46838, 'A': 47168, 'G': 32531, 'C': 31713}	40.5965	105	0.663507	1.63439	105	0	0	0	0	3058	0	0	0	0	3058	1.93239	0.663507	0	0	0	0	2523	0	0	0	0	2523	1.59431
Burkholderia phage AH2_0	NC_018283	unclassified Siphoviridae, Proteobacteria, Caudovirales, Burkholderiaceae, Burkholderiales, Siphoviridae, Viruses, Bacteria, Betaproteobacteria, dsDNA viruses, no RNA stage, Burkholderia, Burkholderia cepacia complex	58065	35602	{'T': 11657, 'A': 10806, 'G': 17448, 'C': 18154}	61.314	54	0.929992	1.51677	53	1	0	0	0	1517	28	0	0	0	1545	2.66081	0.91277	0.0172221	0	0	0	1163	28	0	0	0	1172	2.01843
Burkholderia phage Bcep176_0	NC_007497	unclassified Siphoviridae, Proteobacteria, Caudovirales, Burkholderiaceae, Burkholderiales, Siphoviridae, Viruses, Bacteria, Betaproteobacteria, dsDNA viruses, no RNA stage, Burkholderia, Burkholderia cepacia complex	44856	27604	{'T': 8793, 'A': 8459, 'G': 12991, 'C': 14613}	61.5391	54	1.20385	1.95624	54	0	0	0	0	1544	0	0	0	0	1544	3.44213	1.20385	0	0	0	0	1219	0	0	0	0	1219	2.71759
Burkholderia phage BcepB1A_0	NC_005886	unclassified Myoviridae, Proteobacteria, Caudovirales, Burkholderiaceae, Burkholderiales, Viruses, Bacteria, Betaproteobacteria, dsDNA viruses, no RNA stage, Myoviridae	47399	25810	{'T': 11182, 'A': 10407, 'G': 12545, 'C': 13265}	54.4526	20	0.42195	0.774893	20	0	0	0	0	555	0	0	0	0	555	1.17091	0.42195	0	0	0	0	524	0	0	0	0	524	1.10551
Burkholderia phage BcepGomr_0	NC_009447	unclassified Siphoviridae, Proteobacteria, Caudovirales, Burkholderiaceae, Burkholderiales, Siphoviridae, Viruses, Bacteria, Betaproteobacteria, dsDNA viruses, no RNA stage, Burkholderia, Burkholderia cepacia complex	52414	29506	{'T': 11388, 'A': 11520, 'G': 14839, 'C': 14667}	56.2941	81	1.54539	2.7452	79	2	0	0	0	2306	54	0	0	0	2360	4.50261	1.50723	0.0381577	0	0	0	1831	54	0	0	0	1862	3.55249
Burkholderia phage BcepNazgul_0	NC_005091	unclassified Siphoviridae, Proteobacteria, Caudovirales, Burkholderiaceae, Burkholderiales, Siphoviridae, Viruses, Bacteria, Betaproteobacteria, dsDNA viruses, no RNA stage, Burkholderia, Burkholderia cepacia complex	57455	34840	{'T': 11659, 'A': 10956, 'G': 17294, 'C': 17546}	60.6388	42	0.731007	1.20551	41	1	0	0	0	1240	42	0	0	0	1282	2.23131	0.713602	0.0174049	0	0	0	966	42	0	0	0	1008	1.75442
Burkholderia phage JG068_0	NC_022916	Proteobacteria, Caudovirales, Podoviridae, Burkholderiales, Viruses, Betaproteobacteria, Burkholderia cepacia complex, Burkholderiaceae, Autographivirinae, unclassified Autographivirinae, Bacteria, dsDNA viruses, no RNA stage, Burkholderia	41604	25249	{'T': 7069, 'A': 9286, 'G': 13227, 'C': 12022}	60.6889	51	1.22584	2.01988	51	0	0	0	0	1502	0	0	0	0	1502	3.61023	1.22584	0	0	0	0	1207	0	0	0	0	1207	2.90116
Burkholderia phage KL1_0	NC_018278	Proteobacteria, Caudovirales, Burkholderia virus KL1, Burkholderiales, Siphoviridae, Viruses, Betaproteobacteria, Burkholderia cepacia complex, Burkholderiaceae, Bacteria, dsDNA viruses, no RNA stage, Burkholderia, Septima3virus	42832	23389	{'T': 9521, 'A': 9922, 'G': 11740, 'C': 11649}	54.6064	19	0.443594	0.812348	18	1	0	0	0	513	26	0	0	0	539	1.2584	0.420247	0.023347	0	0	0	441	26	0	0	0	467	1.09031
Burkholderia phage KL3_0	NC_015266	Proteobacteria, Caudovirales, Peduovirinae, Burkholderiales, Viruses, Betaproteobacteria, Myoviridae, P2virus, Burkholderia cepacia complex, Burkholderiaceae, Bacteria, dsDNA viruses, no RNA stage, Burkholderia, unclassified P2virus	40555	25641	{'T': 7919, 'A': 6995, 'G': 13146, 'C': 12495}	63.2252	41	1.01097	1.599	40	1	0	0	0	1194	32	0	0	0	1226	3.02306	0.986315	0.0246579	0	0	0	904	32	0	0	0	916	2.25866
Burkholderia phage KS10_0	NC_011216	unclassified Myoviridae, Proteobacteria, Caudovirales, Burkholderiaceae, Burkholderiales, Viruses, Bacteria, Betaproteobacteria, dsDNA viruses, no RNA stage, Burkholderia, Myoviridae, Burkholderia cepacia complex	37635	23661	{'T': 6810, 'A': 7164, 'G': 11900, 'C': 11761}	62.8697	9	0.239139	0.380373	9	0	0	0	0	256	0	0	0	0	256	0.680218	0.239139	0	0	0	0	234	0	0	0	0	234	0.621762
Burkholderia phage KS14_0	NC_015273	Proteobacteria, Caudovirales, Peduovirinae, Burkholderiales, Viruses, Betaproteobacteria, Myoviridae, P2virus, Burkholderia cepacia complex, Burkholderiaceae, Bacteria, dsDNA viruses, no RNA stage, Burkholderia, unclassified P2virus	32317	20127	{'T': 6573, 'A': 5617, 'G': 10456, 'C': 9671}	62.2799	39	1.2068	1.9377	37	2	0	0	0	1128	55	0	0	0	1183	3.66061	1.14491	0.0618869	0	0	0	906	55	0	0	0	917	2.83752
Burkholderia phage KS5_0	NC_015265	Proteobacteria, Caudovirales, Peduovirinae, Burkholderiales, Viruses, Betaproteobacteria, Myoviridae, P2virus, Burkholderia cepacia complex, Burkholderiaceae, Bacteria, dsDNA viruses, no RNA stage, Burkholderia, unclassified P2virus	37236	23722	{'T': 7084, 'A': 6430, 'G': 12196, 'C': 11526}	63.7072	26	0.698249	1.09603	26	0	0	0	0	781	0	0	0	0	781	2.09743	0.698249	0	0	0	0	669	0	0	0	0	669	1.79665
Burkholderia phage KS9_0	NC_013055	Proteobacteria, Caudovirales, Burkholderiales, Siphoviridae, Viruses, E125virus, Betaproteobacteria, Burkholderiaceae, Bacteria, pseudomallei group, dsDNA viruses, no RNA stage, Burkholderia, unclassified E125virus	39896	24209	{'T': 7702, 'A': 7985, 'G': 13124, 'C': 11085}	60.6803	53	1.32845	2.18927	51	2	0	0	0	1514	56	0	0	0	1570	3.93523	1.27832	0.0501303	0	0	0	1156	56	0	0	0	1212	3.0379
Burkholderia phage ST79_0	NC_021343	Proteobacteria, Caudovirales, Peduovirinae, Burkholderiales, Viruses, Betaproteobacteria, Myoviridae, P2virus, Burkholderiaceae, Bacteria, pseudomallei group, dsDNA viruses, no RNA stage, Burkholderia, unclassified P2virus	35430	22144	{'T': 6470, 'A': 6816, 'G': 11693, 'C': 10451}	62.5007	31	0.874965	1.39993	31	0	0	0	0	846	0	0	0	0	846	2.38781	0.874965	0	0	0	0	649	0	0	0	0	649	1.83178
Burkholderia virus Bcep1_0	NC_005263	Proteobacteria, Caudovirales, Burkholderiaceae, Burkholderiales, Bcep78virus, Viruses, Bacteria, Betaproteobacteria, dsDNA viruses, no RNA stage, Burkholderia, Myoviridae, Burkholderia cepacia complex	48177	30660	{'T': 8883, 'A': 8634, 'G': 15425, 'C': 15235}	63.6403	24	0.498163	0.782779	24	0	0	0	0	656	0	0	0	0	656	1.36165	0.498163	0	0	0	0	504	0	0	0	0	504	1.04614
Burkholderia virus Bcep22_0	NC_005262	Proteobacteria, Caudovirales, Burkholderiaceae, Podoviridae, Burkholderiales, Viruses, Bacteria, Betaproteobacteria, dsDNA viruses, no RNA stage, Bcep22virus	63882	41721	{'T': 10053, 'A': 12108, 'G': 20989, 'C': 20732}	65.3095	59	0.923578	1.41416	59	0	0	0	0	1661	0	0	0	0	1661	2.60011	0.923578	0	0	0	0	1377	0	0	0	0	1377	2.15554
Burkholderia virus Bcep43_0	NC_005342	Proteobacteria, Caudovirales, Burkholderiaceae, Burkholderiales, Bcep78virus, Viruses, Bacteria, Betaproteobacteria, dsDNA viruses, no RNA stage, Burkholderia, Myoviridae, Burkholderia cepacia complex	48024	30464	{'T': 8909, 'A': 8651, 'G': 15285, 'C': 15179}	63.4349	16	0.333167	0.52521	15	1	0	0	0	432	26	0	0	0	458	0.95369	0.312344	0.0208229	0	0	0	388	26	0	0	0	414	0.862069
Burkholderia virus Bcep781_0	NC_004333	Proteobacteria, Caudovirales, Burkholderiaceae, Burkholderiales, Bcep78virus, Viruses, Bacteria, Betaproteobacteria, dsDNA viruses, no RNA stage, Burkholderia, Myoviridae, Burkholderia cepacia complex	48247	30555	{'T': 8970, 'A': 8722, 'G': 15328, 'C': 15227}	63.3304	16	0.331627	0.523646	15	1	0	0	0	433	26	0	0	0	459	0.951354	0.3109	0.0207267	0	0	0	389	26	0	0	0	415	0.860157
Burkholderia virus BcepC6B_0	NC_005887	Bpp1virus, Proteobacteria, Caudovirales, Burkholderiaceae, Podoviridae, Burkholderiales, Viruses, Bacteria, Betaproteobacteria, dsDNA viruses, no RNA stage, Burkholderia, Burkholderia cepacia complex	42415	27652	{'T': 7316, 'A': 7447, 'G': 14034, 'C': 13618}	65.1939	28	0.660144	1.01258	28	0	0	0	0	784	0	0	0	0	784	1.8484	0.660144	0	0	0	0	542	0	0	0	0	542	1.27785
Burkholderia virus BcepF1_0	NC_009015	Proteobacteria, Caudovirales, Burkholderiaceae, Pbunavirus, Burkholderiales, Viruses, Bacteria, Betaproteobacteria, dsDNA viruses, no RNA stage, Burkholderia, Myoviridae, Burkholderia cepacia complex	72415	40475	{'T': 15775, 'A': 16165, 'G': 20264, 'C': 20211}	55.8931	27	0.372851	0.667078	27	0	0	0	0	755	0	0	0	0	755	1.0426	0.372851	0	0	0	0	595	0	0	0	0	595	0.821653
Burkholderia virus Bcepil02_0	NC_012743	Proteobacteria, Caudovirales, Burkholderiaceae, Podoviridae, Burkholderiales, Viruses, Bacteria, Betaproteobacteria, dsDNA viruses, no RNA stage, Bcep22virus, Burkholderia, Burkholderia cepacia complex	62715	41519	{'T': 9288, 'A': 11908, 'G': 20741, 'C': 20778}	66.2027	59	0.940764	1.42104	57	2	0	0	0	1628	59	0	0	0	1687	2.68995	0.908873	0.0318903	0	0	0	1316	59	0	0	0	1320	2.10476
Burkholderia virus Bcepmigl_0	NC_019917	Proteobacteria, Caudovirales, Burkholderiaceae, Podoviridae, Burkholderiales, Viruses, Bacteria, Betaproteobacteria, dsDNA viruses, no RNA stage, Bcep22virus, Burkholderia, Burkholderia cepacia complex	62952	41237	{'T': 9586, 'A': 12129, 'G': 20782, 'C': 20455}	65.5055	58	0.921337	1.4065	58	0	0	0	0	1668	0	0	0	0	1668	2.64964	0.921337	0	0	0	0	1222	0	0	0	0	1222	1.94116
Burkholderia virus BcepMu_0	NC_005882	Proteobacteria, Caudovirales, Burkholderiaceae, Burkholderiales, Bcepmuvirus, Viruses, Bacteria, Betaproteobacteria, dsDNA viruses, no RNA stage, Myoviridae	36748	23100	{'T': 6554, 'A': 7094, 'G': 11697, 'C': 11403}	62.8606	9	0.244911	0.38961	9	0	0	0	0	248	0	0	0	0	248	0.674867	0.244911	0	0	0	0	203	0	0	0	0	203	0.552411
Burkholderia virus BcepNY3_0	NC_009604	Proteobacteria, Caudovirales, Burkholderiaceae, Burkholderiales, Bcep78virus, Viruses, Bacteria, Betaproteobacteria, dsDNA viruses, no RNA stage, Burkholderia, Myoviridae, Burkholderia cepacia complex	47382	30154	{'T': 8695, 'A': 8533, 'G': 15171, 'C': 14983}	63.6402	22	0.464311	0.729588	22	0	0	0	0	631	0	0	0	0	631	1.33173	0.464311	0	0	0	0	523	0	0	0	0	523	1.10379
Burkholderia virus DC1_0	NC_018452	Proteobacteria, Caudovirales, Burkholderiaceae, Podoviridae, Burkholderiales, Viruses, Bacteria, Betaproteobacteria, dsDNA viruses, no RNA stage, Bcep22virus, Burkholderia, Burkholderia cepacia complex	61847	40950	{'T': 9250, 'A': 11647, 'G': 20465, 'C': 20485}	66.2118	63	1.01864	1.53846	63	0	0	0	0	1754	0	0	0	0	1754	2.83603	1.01864	0	0	0	0	1213	0	0	0	0	1213	1.96129
Burkholderia virus phi1026b_0	NC_005284	Proteobacteria, Caudovirales, Burkholderiaceae, Burkholderiales, Siphoviridae, Viruses, Bacteria, E125virus, Betaproteobacteria, pseudomallei group, dsDNA viruses, no RNA stage, Burkholderia	54865	33294	{'T': 10836, 'A': 10735, 'G': 17827, 'C': 15467}	60.6835	92	1.67684	2.76326	91	1	0	0	0	2558	27	0	0	0	2585	4.71156	1.65862	0.0182266	0	0	0	1897	27	0	0	0	1897	3.45758
Burkholderia virus phi52237_0	NC_007145	Proteobacteria, Caudovirales, Peduovirinae, Burkholderiales, Viruses, Betaproteobacteria, Myoviridae, P2virus, Burkholderiaceae, Bacteria, pseudomallei group, dsDNA viruses, no RNA stage, Burkholderia	37639	24397	{'T': 7088, 'A': 6154, 'G': 12437, 'C': 11960}	64.8184	20	0.531364	0.819773	20	0	0	0	0	557	0	0	0	0	557	1.47985	0.531364	0	0	0	0	492	0	0	0	0	492	1.30715
Burkholderia virus phi6442_0	NC_009235	Proteobacteria, Caudovirales, Burkholderiaceae, Burkholderiales, Siphoviridae, Viruses, Bacteria, E125virus, Betaproteobacteria, pseudomallei group, dsDNA viruses, no RNA stage, Burkholderia	48674	29423	{'T': 9524, 'A': 9727, 'G': 15798, 'C': 13625}	60.4491	85	1.74631	2.8889	82	3	0	0	0	2320	115	0	0	0	2435	5.00267	1.68468	0.0616345	0	0	0	1569	115	0	0	0	1611	3.30978
Burkholderia virus phiE122_0	NC_009236	Proteobacteria, Caudovirales, Peduovirinae, Burkholderiales, Viruses, Betaproteobacteria, Myoviridae, P2virus, Burkholderiaceae, Bacteria, pseudomallei group, dsDNA viruses, no RNA stage, Burkholderia	36690	23708	{'T': 6932, 'A': 6050, 'G': 11567, 'C': 12141}	64.6171	36	0.981194	1.51847	36	0	0	0	0	978	0	0	0	0	978	2.66558	0.981194	0	0	0	0	654	0	0	0	0	654	1.7825
Burkholderia virus phiE125_0	NC_003309	Proteobacteria, Caudovirales, Burkholderiaceae, Burkholderiales, Siphoviridae, Viruses, Bacteria, E125virus, Betaproteobacteria, pseudomallei group, dsDNA viruses, no RNA stage, Burkholderia	53373	32660	{'T': 10337, 'A': 10376, 'G': 17407, 'C': 15253}	61.192	76	1.42394	2.32701	76	0	0	0	0	2155	0	0	0	0	2155	4.03762	1.42394	0	0	0	0	1614	0	0	0	0	1614	3.024
Burkholderia virus phiE202_0	NC_009234	Proteobacteria, Caudovirales, Peduovirinae, Burkholderiales, Viruses, Betaproteobacteria, Myoviridae, P2virus, Burkholderiaceae, Bacteria, pseudomallei group, dsDNA viruses, no RNA stage, Burkholderia	35741	23385	{'T': 6576, 'A': 5780, 'G': 11845, 'C': 11540}	65.4291	14	0.391707	0.598674	14	0	0	0	0	443	0	0	0	0	443	1.23947	0.391707	0	0	0	0	443	0	0	0	0	443	1.23947
Burkholderia virus phiE255_0	NC_009237	Proteobacteria, Caudovirales, Burkholderiaceae, Burkholderiales, Bcepmuvirus, Viruses, Bacteria, Betaproteobacteria, pseudomallei group, dsDNA viruses, no RNA stage, Burkholderia, Myoviridae	37446	23610	{'T': 6730, 'A': 7106, 'G': 11926, 'C': 11684}	63.0508	9	0.240346	0.381194	9	0	0	0	0	258	0	0	0	0	258	0.688992	0.240346	0	0	0	0	258	0	0	0	0	258	0.688992
Butcherbird polyomavirus_0	NC_023008	Chordata, Cracticus torquatus polyomavirus 1, Viruses, Sarcopterygii, Metazoa, Passeriformes, Eukaryota, Cracticus, Gammapolyomavirus, dsDNA viruses, no RNA stage, Craniata, Aves, Neognathae, Polyomaviridae, Artamidae	5084	2321	{'T': 1355, 'A': 1408, 'G': 1123, 'C': 1198}	45.653	8	1.57356	3.44679	7	1	0	0	0	245	27	0	0	0	272	5.35012	1.37687	0.196696	0	0	0	222	27	0	0	0	249	4.89772
Buzura suppressaria nucleopolyhedrovirus_0	NC_023442	Alphabaculovirus, Neoptera, Holometabola, Insecta, Viruses, Metazoa, Baculoviridae, Eukaryota, Arthropoda, Hexapoda, dsDNA viruses, no RNA stage, Amphiesmenoptera, Pterygota, Glossata; Neolepidoptera; Heteroneura; Ditrysia; Obtectomera; Geometroidea; Geometridae; Ennominae; Biston	120420	44294	{'T': 38558, 'A': 37568, 'G': 22142, 'C': 22152}	36.7829	11	0.091347	0.248341	11	0	0	0	0	325	0	0	0	0	325	0.269889	0.091347	0	0	0	0	261	0	0	0	0	261	0.216741
Cafeteria roenbergensis virus BV-PW1_0	NC_014637	Cafeteriavirus, Eukaryota, Cafeteriaceae, Viruses, Cafeteria roenbergensis virus, Bicosoecida, dsDNA viruses, no RNA stage, Mimiviridae, Cafeteria	617453	144135	{'T': 233569, 'A': 239749, 'G': 73193, 'C': 70942}	23.3435	37	0.0599236	0.256704	37	0	0	0	0	1100	0	0	0	0	1100	0.178151	0.0599236	0	0	0	0	895	0	0	0	0	895	0.14495
California sea lion adenovirus 1_0	NC_024150	Carnivora, Zalophus, Adenoviridae, Caniformia, Chordata, Viruses, Sarcopterygii, Sea lion mastadenovirus A, Metazoa, Mammalia, Eukaryota, Otariidae, Mastadenovirus, dsDNA viruses, no RNA stage, Craniata, Laurasiatheria	31709	11409	{'T': 10041, 'A': 10259, 'G': 5741, 'C': 5668}	35.9803	19	0.599199	1.66535	19	0	0	0	0	648	0	0	0	0	648	2.04358	0.599199	0	0	0	0	582	0	0	0	0	582	1.83544
California sea lion polyomavirus 1_0	NC_013796	Carnivora, Zalophus, Caniformia, Chordata, Viruses, Sarcopterygii, Metazoa, Betapolyomavirus, Mammalia, Eukaryota, Otariidae, Zalophus californianus polyomavirus 1, dsDNA viruses, no RNA stage, Craniata, Polyomaviridae, Laurasiatheria	5112	2182	{'T': 1471, 'A': 1459, 'G': 1038, 'C': 1144}	42.6839	12	2.34742	5.49954	12	0	0	0	0	377	0	0	0	0	377	7.3748	2.34742	0	0	0	0	269	0	0	0	0	269	5.26213
Callitrichine gammaherpesvirus 3_0	NC_004367	Gammaherpesvirinae, Lymphocryptovirus, Callitrichinae, Chordata, Euarchontoglires, Callithrix, Herpesviridae, Viruses, Sarcopterygii, Metazoa, Cebidae, Mammalia, Eukaryota, Primates, dsDNA viruses, no RNA stage, Craniata, Simiiformes, Platyrrhini, Herpesvirales, Haplorrhini	149696	73731	{'T': 36750, 'A': 39215, 'G': 36696, 'C': 37035}	49.2538	443	2.95933	6.00833	403	39	0	1	0	13136	1910	0	142	0	15188	10.1459	2.69212	0.260528	0	0.00668021	0	11033	1888	0	142	0	12819	8.56336
Camelpox virus_0	NC_003391	Chordopoxvirinae, Chordata, Orthopoxvirus, Viruses, Sarcopterygii, Camelidae, Metazoa, Mammalia, Eukaryota, Tylopoda, Poxviridae, dsDNA viruses, no RNA stage, Craniata, Laurasiatheria	205719	68244	{'T': 68344, 'A': 69131, 'G': 34131, 'C': 34113}	33.1734	12	0.058332	0.17584	12	0	0	0	0	347	0	0	0	0	347	0.168677	0.058332	0	0	0	0	303	0	0	0	0	303	0.147288
Camelus dromedarius papillomavirus 1_0	NC_015267	Deltapapillomavirus 6, Camelus, Chordata, Viruses, Sarcopterygii, Camelidae, Metazoa, Firstpapillomavirinae, Mammalia, Eukaryota, Tylopoda, Papillomaviridae, dsDNA viruses, no RNA stage, Craniata, Deltapapillomavirus, Laurasiatheria	7679	3517	{'T': 1997, 'A': 2165, 'G': 1899, 'C': 1618}	45.8002	19	2.47428	5.40233	19	0	0	0	0	551	0	0	0	0	551	7.17541	2.47428	0	0	0	0	405	0	0	0	0	405	5.27412
Camelus dromedarius papillomavirus 2_0	NC_015268	Deltapapillomavirus 6, Camelus, Chordata, Viruses, Sarcopterygii, Camelidae, Metazoa, Firstpapillomavirinae, Mammalia, Eukaryota, Tylopoda, Papillomaviridae, dsDNA viruses, no RNA stage, Craniata, Deltapapillomavirus, Laurasiatheria	7906	3732	{'T': 1949, 'A': 2225, 'G': 1987, 'C': 1745}	47.2047	17	2.15027	4.5552	17	0	0	0	0	551	0	0	0	0	551	6.96939	2.15027	0	0	0	0	500	0	0	0	0	500	6.32431
Campoletis sonorensis ichnovirus_0	NC_008008	Neoptera, Ichnovirus, Heliothinae, Polydnaviridae, Holometabola, Heliothis, Insecta, Viruses, Noctuoidea, Glossata, Metazoa, Heteroneura, Eukaryota, Arthropoda, Lepidoptera, Hexapoda, dsDNA viruses, no RNA stage, Amphiesmenoptera, Noctuidae, Neolepidoptera, Pterygota, Amphiesmenoptera; Lepidoptera; Glossata; Neolepidoptera; Heteroneura; Ditrysia; Obtectomera; Noctuoidea; Noctuidae; Heliothinae; H…	7604	3067	{'N': 1, 'T': 2215, 'A': 2321, 'G': 1537, 'C': 1530}	40.334	6	0.789058	1.95631	5	1	0	0	0	134	34	0	0	0	168	2.20936	0.657549	0.13151	0	0	0	92	34	0	0	0	126	1.65702
Campoletis sonorensis ichnovirus_0	NC_007985	Neoptera, Ichnovirus, Polydnaviridae, Holometabola, Insecta, Viruses, Metazoa, Parasitoida, Eukaryota, Arthropoda, Campopleginae, Hexapoda, Ichneumonoidea, dsDNA viruses, no RNA stage, Ichneumonidae, Campoletis, Hymenoptera, Pterygota, Apocrita, Amphiesmenoptera; Lepidoptera; Glossata; Neolepidoptera; Heteroneura; Ditrysia; Obtectomera; Noctuoidea; Noctuidae; Heliothinae; Heliothis	12098	4999	{'T': 3555, 'A': 3544, 'G': 2601, 'C': 2398}	41.3209	4	0.330633	0.80016	4	0	0	0	0	108	0	0	0	0	108	0.89271	0.330633	0	0	0	0	92	34	0	0	0	126	1.04149
Campoletis sonorensis ichnovirus_1	NC_007986	Neoptera, Ichnovirus, Polydnaviridae, Holometabola, Insecta, Viruses, Metazoa, Parasitoida, Eukaryota, Arthropoda, Campopleginae, Hexapoda, Ichneumonoidea, dsDNA viruses, no RNA stage, Ichneumonidae, Campoletis, Hymenoptera, Pterygota, Apocrita, Amphiesmenoptera; Lepidoptera; Glossata; Neolepidoptera; Heteroneura; Ditrysia; Obtectomera; Noctuoidea; Noctuidae; Heliothinae; Heliothis	7276	3092	{'T': 2123, 'C': 1551, 'A': 2061, 'G': 1541}	42.4959	1	0.137438	0.323415	1	0	0	0	0	27	0	0	0	0	27	0.371083	0.137438	0	0	0	0	27	0	0	0	0	27	0.371083
Campoletis sonorensis ichnovirus_10	NC_007995	Neoptera, Ichnovirus, Polydnaviridae, Holometabola, Insecta, Viruses, Metazoa, Parasitoida, Eukaryota, Arthropoda, Campopleginae, Hexapoda, Ichneumonoidea, dsDNA viruses, no RNA stage, Ichneumonidae, Campoletis, Hymenoptera, Pterygota, Apocrita, Amphiesmenoptera; Lepidoptera; Glossata; Neolepidoptera; Heteroneura; Ditrysia; Obtectomera; Noctuoidea; Noctuidae; Heliothinae; Heliothis	8864	3596	{'Y': 4, 'T': 2733, 'C': 1864, 'R': 2, 'W': 4, 'A': 2515, 'G': 1732, 'K': 4, 'S': 4, 'M': 2}	40.5686	0	0	0	0	0	0	0	0	0	0	0	0	0	0	0	0	0	0	0	0	0	0	0	0	0	0	0
Campoletis sonorensis ichnovirus_11	NC_007996	Neoptera, Ichnovirus, Polydnaviridae, Holometabola, Insecta, Viruses, Metazoa, Parasitoida, Eukaryota, Arthropoda, Campopleginae, Hexapoda, Ichneumonoidea, dsDNA viruses, no RNA stage, Ichneumonidae, Campoletis, Hymenoptera, Pterygota, Apocrita, Amphiesmenoptera; Lepidoptera; Glossata; Neolepidoptera; Heteroneura; Ditrysia; Obtectomera; Noctuoidea; Noctuidae; Heliothinae; Heliothis	10223	4277	{'Y': 5, 'B': 1, 'T': 2971, 'C': 2200, 'R': 2, 'W': 7, 'A': 2946, 'G': 2077, 'K': 10, 'S': 4}	41.837	2	0.195637	0.467617	2	0	0	0	0	50	0	0	0	0	50	0.489093	0.195637	0	0	0	0	29	0	0	0	0	29	0.283674
Campoletis sonorensis ichnovirus_12	NC_007998	Neoptera, Ichnovirus, Polydnaviridae, Holometabola, Insecta, Viruses, Metazoa, Parasitoida, Eukaryota, Arthropoda, Campopleginae, Hexapoda, Ichneumonoidea, dsDNA viruses, no RNA stage, Ichneumonidae, Campoletis, Hymenoptera, Pterygota, Apocrita, Amphiesmenoptera; Lepidoptera; Glossata; Neolepidoptera; Heteroneura; Ditrysia; Obtectomera; Noctuoidea; Noctuidae; Heliothinae; Heliothis	11285	4793	{'T': 3258, 'C': 2384, 'A': 3234, 'G': 2409}	42.4723	0	0	0	0	0	0	0	0	0	0	0	0	0	0	0	0	0	0	0	0	0	0	0	0	0	0	0
Campoletis sonorensis ichnovirus_13	NC_007999	Neoptera, Ichnovirus, Polydnaviridae, Holometabola, Insecta, Viruses, Metazoa, Parasitoida, Eukaryota, Arthropoda, Campopleginae, Hexapoda, Ichneumonoidea, dsDNA viruses, no RNA stage, Ichneumonidae, Campoletis, Hymenoptera, Pterygota, Apocrita, Amphiesmenoptera; Lepidoptera; Glossata; Neolepidoptera; Heteroneura; Ditrysia; Obtectomera; Noctuoidea; Noctuidae; Heliothinae; Heliothis	11841	4711	{'T': 3734, 'C': 2446, 'A': 3396, 'G': 2265}	39.7855	2	0.168905	0.424538	2	0	0	0	0	51	0	0	0	0	51	0.430707	0.168905	0	0	0	0	30	0	0	0	0	30	0.253357
Campoletis sonorensis ichnovirus_14	NC_008000	Neoptera, Ichnovirus, Polydnaviridae, Holometabola, Insecta, Viruses, Metazoa, Parasitoida, Eukaryota, Arthropoda, Campopleginae, Hexapoda, Ichneumonoidea, dsDNA viruses, no RNA stage, Ichneumonidae, Campoletis, Hymenoptera, Pterygota, Apocrita, Amphiesmenoptera; Lepidoptera; Glossata; Neolepidoptera; Heteroneura; Ditrysia; Obtectomera; Noctuoidea; Noctuidae; Heliothinae; Heliothis	14531	5861	{'T': 4258, 'C': 2913, 'A': 4412, 'G': 2948}	40.3345	7	0.481729	1.19434	7	0	0	0	0	192	0	0	0	0	192	1.32131	0.481729	0	0	0	0	149	0	0	0	0	149	1.02539
Campoletis sonorensis ichnovirus_15	NC_008001	Neoptera, Ichnovirus, Polydnaviridae, Holometabola, Insecta, Viruses, Metazoa, Parasitoida, Eukaryota, Arthropoda, Campopleginae, Hexapoda, Ichneumonoidea, dsDNA viruses, no RNA stage, Ichneumonidae, Campoletis, Hymenoptera, Pterygota, Apocrita, Amphiesmenoptera; Lepidoptera; Glossata; Neolepidoptera; Heteroneura; Ditrysia; Obtectomera; Noctuoidea; Noctuidae; Heliothinae; Heliothis	14825	5956	{'N': 12, 'Y': 1, 'T': 4633, 'C': 2906, 'W': 1, 'A': 4222, 'G': 3050}	40.1754	0	0	0	0	0	0	0	0	0	0	0	0	0	0	0	0	0	0	0	0	0	0	0	0	0	0	0
Campoletis sonorensis ichnovirus_16	NC_008002	Neoptera, Ichnovirus, Polydnaviridae, Holometabola, Insecta, Viruses, Metazoa, Parasitoida, Eukaryota, Arthropoda, Campopleginae, Hexapoda, Ichneumonoidea, dsDNA viruses, no RNA stage, Ichneumonidae, Campoletis, Hymenoptera, Pterygota, Apocrita, Amphiesmenoptera; Lepidoptera; Glossata; Neolepidoptera; Heteroneura; Ditrysia; Obtectomera; Noctuoidea; Noctuidae; Heliothinae; Heliothis	19557	8086	{'T': 5883, 'C': 4124, 'A': 5588, 'G': 3962}	41.3458	2	0.102265	0.247341	2	0	0	0	0	51	0	0	0	0	51	0.260776	0.102265	0	0	0	0	51	0	0	0	0	51	0.260776
Campoletis sonorensis ichnovirus_17	NC_008003	Neoptera, Ichnovirus, Polydnaviridae, Holometabola, Insecta, Viruses, Metazoa, Parasitoida, Eukaryota, Arthropoda, Campopleginae, Hexapoda, Ichneumonoidea, dsDNA viruses, no RNA stage, Ichneumonidae, Campoletis, Hymenoptera, Pterygota, Apocrita, Amphiesmenoptera; Lepidoptera; Glossata; Neolepidoptera; Heteroneura; Ditrysia; Obtectomera; Noctuoidea; Noctuidae; Heliothinae; Heliothis	15510	6260	{'N': 5, 'T': 4666, 'C': 3050, 'R': 1, 'A': 4576, 'G': 3210, 'M': 2}	40.3611	8	0.515796	1.27796	8	0	0	0	0	203	0	0	0	0	203	1.30883	0.515796	0	0	0	0	113	0	0	0	0	113	0.728562
Campoletis sonorensis ichnovirus_18	NC_008004	Neoptera, Ichnovirus, Polydnaviridae, Holometabola, Insecta, Viruses, Metazoa, Parasitoida, Eukaryota, Arthropoda, Campopleginae, Hexapoda, Ichneumonoidea, dsDNA viruses, no RNA stage, Ichneumonidae, Campoletis, Hymenoptera, Pterygota, Apocrita, Amphiesmenoptera; Lepidoptera; Glossata; Neolepidoptera; Heteroneura; Ditrysia; Obtectomera; Noctuoidea; Noctuidae; Heliothinae; Heliothis	7887	3244	{'T': 2253, 'C': 1641, 'A': 2390, 'G': 1603}	41.131	0	0	0	0	0	0	0	0	0	0	0	0	0	0	0	0	0	0	0	0	0	0	0	0	0	0	0
Campoletis sonorensis ichnovirus_19	NC_008005	Neoptera, Ichnovirus, Polydnaviridae, Holometabola, Insecta, Viruses, Metazoa, Parasitoida, Eukaryota, Arthropoda, Campopleginae, Hexapoda, Ichneumonoidea, dsDNA viruses, no RNA stage, Ichneumonidae, Campoletis, Hymenoptera, Pterygota, Apocrita, Amphiesmenoptera; Lepidoptera; Glossata; Neolepidoptera; Heteroneura; Ditrysia; Obtectomera; Noctuoidea; Noctuidae; Heliothinae; Heliothis	6283	2579	{'T': 1894, 'C': 1320, 'W': 1, 'A': 1808, 'G': 1259, 'S': 1}	41.0473	0	0	0	0	0	0	0	0	0	0	0	0	0	0	0	0	0	0	0	0	0	0	0	0	0	0	0
Campoletis sonorensis ichnovirus_2	NC_007987	Neoptera, Ichnovirus, Polydnaviridae, Holometabola, Insecta, Viruses, Metazoa, Parasitoida, Eukaryota, Arthropoda, Campopleginae, Hexapoda, Ichneumonoidea, dsDNA viruses, no RNA stage, Ichneumonidae, Campoletis, Hymenoptera, Pterygota, Apocrita, Amphiesmenoptera; Lepidoptera; Glossata; Neolepidoptera; Heteroneura; Ditrysia; Obtectomera; Noctuoidea; Noctuidae; Heliothinae; Heliothis	6567	2739	{'T': 1943, 'C': 1374, 'A': 1885, 'G': 1365}	41.7085	0	0	0	0	0	0	0	0	0	0	0	0	0	0	0	0	0	0	0	0	0	0	0	0	0	0	0
Campoletis sonorensis ichnovirus_20	NC_008006	Neoptera, Ichnovirus, Polydnaviridae, Holometabola, Insecta, Viruses, Metazoa, Parasitoida, Eukaryota, Arthropoda, Campopleginae, Hexapoda, Ichneumonoidea, dsDNA viruses, no RNA stage, Ichneumonidae, Campoletis, Hymenoptera, Pterygota, Apocrita, Amphiesmenoptera; Lepidoptera; Glossata; Neolepidoptera; Heteroneura; Ditrysia; Obtectomera; Noctuoidea; Noctuidae; Heliothinae; Heliothis	10757	4478	{'T': 3250, 'C': 2192, 'A': 3029, 'G': 2286}	41.6287	0	0	0	0	0	0	0	0	0	0	0	0	0	0	0	0	0	0	0	0	0	0	0	0	0	0	0
Campoletis sonorensis ichnovirus_21	NC_008007	Neoptera, Ichnovirus, Polydnaviridae, Holometabola, Insecta, Viruses, Metazoa, Parasitoida, Eukaryota, Arthropoda, Campopleginae, Hexapoda, Ichneumonoidea, dsDNA viruses, no RNA stage, Ichneumonidae, Campoletis, Hymenoptera, Pterygota, Apocrita, Amphiesmenoptera; Lepidoptera; Glossata; Neolepidoptera; Heteroneura; Ditrysia; Obtectomera; Noctuoidea; Noctuidae; Heliothinae; Heliothis	15812	6627	{'T': 4599, 'C': 3340, 'D': 1, 'A': 4585, 'G': 3287}	41.9112	8	0.505945	1.20718	8	0	0	0	0	264	0	0	0	0	264	1.66962	0.505945	0	0	0	0	264	0	0	0	0	264	1.66962
Campoletis sonorensis ichnovirus_3	NC_007988	Neoptera, Ichnovirus, Polydnaviridae, Holometabola, Insecta, Viruses, Metazoa, Parasitoida, Eukaryota, Arthropoda, Campopleginae, Hexapoda, Ichneumonoidea, dsDNA viruses, no RNA stage, Ichneumonidae, Campoletis, Hymenoptera, Pterygota, Apocrita, Amphiesmenoptera; Lepidoptera; Glossata; Neolepidoptera; Heteroneura; Ditrysia; Obtectomera; Noctuoidea; Noctuidae; Heliothinae; Heliothis	7760	3225	{'T': 2201, 'C': 1610, 'R': 1, 'W': 1, 'A': 2332, 'G': 1615}	41.5593	2	0.257732	0.620155	2	0	0	0	0	54	0	0	0	0	54	0.695876	0.257732	0	0	0	0	31	0	0	0	0	31	0.399485
Campoletis sonorensis ichnovirus_4	NC_007989	Neoptera, Ichnovirus, Polydnaviridae, Holometabola, Insecta, Viruses, Metazoa, Parasitoida, Eukaryota, Arthropoda, Campopleginae, Hexapoda, Ichneumonoidea, dsDNA viruses, no RNA stage, Ichneumonidae, Campoletis, Hymenoptera, Pterygota, Apocrita, Amphiesmenoptera; Lepidoptera; Glossata; Neolepidoptera; Heteroneura; Ditrysia; Obtectomera; Noctuoidea; Noctuidae; Heliothinae; Heliothis	8284	3354	{'T': 2569, 'C': 1679, 'A': 2361, 'G': 1675}	40.4877	0	0	0	0	0	0	0	0	0	0	0	0	0	0	0	0	0	0	0	0	0	0	0	0	0	0	0
Campoletis sonorensis ichnovirus_5	NC_007990	Neoptera, Ichnovirus, Polydnaviridae, Holometabola, Insecta, Viruses, Metazoa, Parasitoida, Eukaryota, Arthropoda, Campopleginae, Hexapoda, Ichneumonoidea, dsDNA viruses, no RNA stage, Ichneumonidae, Campoletis, Hymenoptera, Pterygota, Apocrita, Amphiesmenoptera; Lepidoptera; Glossata; Neolepidoptera; Heteroneura; Ditrysia; Obtectomera; Noctuoidea; Noctuidae; Heliothinae; Heliothis	8171	3386	{'T': 2323, 'C': 1665, 'A': 2462, 'G': 1721}	41.4392	0	0	0	0	0	0	0	0	0	0	0	0	0	0	0	0	0	0	0	0	0	0	0	0	0	0	0
Campoletis sonorensis ichnovirus_6	NC_007991	Neoptera, Ichnovirus, Polydnaviridae, Holometabola, Insecta, Viruses, Metazoa, Parasitoida, Eukaryota, Arthropoda, Campopleginae, Hexapoda, Ichneumonoidea, dsDNA viruses, no RNA stage, Ichneumonidae, Campoletis, Hymenoptera, Pterygota, Apocrita, Amphiesmenoptera; Lepidoptera; Glossata; Neolepidoptera; Heteroneura; Ditrysia; Obtectomera; Noctuoidea; Noctuidae; Heliothinae; Heliothis	8315	3490	{'Y': 1, 'T': 2449, 'C': 1792, 'R': 1, 'A': 2374, 'G': 1698}	41.9723	3	0.360794	0.859599	3	0	0	0	0	81	0	0	0	0	81	0.974143	0.360794	0	0	0	0	58	0	0	0	0	58	0.697535
Campoletis sonorensis ichnovirus_7	NC_007992	Neoptera, Ichnovirus, Polydnaviridae, Holometabola, Insecta, Viruses, Metazoa, Parasitoida, Eukaryota, Arthropoda, Campopleginae, Hexapoda, Ichneumonoidea, dsDNA viruses, no RNA stage, Ichneumonidae, Campoletis, Hymenoptera, Pterygota, Apocrita, Amphiesmenoptera; Lepidoptera; Glossata; Neolepidoptera; Heteroneura; Ditrysia; Obtectomera; Noctuoidea; Noctuidae; Heliothinae; Heliothis	8600	3539	{'T': 2435, 'C': 1744, 'A': 2626, 'G': 1795}	41.1512	1	0.116279	0.282566	1	0	0	0	0	39	0	0	0	0	39	0.453488	0.116279	0	0	0	0	39	0	0	0	0	39	0.453488
Campoletis sonorensis ichnovirus_8	NC_007993	Neoptera, Ichnovirus, Polydnaviridae, Holometabola, Insecta, Viruses, Metazoa, Parasitoida, Eukaryota, Arthropoda, Campopleginae, Hexapoda, Ichneumonoidea, dsDNA viruses, no RNA stage, Ichneumonidae, Campoletis, Hymenoptera, Pterygota, Apocrita, Amphiesmenoptera; Lepidoptera; Glossata; Neolepidoptera; Heteroneura; Ditrysia; Obtectomera; Noctuoidea; Noctuidae; Heliothinae; Heliothis	9155	3771	{'T': 2608, 'C': 1895, 'A': 2776, 'G': 1876}	41.1906	2	0.21846	0.530363	2	0	0	0	0	52	0	0	0	0	52	0.567996	0.21846	0	0	0	0	52	0	0	0	0	52	0.567996
Campoletis sonorensis ichnovirus_9	NC_007994	Neoptera, Ichnovirus, Polydnaviridae, Holometabola, Insecta, Viruses, Metazoa, Parasitoida, Eukaryota, Arthropoda, Campopleginae, Hexapoda, Ichneumonoidea, dsDNA viruses, no RNA stage, Ichneumonidae, Campoletis, Hymenoptera, Pterygota, Apocrita, Amphiesmenoptera; Lepidoptera; Amphiesmenoptera; Lepidoptera; Glossata; Neolepidoptera; Heteroneura; Ditrysia; Obtectomera; Noctuoidea; Noctuidae; Heliot…	9391	3890	{'T': 2773, 'C': 1922, 'A': 2727, 'G': 1968, 'S': 1}	41.4226	0	0	0	0	0	0	0	0	0	0	0	0	0	0	0	0	0	0	0	0	0	0	0	0	0	0	0
Campylobacter phage CP30A_0	NC_018861	Proteobacteria, Caudovirales, Campylobacteraceae, Epsilonproteobacteria, Viruses, Campylobacterales, Eucampyvirinae, Myoviridae, Campylobacter jejuni, delta/epsilon subdivisions, Bacteria, Cp8virus, dsDNA viruses, no RNA stage, Campylobacter virus CP30A, Campylobacter	133572	34898	{'T': 53280, 'A': 45394, 'G': 14720, 'C': 20178}	26.1267	13	0.0973258	0.372514	13	0	0	0	0	398	0	0	0	0	398	0.297967	0.0973258	0	0	0	0	354	0	0	0	0	354	0.265026
Campylobacter phage PC14_0	NC_031909	Proteobacteria, Caudovirales, Campylobacteraceae, Epsilonproteobacteria, Viruses, Campylobacterales, Eucampyvirinae, Myoviridae, delta/epsilon subdivisions, unclassified Cp8unalikevirus, Bacteria, Cp8virus, dsDNA viruses, no RNA stage	134927	35297	{'T': 53642, 'A': 45988, 'G': 15000, 'C': 20297}	26.1601	12	0.088937	0.339972	12	0	0	0	0	392	0	0	0	0	392	0.290527	0.088937	0	0	0	0	329	0	0	0	0	329	0.243836
Campylobacter virus CP21_0	NC_019507	Proteobacteria, Caudovirales, Campylobacteraceae, Epsilonproteobacteria, Viruses, Campylobacterales, Eucampyvirinae, Myoviridae, Cp220virus, delta/epsilon subdivisions, Bacteria, dsDNA viruses, no RNA stage, Campylobacter	182833	49641	{'T': 66939, 'A': 66253, 'G': 24810, 'C': 24831}	27.151	11	0.0601642	0.221591	11	0	0	0	0	332	0	0	0	0	332	0.181586	0.0601642	0	0	0	0	267	0	0	0	0	267	0.146035
Campylobacter virus CP220_0	NC_027997	Proteobacteria, Caudovirales, Campylobacteraceae, Epsilonproteobacteria, Viruses, Campylobacterales, Eucampyvirinae, Myoviridae, Cp220virus, delta/epsilon subdivisions, Bacteria, dsDNA viruses, no RNA stage, Campylobacter	177534	48572	{'T': 60314, 'A': 68648, 'G': 26645, 'C': 21927}	27.3593	6	0.0337963	0.123528	6	0	0	0	0	178	0	0	0	0	178	0.100262	0.0337963	0	0	0	0	136	0	0	0	0	136	0.076605
Campylobacter virus CPt10_0	NC_027996	Proteobacteria, Caudovirales, delta/epsilon subdivisions, Campylobacteraceae, Epsilonproteobacteria, Viruses, Bacteria, Campylobacterales, dsDNA viruses, no RNA stage, Eucampyvirinae, Myoviridae, Cp220virus	175720	48037	{'T': 59409, 'A': 68274, 'G': 26501, 'C': 21536}	27.3372	6	0.0341452	0.124904	5	1	0	0	0	160	27	0	0	0	187	0.106419	0.0284544	0.00569087	0	0	0	160	27	0	0	0	187	0.106419
Campylobacter virus CPX_0	NC_016562	Proteobacteria, Caudovirales, Campylobacteraceae, Epsilonproteobacteria, Viruses, Campylobacterales, Eucampyvirinae, Myoviridae, delta/epsilon subdivisions, Bacteria, Cp8virus, dsDNA viruses, no RNA stage, Campylobacter	132662	34549	{'T': 52975, 'A': 45138, 'G': 14570, 'C': 19979}	26.0429	12	0.0904554	0.347333	12	0	0	0	0	378	0	0	0	0	378	0.284935	0.0904554	0	0	0	0	333	0	0	0	0	333	0.251014
Campylobacter virus NCTC12673_0	NC_015464	Proteobacteria, Caudovirales, Campylobacteraceae, Epsilonproteobacteria, Viruses, Campylobacterales, Eucampyvirinae, Myoviridae, delta/epsilon subdivisions, Bacteria, Cp8virus, dsDNA viruses, no RNA stage, Campylobacter	135041	35318	{'T': 53702, 'A': 46021, 'G': 15013, 'C': 20305}	26.1535	12	0.0888619	0.33977	12	0	0	0	0	393	0	0	0	0	393	0.291023	0.0888619	0	0	0	0	330	0	0	0	0	330	0.24437
Canary polyomavirus_0	NC_017085	Chordata, Carduelinae, Viruses, Sarcopterygii, Metazoa, Passeriformes, Eukaryota, Passeroidea, Gammapolyomavirus, Fringillidae, Serinus, dsDNA viruses, no RNA stage, Craniata, Aves, Neognathae, Polyomaviridae, Serinus canaria polyomavirus 1	5421	2662	{'T': 1450, 'A': 1309, 'G': 1338, 'C': 1324}	49.1053	21	3.87382	7.88881	20	1	0	0	0	678	54	0	0	0	732	13.503	3.68936	0.184468	0	0	0	552	54	0	0	0	606	11.1787
Canarypox virus_0	NC_005309	Chordopoxvirinae, Chordata, Carduelinae, Viruses, Sarcopterygii, Metazoa, Avipoxvirus, Passeriformes, Eukaryota, Passeroidea, Poxviridae, Fringillidae, dsDNA viruses, no RNA stage, Craniata, Aves, Neognathae	359853	109281	{'T': 123751, 'A': 126821, 'G': 54592, 'C': 54689}	30.3682	25	0.0694728	0.228768	25	0	0	0	0	763	0	0	0	0	763	0.212031	0.0694728	0	0	0	0	620	0	0	0	0	620	0.172293
Canid alphaherpesvirus 1_0	NC_030117	Varicellovirus, Carnivora, Caniformia, Chordata, Herpesviridae, Alphaherpesvirinae, Canis, Viruses, Canidae, Sarcopterygii, Metazoa, Mammalia, Eukaryota, dsDNA viruses, no RNA stage, Craniata, Canis lupus, Herpesvirales, Laurasiatheria	125171	39539	{'T': 42615, 'A': 43017, 'G': 20019, 'C': 19520}	31.588	72	0.575213	1.82099	63	8	1	0	0	2111	240	118	0	0	2469	1.9725	0.503311	0.0639126	0.00798907	0	0	1952	240	118	0	0	2088	1.66812
Canine mastadenovirus A_0	NC_001734	Carnivora, Adenoviridae, Caniformia, Chordata, Canis, Viruses, Canidae, Sarcopterygii, Metazoa, Mammalia, Eukaryota, Mastadenovirus, dsDNA viruses, no RNA stage, Craniata, Canis lupus, Laurasiatheria	30536	14359	{'T': 7892, 'A': 8285, 'G': 7087, 'C': 7272}	47.0232	52	1.70291	3.62142	52	0	0	0	0	1585	0	0	0	0	1585	5.19059	1.70291	0	0	0	0	1313	0	0	0	0	1313	4.29984
Canine papillomavirus 21_0	NC_040578	Carnivora, Caniformia, Chordata, unclassified Taupapillomavirus, Canis, Viruses, Canidae, Sarcopterygii, Metazoa, Firstpapillomavirinae, Mammalia, Eukaryota, Papillomaviridae, dsDNA viruses, no RNA stage, Taupapillomavirus, Craniata, Canis lupus, Laurasiatheria	8225	3848	{'T': 2088, 'A': 2289, 'G': 2080, 'C': 1768}	46.7842	35	4.25532	9.09563	35	0	0	0	0	1124	0	0	0	0	1124	13.6657	4.25532	0	0	0	0	854	0	0	0	0	854	10.383
Canine papillomavirus 22_0	NC_040579	Carnivora, Caniformia, Chordata, unclassified Taupapillomavirus, Canis, Viruses, Canidae, Sarcopterygii, Metazoa, Firstpapillomavirinae, Mammalia, Eukaryota, Papillomaviridae, dsDNA viruses, no RNA stage, Taupapillomavirus, Craniata, Canis lupus, Laurasiatheria	8300	3903	{'T': 2099, 'A': 2298, 'G': 2057, 'C': 1846}	47.0241	27	3.25301	6.91776	27	0	0	0	0	892	0	0	0	0	892	10.747	3.25301	0	0	0	0	694	0	0	0	0	694	8.36145
Canis familiaris papillomavirus 10_0	NC_016075	Carnivora, Caniformia, Chordata, Canis, Viruses, Canidae, Chipapillomavirus, Sarcopterygii, Metazoa, Firstpapillomavirinae, Mammalia, Eukaryota, Papillomaviridae, dsDNA viruses, no RNA stage, Craniata, Canis lupus, Chipapillomavirus 3, Laurasiatheria	7774	3988	{'T': 1811, 'A': 1975, 'G': 2113, 'C': 1875}	51.2992	41	5.27399	10.2808	39	2	0	0	0	1223	87	0	0	0	1310	16.851	5.01672	0.257268	0	0	0	1038	87	0	0	0	1094	14.0725
Canis familiaris papillomavirus 13_0	NC_023852	Carnivora, Caniformia, Chordata, Canis, Viruses, Canidae, Sarcopterygii, Metazoa, Taupapillomavirus 2, Firstpapillomavirinae, Mammalia, Eukaryota, Papillomaviridae, dsDNA viruses, no RNA stage, Taupapillomavirus, Craniata, Canis lupus, Laurasiatheria	8228	3881	{'T': 2143, 'A': 2204, 'G': 2080, 'C': 1801}	47.1682	30	3.64609	7.72997	29	1	0	0	0	925	56	0	0	0	981	11.9227	3.52455	0.121536	0	0	0	779	56	0	0	0	835	10.1483
Canis familiaris papillomavirus 14_0	NC_019852	Carnivora, Caniformia, Chordata, Canis, Viruses, Canidae, Chipapillomavirus, Sarcopterygii, Metazoa, Firstpapillomavirinae, Mammalia, Eukaryota, Papillomaviridae, dsDNA viruses, no RNA stage, Craniata, Canis lupus, Chipapillomavirus 3, Laurasiatheria	7826	4169	{'T': 1764, 'A': 1893, 'G': 2191, 'C': 1978}	53.2711	29	3.7056	6.9561	27	2	0	0	0	909	61	0	0	0	970	12.3946	3.45004	0.255558	0	0	0	780	61	0	0	0	819	10.4651
Canis familiaris papillomavirus 16_0	NC_026640	Carnivora, Caniformia, Chordata, Canis, Viruses, Canidae, Chipapillomavirus, Sarcopterygii, Metazoa, Firstpapillomavirinae, Mammalia, Eukaryota, Papillomaviridae, dsDNA viruses, no RNA stage, Craniata, Canis lupus, Chipapillomavirus 2, Laurasiatheria	7796	3944	{'T': 1836, 'A': 2016, 'G': 2071, 'C': 1873}	50.59	36	4.61775	9.12779	33	3	0	0	0	1077	91	0	0	0	1168	14.982	4.23294	0.384813	0	0	0	812	91	0	0	0	846	10.8517
Canis familiaris papillomavirus 2_0	NC_006564	Carnivora, Caniformia, Chordata, Canis, Viruses, Canidae, Sarcopterygii, Metazoa, Firstpapillomavirinae, Taupapillomavirus 1, Mammalia, Eukaryota, Papillomaviridae, dsDNA viruses, no RNA stage, Taupapillomavirus, Craniata, Canis lupus, Laurasiatheria	8101	3736	{'T': 2121, 'A': 2244, 'G': 1968, 'C': 1768}	46.1178	26	3.20948	6.95931	24	2	0	0	0	719	101	0	0	0	820	10.1222	2.9626	0.246883	0	0	0	706	101	0	0	0	751	9.27046
Canis familiaris papillomavirus 3_0	NC_008297	Carnivora, Caniformia, Chordata, Canis, Viruses, Canidae, Chipapillomavirus, Sarcopterygii, Metazoa, Firstpapillomavirinae, Mammalia, Eukaryota, Papillomaviridae, dsDNA viruses, no RNA stage, Craniata, Chipapillomavirus 1, Canis lupus, Laurasiatheria	7801	4015	{'T': 1857, 'A': 1929, 'G': 2115, 'C': 1900}	51.4678	32	4.10204	7.97011	32	0	0	0	0	1002	0	0	0	0	1002	12.8445	4.10204	0	0	0	0	777	0	0	0	0	777	9.96026
Canis familiaris papillomavirus 4_0	NC_010226	Carnivora, Caniformia, Chordata, Canis, Viruses, Canidae, Chipapillomavirus, Sarcopterygii, Metazoa, Firstpapillomavirinae, Mammalia, Eukaryota, Papillomaviridae, dsDNA viruses, no RNA stage, Craniata, Canis lupus, Chipapillomavirus 2, Laurasiatheria	7742	4128	{'T': 1735, 'A': 1879, 'G': 2186, 'C': 1942}	53.3196	34	4.39163	8.23643	33	1	0	0	0	1071	32	0	0	0	1103	14.247	4.26246	0.129166	0	0	0	890	32	0	0	0	907	11.7153
Canis familiaris papillomavirus 6_0	NC_013237	Lambdapapillomavirus, Carnivora, Caniformia, Chordata, Canis, Viruses, Canidae, Sarcopterygii, Metazoa, Firstpapillomavirinae, Mammalia, Eukaryota, Papillomaviridae, dsDNA viruses, no RNA stage, Craniata, Canis lupus, Lambdapapillomavirus 3, Laurasiatheria	8242	3315	{'T': 2323, 'A': 2604, 'G': 1749, 'C': 1566}	40.2208	9	1.09197	2.71493	9	0	0	0	0	276	0	0	0	0	276	3.3487	1.09197	0	0	0	0	232	0	0	0	0	232	2.81485
Canis familiaris papillomavirus 8_0	NC_016014	Carnivora, Caniformia, Chordata, Canis, Viruses, Canidae, Chipapillomavirus, Sarcopterygii, Metazoa, Firstpapillomavirinae, Mammalia, Eukaryota, Papillomaviridae, dsDNA viruses, no RNA stage, Craniata, Canis lupus, Chipapillomavirus 3, Laurasiatheria	7784	3988	{'T': 1852, 'A': 1944, 'G': 2111, 'C': 1877}	51.2333	38	4.88181	9.52859	37	1	0	0	0	1200	29	0	0	0	1229	15.7888	4.75334	0.128469	0	0	0	889	29	0	0	0	895	11.4979
Canis familiaris papillomavirus 9_0	NC_016074	Carnivora, Caniformia, Chordata, Canis, Viruses, Canidae, Chipapillomavirus, Sarcopterygii, Metazoa, Firstpapillomavirinae, Mammalia, Eukaryota, Papillomaviridae, dsDNA viruses, no RNA stage, Craniata, Chipapillomavirus 1, Canis lupus, Laurasiatheria	7873	4018	{'T': 1880, 'A': 1975, 'G': 2098, 'C': 1920}	51.0352	34	4.31856	8.46192	33	1	0	0	0	1023	31	0	0	0	1054	13.3875	4.19154	0.127016	0	0	0	792	31	0	0	0	805	10.2248
Canis familiaris polyomavirus 1_0	NC_034456	Carnivora, unclassified Betapolyomavirus, Caniformia, Chordata, Canis, Viruses, Canidae, Sarcopterygii, Metazoa, Betapolyomavirus, Mammalia, Eukaryota, dsDNA viruses, no RNA stage, Craniata, Polyomaviridae, Canis lupus, Laurasiatheria	5070	1759	{'T': 1663, 'A': 1648, 'G': 838, 'C': 921}	34.6943	5	0.986193	2.84252	5	0	0	0	0	152	0	0	0	0	152	2.99803	0.986193	0	0	0	0	110	0	0	0	0	110	2.16963
Capra hircus papillomavirus 1_0	NC_008032	Chordata, Caprinae, Viruses, Phipapillomavirus 1, Sarcopterygii, Ruminantia, Metazoa, Phipapillomavirus, Pecora, Firstpapillomavirinae, Mammalia, Eukaryota, Papillomaviridae, dsDNA viruses, no RNA stage, Craniata, Capra, Bovidae, Laurasiatheria	7542	3364	{'T': 2020, 'A': 2158, 'G': 1774, 'C': 1590}	44.6036	18	2.38663	5.35077	17	0	1	0	0	494	0	58	0	0	552	7.31901	2.25404	0	0.132591	0	0	434	0	58	0	0	469	6.21851
Capreolus capreolus papillomavirus 1_0	NC_011051	Deltapapillomavirus 5, Capreolus, Chordata, Viruses, Sarcopterygii, Ruminantia, Metazoa, Pecora, Firstpapillomavirinae, Mammalia, Eukaryota, Odocoileinae, Papillomaviridae, Cervidae, dsDNA viruses, no RNA stage, Craniata, Deltapapillomavirus, Laurasiatheria	8032	3800	{'T': 2093, 'A': 2139, 'G': 2023, 'C': 1777}	47.3108	12	1.49402	3.15789	12	0	0	0	0	380	0	0	0	0	380	4.73108	1.49402	0	0	0	0	358	0	0	0	0	358	4.45717
Cardioderma cor polyomavirus 1_0	NC_020067	Mammalia, Eukaryota, Chordata, Viruses, Alphapolyomavirus, dsDNA viruses, no RNA stage, Craniata, Sarcopterygii, Polyomaviridae, Metazoa, Laurasiatheria, Deuterostomia; Chordata; Craniata; Vertebrata; Gnathostomata; Teleostomi; Euteleostomi; Sarcopterygii; Dipnotetrapodomorpha; Tetrapoda; Amniota; Mammalia; Theria; Eutheria; Boreoeutheria; Laurasiatheria; Chiroptera; Microchiroptera; Megadermatid…	5372	2217	{'T': 1613, 'A': 1542, 'G': 1080, 'C': 1137}	41.2695	16	2.97841	7.21696	14	2	0	0	0	423	130	0	0	0	553	10.2941	2.60611	0.372301	0	0	0	289	130	0	0	0	395	7.35294
Caretta caretta papillomavirus 1_0	NC_011530	Chelonioidea, Dyozetapapillomavirus, Cryptodira, Chordata, Dyozetapapillomavirus 1, Viruses, Sarcopterygii, Cheloniidae, Caretta, Metazoa, Firstpapillomavirinae, Eukaryota, Testudines, Papillomaviridae, dsDNA viruses, no RNA stage, Craniata	7020	3309	{'T': 1820, 'A': 1891, 'G': 1676, 'C': 1633}	47.1368	25	3.56125	7.55515	23	1	1	0	0	698	53	67	0	0	818	11.6524	3.27635	0.14245	0.14245	0	0	555	53	67	0	0	614	8.74644
Carollia perspicillata polyomavirus 1_0	NC_028120	Chordata, Viruses, Sarcopterygii, Metazoa, Carollia, Mammalia, Eukaryota, Microchiroptera, Phyllostomidae, Carolliinae, Alphapolyomavirus, dsDNA viruses, no RNA stage, Craniata, Polyomaviridae, Chiroptera, Laurasiatheria	5352	2268	{'T': 1557, 'A': 1527, 'G': 1104, 'C': 1164}	42.3767	9	1.68161	3.96825	8	1	0	0	0	304	82	0	0	0	386	7.21226	1.49477	0.186846	0	0	0	304	82	0	0	0	376	7.02541
Castor canadensis papillomavirus 1_0	NC_023178	Castoridae, Castor, Chordata, Euarchontoglires, Rodentia, Viruses, Sarcopterygii, Dyosigmapapillomavirus, Metazoa, Castorimorpha, Firstpapillomavirinae, Mammalia, Dyosigmapapillomavirus 1, Eukaryota, Papillomaviridae, dsDNA viruses, no RNA stage, Craniata	7435	3369	{'T': 1972, 'A': 2094, 'G': 1771, 'C': 1598}	45.3127	15	2.01748	4.45236	15	0	0	0	0	435	0	0	0	0	435	5.85071	2.01748	0	0	0	0	323	0	0	0	0	323	4.34432
Catopsilia pomona nucleopolyhedrovirus_0	NC_030240	Alphabaculovirus, Neoptera, Holometabola, Insecta, Viruses, Glossata, Metazoa, Catopsilia, Heteroneura, Baculoviridae, Eukaryota, Arthropoda, Lepidoptera, Pieridae, Hexapoda, dsDNA viruses, no RNA stage, Amphiesmenoptera, Neolepidoptera, Pterygota, Papilionoidea, Coliadinae	128058	50792	{'T': 38328, 'A': 38938, 'G': 25444, 'C': 25348}	39.6633	12	0.0937075	0.236258	12	0	0	0	0	355	0	0	0	0	355	0.277218	0.0937075	0	0	0	0	286	0	0	0	0	286	0.223336
Caulobacter phage CcrColossus_0	NC_019406	unclassified Siphoviridae, Alphaproteobacteria, Proteobacteria, Caudovirales, Caulobacterales, Siphoviridae, Viruses, Bacteria, dsDNA viruses, no RNA stage, Caulobacteraceae	279967	174063	{'T': 52217, 'A': 53687, 'G': 86003, 'C': 88060}	62.1727	322	1.15014	1.8499	314	8	0	0	0	8965	231	0	0	0	9196	3.28467	1.12156	0.0285748	0	0	0	7134	231	0	0	0	7185	2.56637
Caulobacter phage Cr30_0	NC_025422	unclassified Myoviridae, Alphaproteobacteria, Proteobacteria, Caudovirales, Caulobacterales, Viruses, Bacteria, dsDNA viruses, no RNA stage, Caulobacteraceae, Myoviridae	155997	59032	{'T': 49931, 'A': 47034, 'G': 28904, 'C': 30128}	37.8418	21	0.134618	0.355739	21	0	0	0	0	644	0	0	0	0	644	0.412828	0.134618	0	0	0	0	533	0	0	0	0	533	0.341673
Caulobacter phage Percy_0	NC_029092	Alphaproteobacteria, Proteobacteria, Caudovirales, Caulobacterales, Podoviridae, Autographivirinae, unclassified Autographivirinae, Viruses, Bacteria, dsDNA viruses, no RNA stage, Caulobacteraceae, Caulobacter	44974	27390	{'T': 8081, 'A': 9503, 'G': 13583, 'C': 13807}	60.9019	72	1.60092	2.6287	71	1	0	0	0	2042	27	0	0	0	2069	4.60044	1.57869	0.0222351	0	0	0	1585	27	0	0	0	1589	3.53315
Caulobacter virus Karma_0	NC_019410	Alphaproteobacteria, Proteobacteria, Caudovirales, Caulobacterales, Siphoviridae, Viruses, Bacteria, dsDNA viruses, no RNA stage, Caulobacteraceae, Phicbkvirus	221828	146865	{'T': 37184, 'A': 37779, 'G': 71323, 'C': 75542}	66.2067	574	2.58759	3.90835	567	7	0	0	0	16692	200	0	0	0	16892	7.61491	2.55603	0.031556	0	0	0	12977	200	0	0	0	13049	5.88249
Caulobacter virus Magneto_0	NC_019407	Alphaproteobacteria, Proteobacteria, Caudovirales, Caulobacterales, Siphoviridae, Viruses, Bacteria, dsDNA viruses, no RNA stage, Caulobacteraceae, Phicbkvirus	218929	144821	{'T': 36746, 'A': 37362, 'G': 70349, 'C': 74472}	66.1498	516	2.35693	3.56302	505	11	0	0	0	14926	317	0	0	0	15243	6.96253	2.30668	0.0502446	0	0	0	11800	317	0	0	0	11921	5.44514
Caulobacter virus phiCbK_0	NC_019405	Alphaproteobacteria, Proteobacteria, Caudovirales, Caulobacterales, Siphoviridae, Viruses, Bacteria, dsDNA viruses, no RNA stage, Caulobacteraceae, Phicbkvirus	215710	142698	{'T': 36055, 'A': 36957, 'G': 69118, 'C': 73580}	66.1527	533	2.47091	3.73516	528	5	0	0	0	15400	158	0	0	0	15558	7.21246	2.44773	0.0231793	0	0	0	12038	158	0	0	0	12108	5.61309
Caulobacter virus Rogue_0	NC_019408	Alphaproteobacteria, Proteobacteria, Caudovirales, Caulobacterales, Siphoviridae, Viruses, Bacteria, dsDNA viruses, no RNA stage, Caulobacteraceae, Phicbkvirus	223720	147890	{'T': 37380, 'A': 38450, 'G': 71805, 'C': 76085}	66.105	551	2.4629	3.72574	544	6	1	0	0	15657	177	29	0	0	15863	7.09056	2.43161	0.0268192	0.00446987	0	0	11721	177	29	0	0	11828	5.28697
Caulobacter virus Swift_0	NC_019411	Alphaproteobacteria, Proteobacteria, Caudovirales, Caulobacterales, Siphoviridae, Viruses, Bacteria, dsDNA viruses, no RNA stage, Caulobacteraceae, Phicbkvirus	219216	144843	{'T': 36980, 'A': 37393, 'G': 70424, 'C': 74419}	66.0732	539	2.45876	3.72127	533	6	0	0	0	15612	181	0	0	0	15793	7.20431	2.43139	0.0273703	0	0	0	12271	181	0	0	0	12321	5.62048
Caviid betaherpesvirus 2_0	NC_020231	Chordata, Euarchontoglires, Herpesviridae, Rodentia, Viruses, Sarcopterygii, Betaherpesvirinae, Metazoa, Cavia, Caviidae, Hystricomorpha, Mammalia, Eukaryota, dsDNA viruses, no RNA stage, Craniata, Herpesvirales	233501	128502	{'T': 52362, 'A': 52637, 'G': 61921, 'C': 66581}	55.0327	490	2.09849	3.81317	442	22	25	1	0	13396	813	845	103	0	15157	6.49119	1.89293	0.094218	0.107066	0.00428264	0	10347	786	629	103	0	10871	4.65565
Cebine betaherpesvirus 1_0	NC_038260	Cytomegalovirus, Cebus, Chordata, Euarchontoglires, Herpesviridae, Viruses, Sarcopterygii, Betaherpesvirinae, Metazoa, Cebidae, Mammalia, Eukaryota, Primates, Cebinae, dsDNA viruses, no RNA stage, Craniata, Simiiformes, Platyrrhini, Herpesvirales, Haplorrhini	3075	1456	{'T': 767, 'A': 852, 'G': 647, 'C': 809}	47.3496	2	0.650407	1.37363	2	0	0	0	0	73	0	0	0	0	73	2.37398	0.650407	0	0	0	0	73	0	0	0	0	73	2.37398
Cebus albifrons polyomavirus 1_0	NC_019854	Cebus, Chordata, Euarchontoglires, Viruses, Sarcopterygii, Metazoa, Cebidae, Betapolyomavirus, Mammalia, Eukaryota, Primates, Cebinae, dsDNA viruses, no RNA stage, Craniata, Simiiformes, Polyomaviridae, Platyrrhini, Haplorrhini	5013	1901	{'T': 1552, 'A': 1560, 'G': 930, 'C': 971}	37.9214	4	0.797925	2.10416	4	0	0	0	0	129	0	0	0	0	129	2.57331	0.797925	0	0	0	0	67	0	0	0	0	67	1.33653
Celeribacter phage P12053L_0	NC_018280	Alphaproteobacteria, Proteobacteria, Caudovirales, Podoviridae, unclassified Podoviridae, Rhodobacteraceae, Viruses, Bacteria, Rhodobacterales, dsDNA viruses, no RNA stage	38889	17928	{'T': 10173, 'A': 10788, 'G': 9218, 'C': 8710}	46.1004	20	0.514284	1.11557	20	0	0	0	0	606	0	0	0	0	606	1.55828	0.514284	0	0	0	0	542	0	0	0	0	542	1.39371
Cellulophaga phage phi10:1_0	NC_021802	unclassified Siphoviridae, Caudovirales, Flavobacteriia, Flavobacteriaceae, Siphoviridae, Viruses, Bacteria, Flavobacteriales, dsDNA viruses, no RNA stage, Bacteroidetes, Cellulophaga	53664	16923	{'T': 16087, 'A': 20654, 'G': 9675, 'C': 7248}	31.5351	10	0.186345	0.590912	10	0	0	0	0	289	0	0	0	0	289	0.538536	0.186345	0	0	0	0	233	0	0	0	0	233	0.434183
Cellulophaga phage phi12:1_0	NC_021791	Caudovirales, Flavobacteriia, Flavobacteriaceae, Siphoviridae, Cellulophaga virus Cba121, Viruses, Bacteria, Flavobacteriales, dsDNA viruses, no RNA stage, Bacteroidetes, Cba181virus, Cellulophaga	39148	14323	{'T': 11581, 'A': 13244, 'G': 7982, 'C': 6341}	36.5868	9	0.229897	0.62836	9	0	0	0	0	271	0	0	0	0	271	0.692245	0.229897	0	0	0	0	271	0	0	0	0	271	0.692245
Cellulophaga phage phi13:2_0	NC_021803	Caudovirales, Flavobacteriia, Flavobacteriaceae, Podoviridae, unclassified Podoviridae, Viruses, Bacteria, Flavobacteriales, dsDNA viruses, no RNA stage, Bacteroidetes, Cellulophaga	72369	23790	{'T': 22745, 'A': 25834, 'G': 12807, 'C': 10983}	32.8732	4	0.0552723	0.168138	4	0	0	0	0	109	0	0	0	0	109	0.150617	0.0552723	0	0	0	0	109	0	0	0	0	109	0.150617
Cellulophaga phage phi17:1_0	NC_021795	Caudovirales, Flavobacteriia, Flavobacteriaceae, Siphoviridae, Viruses, Bacteria, Flavobacteriales, dsDNA viruses, no RNA stage, Cellulophaga virus Cba171, Bacteroidetes, Cba181virus, Cellulophaga	38776	14144	{'T': 11527, 'A': 13105, 'G': 7877, 'C': 6267}	36.4762	19	0.489994	1.34333	19	0	0	0	0	541	0	0	0	0	541	1.39519	0.489994	0	0	0	0	464	0	0	0	0	464	1.19662
Cellulophaga phage phi17:2_0	NC_021798	Cba41virus, Caudovirales, Flavobacteriia, Cellulophaga virus Cba172, Flavobacteriaceae, Podoviridae, Viruses, Bacteria, Flavobacteriales, dsDNA viruses, no RNA stage, Bacteroidetes, Cellulophaga	145343	47456	{'T': 49322, 'A': 48565, 'G': 24269, 'C': 23187}	32.651	24	0.165127	0.505732	24	0	0	0	0	732	0	0	0	0	732	0.503636	0.165127	0	0	0	0	620	0	0	0	0	620	0.426577
Cellulophaga phage phi18:1_0	NC_021790	Caudovirales, Flavobacteriia, Flavobacteriaceae, Siphoviridae, Viruses, Bacteria, Flavobacteriales, dsDNA viruses, no RNA stage, Bacteroidetes, Cellulophaga virus Cba181, Cba181virus, Cellulophaga	39189	14310	{'T': 11668, 'A': 13211, 'G': 7986, 'C': 6324}	36.5153	15	0.38276	1.04822	15	0	0	0	0	449	0	0	0	0	449	1.14573	0.38276	0	0	0	0	449	0	0	0	0	449	1.14573
Cellulophaga phage phi18:3_0	NC_021794	Caudovirales, Flavobacteriia, Flavobacteriaceae, Podoviridae, unclassified Podoviridae, Viruses, Bacteria, Flavobacteriales, dsDNA viruses, no RNA stage, Bacteroidetes, Cellulophaga	71443	23493	{'T': 22581, 'A': 25369, 'G': 12530, 'C': 10963}	32.8836	4	0.0559887	0.170263	4	0	0	0	0	114	0	0	0	0	114	0.159568	0.0559887	0	0	0	0	114	0	0	0	0	114	0.159568
Cellulophaga phage phi19:1_0	NC_021799	unclassified Siphoviridae, Caudovirales, Flavobacteriia, Flavobacteriaceae, Siphoviridae, Viruses, Bacteria, Flavobacteriales, dsDNA viruses, no RNA stage, Bacteroidetes, Cellulophaga	57447	17946	{'T': 17252, 'A': 22249, 'G': 10287, 'C': 7659}	31.2392	3	0.052222	0.167168	3	0	0	0	0	103	0	0	0	0	103	0.179296	0.052222	0	0	0	0	80	0	0	0	0	80	0.139259
Cellulophaga phage phi19:3_0	NC_021789	Caudovirales, Flavobacteriia, Flavobacteriaceae, Podoviridae, Viruses, Bacteria, Flavobacteriales, dsDNA viruses, no RNA stage, Bacteroidetes, unassigned Podoviridae, Cellulophaga	75994	24734	{'T': 24185, 'A': 27075, 'G': 13137, 'C': 11597}	32.5473	5	0.0657947	0.202151	5	0	0	0	0	134	0	0	0	0	134	0.17633	0.0657947	0	0	0	0	134	0	0	0	0	134	0.17633
Cellulophaga phage phi38:1_0	NC_021796	Caudovirales, Flavobacteriia, Flavobacteriaceae, Podoviridae, unclassified Podoviridae, Viruses, Bacteria, Flavobacteriales, dsDNA viruses, no RNA stage, Bacteroidetes, Cellulophaga	72534	27603	{'T': 22422, 'A': 22509, 'G': 13635, 'C': 13968}	38.0553	31	0.427386	1.12307	31	0	0	0	0	945	0	0	0	0	945	1.30284	0.427386	0	0	0	0	911	0	0	0	0	911	1.25596
Cellulophaga phage phi39:1_0	NC_021804	unclassified Siphoviridae, Caudovirales, Flavobacteriia, Flavobacteriaceae, Siphoviridae, Viruses, Bacteria, Flavobacteriales, dsDNA viruses, no RNA stage, Bacteroidetes, Cellulophaga	28760	9011	{'T': 9668, 'A': 10081, 'G': 5706, 'C': 3305}	31.3317	6	0.208623	0.665853	6	0	0	0	0	202	0	0	0	0	202	0.702364	0.208623	0	0	0	0	163	0	0	0	0	163	0.566759
Cellulophaga phage phi4:1_0	NC_021788	Cba41virus, Caudovirales, Flavobacteriia, Flavobacteriaceae, Podoviridae, Viruses, Bacteria, Flavobacteriales, dsDNA viruses, no RNA stage, Bacteroidetes, Cellulophaga virus Cba41, Cellulophaga	145865	47657	{'T': 49441, 'A': 48767, 'G': 24389, 'C': 23268}	32.672	24	0.164536	0.503599	24	0	0	0	0	725	0	0	0	0	725	0.497035	0.164536	0	0	0	0	622	0	0	0	0	622	0.426422
Cellulophaga phage phi46:1_0	NC_021800	unclassified Siphoviridae, Caudovirales, Flavobacteriia, Flavobacteriaceae, Siphoviridae, Viruses, Bacteria, Flavobacteriales, dsDNA viruses, no RNA stage, Bacteroidetes, Cellulophaga	34844	13330	{'T': 9362, 'A': 12152, 'G': 7369, 'C': 5961}	38.2562	9	0.258294	0.675169	9	0	0	0	0	281	0	0	0	0	281	0.806452	0.258294	0	0	0	0	260	0	0	0	0	260	0.746183
Cellulophaga phage phi46:3_0	NC_021792	Caudovirales, Flavobacteriia, Flavobacteriaceae, Podoviridae, unclassified Podoviridae, Viruses, Bacteria, Flavobacteriales, dsDNA viruses, no RNA stage, Bacteroidetes, Cellulophaga	72961	23855	{'T': 22952, 'A': 26154, 'G': 12821, 'C': 11034}	32.6955	6	0.0822357	0.25152	6	0	0	0	0	179	0	0	0	0	179	0.245337	0.0822357	0	0	0	0	179	0	0	0	0	179	0.245337
Cellulophaga phage phiSM_0	NC_020860	unclassified Myoviridae, Caudovirales, Flavobacteriia, Flavobacteriaceae, Viruses, Bacteria, Flavobacteriales, dsDNA viruses, no RNA stage, Bacteroidetes, Myoviridae, Cellulophaga	44557	15117	{'T': 14787, 'A': 14653, 'G': 7899, 'C': 7218}	33.9273	4	0.0897727	0.264603	4	0	0	0	0	127	0	0	0	0	127	0.285028	0.0897727	0	0	0	0	104	0	0	0	0	104	0.233409
Cellulophaga phage phiST_0	NC_020842	Caudovirales, Flavobacteriia, Flavobacteriaceae, Cbastvirus, Siphoviridae, Viruses, Bacteria, Flavobacteriales, dsDNA viruses, no RNA stage, Cellulophaga virus ST, Bacteroidetes, Cellulophaga	79114	23893	{'T': 30351, 'A': 24870, 'G': 9991, 'C': 13902}	30.2007	3	0.03792	0.12556	3	0	0	0	0	76	0	0	0	0	76	0.0960639	0.03792	0	0	0	0	31	0	0	0	0	31	0.039184
Cercopithecine alphaherpesvirus 2_0	NC_006560	Chordata, Euarchontoglires, Cercopithecidae, Herpesviridae, Alphaherpesvirinae, Viruses, Sarcopterygii, Catarrhini, Metazoa, Cercopithecoidea, Simplexvirus, Mammalia, Eukaryota, Cercopithecinae, Primates, dsDNA viruses, no RNA stage, Craniata, Simiiformes, Herpesvirales, Haplorrhini, Haplorrhini; Simiiformes; Catarrhini; Hominoidea; Cercopithecoidea; Cercopithecidae; Cercopithecinae; Chlorocebus …	150715	114493	{'T': 18064, 'A': 18158, 'G': 57795, 'C': 56698}	75.9666	1656	10.9876	14.4638	1492	121	34	1	8	47956	6138	2709	99	1961	58863	39.0558	9.89948	0.80284	0.225591	0.00663504	0.0530803	37074	6035	2691	99	1961	45810	30.3951
Cercopithecine alphaherpesvirus 9_0	NC_002686	Varicellovirus, Chordata, Euarchontoglires, Cercopithecidae, Herpesviridae, Alphaherpesvirinae, Viruses, Sarcopterygii, Catarrhini, Metazoa, Cercopithecoidea, Mammalia, Eukaryota, Cercopithecinae, Primates, dsDNA viruses, no RNA stage, Craniata, Simiiformes, Chlorocebus, Herpesvirales, Haplorrhini, Eukaryota; Opisthokonta; Metazoa; Eumetazoa; Bilateria; Deuterostomia; Chordata; Craniata; Vertebra…	124784	50537	{'T': 37652, 'A': 36595, 'G': 24464, 'C': 26073}	40.4996	133	1.06584	2.63174	123	5	3	0	2	4023	138	151	0	298	4610	3.69438	0.985703	0.0400692	0.0240415	0	0.0160277	3330	138	151	0	298	3760	3.01321
Cercopithecine betaherpesvirus 5_0	NC_012783	Cytomegalovirus, Chordata, Euarchontoglires, Cercopithecidae, Herpesviridae, Viruses, Sarcopterygii, Catarrhini, Betaherpesvirinae, Metazoa, Cercopithecoidea, Mammalia, Eukaryota, Cercopithecinae, Primates, dsDNA viruses, no RNA stage, Craniata, Simiiformes, Herpesvirales, Haplorrhini, Eukaryota; Opisthokonta; Metazoa; Eumetazoa; Eukaryota; Opisthokonta; Metazoa; Eumetazoa; Bilateria; Deuterostom…	226205	114872	{'T': 55071, 'A': 56262, 'G': 56963, 'C': 57909}	50.7823	423	1.86999	3.68236	407	14	2	0	0	12622	449	59	0	0	13130	5.80447	1.79925	0.0618908	0.00884154	0	0	10083	449	59	0	0	10281	4.54499
Cercopithecus erythrotis polyomavirus 1_0	NC_025892	Chordata, Euarchontoglires, Cercopithecidae, Viruses, Sarcopterygii, Catarrhini, Metazoa, Cercopithecoidea, Betapolyomavirus, Mammalia, Eukaryota, Cercopithecinae, Primates, dsDNA viruses, no RNA stage, Craniata, Simiiformes, Polyomaviridae, Cercopithecus, Haplorrhini	5189	2144	{'T': 1540, 'A': 1505, 'G': 1089, 'C': 1055}	41.3182	6	1.15629	2.79851	6	0	0	0	0	166	0	0	0	0	166	3.19907	1.15629	0	0	0	0	135	0	0	0	0	135	2.60166
Cervus elaphus papillomavirus type 2_0	NC_039042	Chordata, Xipapillomavirus, Xipapillomavirus 5, Viruses, Sarcopterygii, Ruminantia, Metazoa, Pecora, Firstpapillomavirinae, Mammalia, Cervinae, Eukaryota, Papillomaviridae, Cervidae, dsDNA viruses, no RNA stage, Craniata, Cervus, Laurasiatheria	7409	3197	{'T': 2006, 'A': 2206, 'G': 1736, 'C': 1461}	43.1502	15	2.02456	4.6919	14	1	0	0	0	451	31	0	0	0	482	6.5056	1.88959	0.134971	0	0	0	337	31	0	0	0	353	4.76448
Cervus papillomavirus 2_0	NC_030151	Chordata, Epsilonpapillomavirus, Viruses, Sarcopterygii, Ruminantia, Metazoa, Pecora, Firstpapillomavirinae, Mammalia, Cervinae, Eukaryota, Epsilonpapillomavirus 2, Papillomaviridae, Cervidae, dsDNA viruses, no RNA stage, Craniata, Laurasiatheria	8082	3638	{'T': 2156, 'A': 2288, 'G': 1970, 'C': 1668}	45.0136	12	1.48478	3.29852	12	0	0	0	0	400	0	0	0	0	400	4.94927	1.48478	0	0	0	0	355	0	0	0	0	355	4.39248
Citrobacter phage CR44b_0	NC_023576	Proteobacteria, Caudovirales, Enterobacterales, Podoviridae, Viruses, T7virus, Autographivirinae, Gammaproteobacteria, Bacteria, unclassified T7virus, dsDNA viruses, no RNA stage, Citrobacter, Enterobacteriaceae	39207	19796	{'T': 9170, 'A': 10241, 'G': 10506, 'C': 9290}	50.491	14	0.357079	0.707214	14	0	0	0	0	386	0	0	0	0	386	0.984518	0.357079	0	0	0	0	341	0	0	0	0	341	0.869743
Citrobacter phage CR8_0	NC_023548	Proteobacteria, Caudovirales, Enterobacterales, Podoviridae, Viruses, T7virus, Autographivirinae, Gammaproteobacteria, Bacteria, unclassified T7virus, dsDNA viruses, no RNA stage, Citrobacter, Enterobacteriaceae	39651	19699	{'T': 9585, 'A': 10367, 'G': 10428, 'C': 9271}	49.681	37	0.933142	1.87827	37	0	0	0	0	1088	0	0	0	0	1088	2.74394	0.933142	0	0	0	0	808	0	0	0	0	808	2.03778
Citrobacter phage CVT22_0	NC_027988	Proteobacteria, Caudovirales, Enterobacterales, Podoviridae, Gammaproteobacteria, unclassified Podoviridae, Viruses, Bacteria, dsDNA viruses, no RNA stage, Citrobacter, Enterobacteriaceae	47636	19832	{'T': 14082, 'A': 13722, 'G': 9426, 'C': 10406}	41.6324	22	0.461836	1.10932	22	0	0	0	0	642	0	0	0	0	642	1.34772	0.461836	0	0	0	0	564	0	0	0	0	564	1.18398
Citrobacter phage IME-CF2_0	NC_029013	Proteobacteria, Caudovirales, unclassified Kp15virus, Enterobacterales, Viruses, Myoviridae, Kp15virus, Citrobacter freundii complex, Gammaproteobacteria, Bacteria, dsDNA viruses, no RNA stage, Tevenvirinae, Citrobacter, Enterobacteriaceae	177688	76727	{'T': 50605, 'A': 50356, 'G': 38075, 'C': 38652}	43.1807	41	0.230742	0.534362	41	0	0	0	0	1183	0	0	0	0	1183	0.665774	0.230742	0	0	0	0	1075	0	0	0	0	1075	0.604993
Citrobacter phage Margaery_0	NC_028755	Proteobacteria, Caudovirales, unclassified Kp15virus, Enterobacterales, Viruses, Myoviridae, Kp15virus, Gammaproteobacteria, Bacteria, dsDNA viruses, no RNA stage, Tevenvirinae, Citrobacter, Enterobacteriaceae	178182	79946	{'T': 49092, 'A': 49144, 'G': 40241, 'C': 39705}	44.8676	49	0.275	0.612914	48	1	0	0	0	1404	30	0	0	0	1434	0.804795	0.269387	0.00561224	0	0	0	1249	30	0	0	0	1259	0.706581
Citrobacter phage Merlin_0	NC_028857	Proteobacteria, Caudovirales, Enterobacterales, Viruses, Moonvirus, Myoviridae, Citrobacter virus Merlin, Citrobacter freundii complex, Gammaproteobacteria, Bacteria, dsDNA viruses, no RNA stage, Tevenvirinae, Citrobacter, Enterobacteriaceae	172733	66956	{'T': 53738, 'A': 52039, 'G': 32083, 'C': 34873}	38.7627	3	0.0173678	0.0448055	3	0	0	0	0	90	0	0	0	0	90	0.0521035	0.0173678	0	0	0	0	90	0	0	0	0	90	0.0521035
Citrobacter phage Michonne_0	NC_028247	Proteobacteria, Caudovirales, Enterobacterales, Viruses, Myoviridae, Ounavirinae, Citrobacter freundii complex, Gammaproteobacteria, Bacteria, dsDNA viruses, no RNA stage, Mooglevirus, unclassified Mooglevirus, Citrobacter, Enterobacteriaceae	90000	34964	{'T': 28430, 'A': 26606, 'G': 16622, 'C': 18342}	38.8489	15	0.166667	0.429013	15	0	0	0	0	443	0	0	0	0	443	0.492222	0.166667	0	0	0	0	382	0	0	0	0	382	0.424444
Citrobacter phage Miller_0	NC_025414	Proteobacteria, Caudovirales, unclassified Kp15virus, Enterobacterales, Kp15virus, Gammaproteobacteria, Viruses, Bacteria, dsDNA viruses, no RNA stage, Myoviridae, Tevenvirinae, Enterobacteriaceae	178171	76846	{'T': 50537, 'A': 50788, 'G': 38760, 'C': 38086}	43.1305	38	0.213278	0.494495	38	0	0	0	0	1047	0	0	0	0	1047	0.587638	0.213278	0	0	0	0	893	0	0	0	0	893	0.501204
Citrobacter phage Moogle_0	NC_027293	Citrobacter virus Moogle, Proteobacteria, Caudovirales, Enterobacterales, Viruses, Myoviridae, Ounavirinae, Citrobacter freundii complex, Gammaproteobacteria, Bacteria, dsDNA viruses, no RNA stage, Mooglevirus, Citrobacter, Enterobacteriaceae	87999	34304	{'T': 27727, 'A': 25968, 'G': 16364, 'C': 17940}	38.9823	22	0.250003	0.641325	22	0	0	0	0	642	0	0	0	0	642	0.729554	0.250003	0	0	0	0	504	0	0	0	0	504	0.572734
Citrobacter phage Moon_0	NC_027331	Proteobacteria, Caudovirales, Enterobacterales, Viruses, Moonvirus, Myoviridae, Citrobacter virus Moon, Citrobacter freundii complex, Gammaproteobacteria, Bacteria, dsDNA viruses, no RNA stage, Tevenvirinae, Citrobacter, Enterobacteriaceae	170341	66222	{'T': 52918, 'A': 51201, 'G': 31697, 'C': 34525}	38.8761	9	0.0528352	0.135906	8	1	0	0	0	238	27	0	0	0	265	0.15557	0.0469646	0.00587058	0	0	0	238	27	0	0	0	265	0.15557
Citrobacter phage phiCFP-1_0	NC_028880	Proteobacteria, Caudovirales, Enterobacterales, Podoviridae, Viruses, T7virus, Autographivirinae, Citrobacter freundii complex, Gammaproteobacteria, Bacteria, unclassified T7virus, dsDNA viruses, no RNA stage, Citrobacter, Enterobacteriaceae	38625	19420	{'T': 9027, 'A': 10178, 'G': 10359, 'C': 9061}	50.2783	20	0.517799	1.02987	18	2	0	0	0	500	54	0	0	0	554	1.4343	0.466019	0.0517799	0	0	0	405	54	0	0	0	459	1.18835
Citrobacter phage SH1_0	NC_031066	Proteobacteria, Caudovirales, Enterobacterales, Podoviridae, Viruses, T7virus, Autographivirinae, Citrobacter freundii complex, Gammaproteobacteria, Bacteria, unclassified T7virus, dsDNA viruses, no RNA stage, Citrobacter, Enterobacteriaceae	39434	20093	{'T': 9105, 'A': 10236, 'G': 10714, 'C': 9379}	50.9535	13	0.329665	0.646991	13	0	0	0	0	393	0	0	0	0	393	0.996602	0.329665	0	0	0	0	329	0	0	0	0	329	0.834305
Citrobacter phage SH2_0	NC_031092	Proteobacteria, Caudovirales, Enterobacterales, Podoviridae, Viruses, T7virus, Autographivirinae, Citrobacter freundii complex, Gammaproteobacteria, Bacteria, unclassified T7virus, dsDNA viruses, no RNA stage, Citrobacter, Enterobacteriaceae	39158	19862	{'T': 9114, 'A': 10182, 'G': 10595, 'C': 9267}	50.7227	17	0.434139	0.855906	17	0	0	0	0	502	0	0	0	0	502	1.28199	0.434139	0	0	0	0	397	0	0	0	0	397	1.01384
Citrobacter phage SH3_0	NC_031123	Proteobacteria, Caudovirales, Enterobacterales, Podoviridae, Viruses, T7virus, Autographivirinae, Citrobacter freundii complex, Gammaproteobacteria, Bacteria, unclassified T7virus, dsDNA viruses, no RNA stage, Citrobacter, Enterobacteriaceae	39444	19975	{'T': 9282, 'A': 10187, 'G': 10598, 'C': 9377}	50.6414	13	0.329581	0.650814	13	0	0	0	0	353	0	0	0	0	353	0.89494	0.329581	0	0	0	0	290	0	0	0	0	290	0.73522
Citrobacter phage SH4_0	NC_031018	Proteobacteria, Caudovirales, Enterobacterales, Podoviridae, Viruses, T7virus, Autographivirinae, Citrobacter freundii complex, Gammaproteobacteria, Bacteria, unclassified T7virus, dsDNA viruses, no RNA stage, Citrobacter, Enterobacteriaceae	39274	20653	{'T': 8892, 'A': 9729, 'G': 10883, 'C': 9770}	52.587	10	0.254621	0.484191	10	0	0	0	0	295	0	0	0	0	295	0.751133	0.254621	0	0	0	0	268	0	0	0	0	268	0.682385
Citrobacter phage vB_CfrM_CfP1_0	NC_031057	Proteobacteria, Caudovirales, unclassified Kp15virus, Enterobacterales, Kp15virus, Gammaproteobacteria, Viruses, Bacteria, dsDNA viruses, no RNA stage, Myoviridae, Tevenvirinae, Enterobacteriaceae	180219	77709	{'T': 51262, 'A': 51248, 'G': 39181, 'C': 38528}	43.1192	32	0.177562	0.411793	32	0	0	0	0	907	0	0	0	0	907	0.503277	0.177562	0	0	0	0	834	0	0	0	0	834	0.46277
Citrobacter virus Stevie_0	NC_027350	Proteobacteria, Caudovirales, Enterobacterales, Siphoviridae, Viruses, Tunavirinae, Tlsvirus, Citrobacter freundii complex, Gammaproteobacteria, Bacteria, dsDNA viruses, no RNA stage, Citrobacter, Enterobacteriaceae	49816	21340	{'T': 13490, 'A': 14986, 'G': 11584, 'C': 9756}	42.8376	8	0.160591	0.374883	8	0	0	0	0	215	0	0	0	0	215	0.431588	0.160591	0	0	0	0	192	0	0	0	0	192	0.385418
Clanis bilineata nucleopolyhedrovirus_0	NC_008293	Alphabaculovirus, Neoptera, Smerinthini, Holometabola, Insecta, Viruses, Bombycoidea, Glossata, Sphingidae, Metazoa, Heteroneura, Baculoviridae, Eukaryota, Clanis, Arthropoda, Lepidoptera, Smerinthinae, Hexapoda, dsDNA viruses, no RNA stage, Amphiesmenoptera, Neolepidoptera, Pterygota, Eukaryota; Opisthokonta; Metazoa; Eumetazoa; Eukaryota; Opisthokonta; Metazoa; Eumetazoa; Glossata; Neolepidopte…	135454	51118	{'T': 42779, 'A': 41557, 'G': 25558, 'C': 25560}	37.7383	9	0.0664432	0.176063	9	0	0	0	0	255	0	0	0	0	255	0.188256	0.0664432	0	0	0	0	141	0	0	0	0	141	0.104094
Clavibacter phage CMP1_0	NC_013698	unclassified Siphoviridae, Caudovirales, Microbacteriaceae, Clavibacter, Clavibacter michiganensis, Siphoviridae, Viruses, Bacteria, Actinobacteria, Micrococcales, dsDNA viruses, no RNA stage	58652	33436	{'T': 12743, 'A': 12473, 'G': 16820, 'C': 16616}	57.0074	85	1.44923	2.54217	82	3	0	0	0	2388	115	0	0	0	2503	4.26754	1.39808	0.0511492	0	0	0	1929	115	0	0	0	2027	3.45598
Clavibacter phage CN1A_0	NC_023549	unclassified Siphoviridae, Caudovirales, Microbacteriaceae, Siphoviridae, Viruses, Bacteria, Actinobacteria, Micrococcales, dsDNA viruses, no RNA stage	56789	35259	{'T': 10532, 'A': 10998, 'G': 17705, 'C': 17554}	62.0877	150	2.64136	4.25423	150	0	0	0	0	4404	0	0	0	0	4404	7.75502	2.64136	0	0	0	0	3422	0	0	0	0	3422	6.02581
Clostera anachoreta granulovirus_0	NC_015398	Neoptera, Notodontidae, Betabaculovirus, Holometabola, Insecta, Viruses, Clostera, Noctuoidea, Pygaerinae, Glossata, Metazoa, Heteroneura, Baculoviridae, Eukaryota, Arthropoda, Lepidoptera, Hexapoda, dsDNA viruses, no RNA stage, Amphiesmenoptera, Neolepidoptera, Pterygota	101487	45077	{'T': 28222, 'A': 28188, 'G': 22523, 'C': 22554}	44.4165	46	0.45326	1.02048	46	0	0	0	0	1302	0	0	0	0	1302	1.28292	0.45326	0	0	0	0	996	0	0	0	0	996	0.981406
Clostera anastomosis granulovirus B_0	NC_038371	Neoptera, Notodontidae, Betabaculovirus, Holometabola, Insecta, Viruses, Clostera, Noctuoidea, Pygaerinae, Glossata, Metazoa, Heteroneura, Baculoviridae, Eukaryota, Arthropoda, Lepidoptera, Hexapoda, dsDNA viruses, no RNA stage, Amphiesmenoptera, Neolepidoptera, Pterygota	107439	40577	{'T': 33214, 'A': 33648, 'G': 20673, 'C': 19904}	37.7675	26	0.241998	0.640757	26	0	0	0	0	783	0	0	0	0	783	0.728786	0.241998	0	0	0	0	695	0	0	0	0	695	0.646879
Clostera anastomosis granulovirus Henan_0	NC_022646	Neoptera, Notodontidae, Betabaculovirus, Holometabola, Clostera anastomosis granulovirus A, Insecta, Viruses, Clostera, Noctuoidea, Pygaerinae, Glossata, Metazoa, Heteroneura, Baculoviridae, Eukaryota, Arthropoda, Lepidoptera, Hexapoda, dsDNA viruses, no RNA stage, Amphiesmenoptera, Neolepidoptera, Pterygota	101818	47571	{'T': 27132, 'A': 27115, 'G': 23739, 'C': 23832}	46.7216	41	0.402679	0.86187	41	0	0	0	0	1223	0	0	0	0	1223	1.20116	0.402679	0	0	0	0	1041	0	0	0	0	1041	1.02241
Clostridium phage CDMH1_0	NC_024144	Caudovirales, unclassified Cd119virus, Cd119virus, Clostridiales, Viruses, Bacteria, Peptostreptococcaceae, dsDNA viruses, no RNA stage, Myoviridae, Clostridia, Clostridioides, Firmicutes	54279	15440	{'T': 16829, 'A': 22010, 'G': 9674, 'C': 5766}	28.4456	20	0.368467	1.29534	19	1	0	0	0	538	29	0	0	0	567	1.0446	0.350043	0.0184233	0	0	0	438	29	0	0	0	438	0.806942
Clostridium phage c-st_0	NC_007581	unclassified Myoviridae, Caudovirales, Clostridiaceae, Clostridiales, Viruses, Bacteria, dsDNA viruses, no RNA stage, Myoviridae, Clostridia, Firmicutes	185683	48805	{'T': 68221, 'A': 68657, 'G': 24658, 'C': 24147}	26.284	18	0.0969394	0.368815	18	0	0	0	0	527	0	0	0	0	527	0.283817	0.0969394	0	0	0	0	447	0	0	0	0	447	0.240733
Clostridium phage phi24R_0	NC_019523	Clostridium, Caudovirales, unassigned Picovirinae, Podoviridae, Picovirinae, Clostridiaceae, Clostridiales, Viruses, Bacteria, dsDNA viruses, no RNA stage, Clostridia, Firmicutes	18919	5260	{'T': 5965, 'A': 7694, 'G': 3307, 'C': 1953}	27.8027	3	0.158571	0.570342	3	0	0	0	0	98	0	0	0	0	98	0.517998	0.158571	0	0	0	0	98	0	0	0	0	98	0.517998
Clostridium phage phi3626_0	NC_003524	unclassified Siphoviridae, Clostridium, Caudovirales, Siphoviridae, Clostridiaceae, Clostridiales, Viruses, Bacteria, dsDNA viruses, no RNA stage, Clostridia, Firmicutes	33507	9510	{'T': 10262, 'A': 13735, 'G': 6398, 'C': 3112}	28.3821	10	0.298445	1.05152	9	1	0	0	0	281	28	0	0	0	309	0.922195	0.268601	0.0298445	0	0	0	240	28	0	0	0	268	0.799833
Clostridium phage phi8074-B1_0	NC_019924	unclassified Siphoviridae, Clostridium, Caudovirales, Siphoviridae, Clostridiaceae, Clostridiales, Viruses, Bacteria, dsDNA viruses, no RNA stage, Clostridia, Firmicutes	47595	16840	{'T': 11972, 'A': 18783, 'G': 9596, 'C': 7244}	35.3819	38	0.798403	2.25653	38	0	0	0	0	1136	0	0	0	0	1136	2.38681	0.798403	0	0	0	0	917	0	0	0	0	917	1.92667
Clostridium phage phiCD111_0	NC_028905	unclassified Siphoviridae, Caudovirales, Siphoviridae, Clostridiaceae, Clostridiales, Viruses, Bacteria, dsDNA viruses, no RNA stage, Clostridia, Firmicutes	41560	12839	{'T': 12263, 'A': 16458, 'G': 7980, 'C': 4859}	30.8927	15	0.360924	1.16832	15	0	0	0	0	454	0	0	0	0	454	1.0924	0.360924	0	0	0	0	368	0	0	0	0	368	0.885467
Clostridium phage phiCD146_0	NC_028958	unclassified Siphoviridae, Caudovirales, Siphoviridae, Clostridiaceae, Clostridiales, Viruses, Bacteria, dsDNA viruses, no RNA stage, Clostridia, Firmicutes	41507	12738	{'T': 12258, 'A': 16511, 'G': 7921, 'C': 4817}	30.6888	12	0.289108	0.942063	12	0	0	0	0	362	0	0	0	0	362	0.872142	0.289108	0	0	0	0	343	0	0	0	0	343	0.826367
Clostridium phage phiCD211_0	NC_029048	unclassified Siphoviridae, Caudovirales, Siphoviridae, Clostridiaceae, Clostridiales, Viruses, Bacteria, dsDNA viruses, no RNA stage, Clostridia, Firmicutes	131704	34790	{'T': 48759, 'A': 48155, 'G': 16917, 'C': 17873}	26.4153	20	0.151856	0.574878	20	0	0	0	0	568	0	0	0	0	568	0.43127	0.151856	0	0	0	0	524	0	0	0	0	524	0.397862
Clostridium phage phiCD38-2_0	NC_015568	unclassified Siphoviridae, Caudovirales, Siphoviridae, Clostridiaceae, Clostridiales, Viruses, Bacteria, dsDNA viruses, no RNA stage, Clostridia, Firmicutes	41090	12668	{'T': 12075, 'A': 16347, 'G': 7835, 'C': 4833}	30.8299	20	0.486736	1.57878	19	1	0	0	0	620	28	0	0	0	648	1.57703	0.4624	0.0243368	0	0	0	493	28	0	0	0	521	1.26795
Clostridium phage phiCD481-1_0	NC_028951	unclassified Myoviridae, Caudovirales, Clostridiaceae, Clostridiales, Viruses, Bacteria, dsDNA viruses, no RNA stage, Myoviridae, Clostridia, Firmicutes	32846	9936	{'T': 9889, 'A': 13021, 'G': 6204, 'C': 3732}	30.2503	10	0.304451	1.00644	10	0	0	0	0	285	0	0	0	0	285	0.867686	0.304451	0	0	0	0	219	0	0	0	0	219	0.666748
Clostridium phage phiCD505_0	NC_028764	Caudovirales, unclassified Cd119virus, Cd119virus, Clostridiaceae, Clostridiales, Viruses, Bacteria, dsDNA viruses, no RNA stage, Myoviridae, Clostridia, Firmicutes	49316	14491	{'T': 14633, 'A': 20192, 'G': 9253, 'C': 5238}	29.384	15	0.304161	1.03513	15	0	0	0	0	433	0	0	0	0	433	0.878011	0.304161	0	0	0	0	358	0	0	0	0	358	0.725931
Clostridium phage phiCD506_0	NC_028838	unclassified Myoviridae, Caudovirales, Clostridiaceae, Clostridiales, Viruses, Bacteria, dsDNA viruses, no RNA stage, Myoviridae, Clostridia, Firmicutes	33274	9853	{'T': 10143, 'A': 13278, 'G': 6030, 'C': 3823}	29.6117	12	0.360642	1.2179	12	0	0	0	0	368	0	0	0	0	368	1.10597	0.360642	0	0	0	0	302	0	0	0	0	302	0.907616
Clostridium phage phiCD6356_0	NC_015262	unclassified Siphoviridae, Caudovirales, Siphoviridae, Clostridiaceae, Clostridiales, Viruses, Bacteria, dsDNA viruses, no RNA stage, Clostridia, Firmicutes	37664	10689	{'T': 11415, 'A': 15560, 'G': 6508, 'C': 4181}	28.3799	5	0.132753	0.467771	5	0	0	0	0	152	0	0	0	0	152	0.403568	0.132753	0	0	0	0	131	0	0	0	0	131	0.347812
Clostridium phage phiCDHM11_0	NC_029001	unclassified Myoviridae, Caudovirales, Clostridiaceae, Clostridiales, Viruses, Bacteria, dsDNA viruses, no RNA stage, Myoviridae, Clostridia, Firmicutes	32000	9362	{'N': 844, 'T': 9351, 'A': 12443, 'G': 5815, 'C': 3547}	29.2563	13	0.40625	1.38859	13	0	0	0	0	414	0	0	0	0	414	1.29375	0.40625	0	0	0	0	349	0	0	0	0	349	1.09062
Clostridium phage phiCDHM13_0	NC_029116	unclassified Myoviridae, Caudovirales, Clostridiaceae, Clostridiales, Viruses, Bacteria, dsDNA viruses, no RNA stage, Myoviridae, Clostridia, Firmicutes	33596	10075	{'T': 10084, 'A': 13437, 'G': 6297, 'C': 3778}	29.9887	14	0.416716	1.38958	14	0	0	0	0	441	0	0	0	0	441	1.31266	0.416716	0	0	0	0	376	0	0	0	0	376	1.11918
Clostridium phage phiCDHM19_0	NC_028996	Caudovirales, unclassified Cd119virus, Cd119virus, Clostridiaceae, Clostridiales, Viruses, Bacteria, dsDNA viruses, no RNA stage, Myoviridae, Clostridia, Firmicutes	54295	15338	{'N': 339, 'T': 16696, 'A': 21922, 'G': 9623, 'C': 5715}	28.2494	8	0.147343	0.52158	8	0	0	0	0	218	0	0	0	0	218	0.40151	0.147343	0	0	0	0	124	0	0	0	0	124	0.228382
Clostridium phage phiCP13O_0	NC_019506	unclassified Siphoviridae, Clostridium, Caudovirales, Siphoviridae, Clostridiaceae, Clostridiales, Viruses, Bacteria, dsDNA viruses, no RNA stage, Clostridia, Firmicutes	38329	11638	{'T': 11236, 'A': 15452, 'R': 2, 'G': 7304, 'C': 4334, 'Y': 1}	30.3634	9	0.234809	0.773329	9	0	0	0	0	290	0	0	0	0	290	0.756607	0.234809	0	0	0	0	272	0	0	0	0	272	0.709645
Clostridium phage phiCP26F_0	NC_019496	unclassified Siphoviridae, Clostridium, Caudovirales, Siphoviridae, Clostridiaceae, Clostridiales, Viruses, Bacteria, dsDNA viruses, no RNA stage, Clostridia, Firmicutes	39188	11859	{'T': 11542, 'A': 15787, 'G': 7529, 'C': 4330}	30.2618	6	0.153108	0.505945	6	0	0	0	0	187	0	0	0	0	187	0.477187	0.153108	0	0	0	0	165	0	0	0	0	165	0.421047
Clostridium phage phiCP34O_0	NC_019508	unclassified Siphoviridae, Clostridium, Caudovirales, Siphoviridae, Clostridiaceae, Clostridiales, Viruses, Bacteria, dsDNA viruses, no RNA stage, Clostridia, Firmicutes	38309	11695	{'T': 11231, 'A': 15383, 'G': 7402, 'C': 4293}	30.5281	11	0.287139	0.940573	11	0	0	0	0	335	0	0	0	0	335	0.874468	0.287139	0	0	0	0	295	0	0	0	0	295	0.770054
Clostridium phage phiCP39-O_0	NC_011318	unclassified Siphoviridae, Clostridium, Caudovirales, Siphoviridae, Clostridiaceae, Clostridiales, Viruses, Bacteria, dsDNA viruses, no RNA stage, Clostridia, Firmicutes	38753	11789	{'T': 11347, 'A': 15617, 'G': 7478, 'C': 4311}	30.4209	9	0.23224	0.763424	9	0	0	0	0	272	0	0	0	0	272	0.701881	0.23224	0	0	0	0	227	0	0	0	0	227	0.585761
Clostridium phage phiCP7R_0	NC_017980	Clostridium, Caudovirales, unclassified Picovirinae, Podoviridae, Picovirinae, Clostridiaceae, Clostridiales, Viruses, Bacteria, dsDNA viruses, no RNA stage, Clostridia, Firmicutes	18397	6404	{'T': 6353, 'A': 5640, 'G': 3067, 'C': 3337}	34.81	12	0.65228	1.87383	12	0	0	0	0	343	0	0	0	0	343	1.86443	0.65228	0	0	0	0	262	0	0	0	0	262	1.42415
Clostridium phage phiCPV4_0	NC_018083	Clostridium, Caudovirales, unclassified Picovirinae, Podoviridae, Picovirinae, Clostridiaceae, Clostridiales, Viruses, Bacteria, dsDNA viruses, no RNA stage, Clostridia, Firmicutes	17972	6198	{'T': 6223, 'A': 5551, 'G': 2940, 'C': 3258}	34.487	11	0.612063	1.77477	11	0	0	0	0	316	0	0	0	0	316	1.75829	0.612063	0	0	0	0	235	0	0	0	0	235	1.30759
Clostridium phage phiCT19406A_0	NC_030950	unclassified Myoviridae, Caudovirales, Clostridiaceae, Clostridiales, Viruses, Bacteria, dsDNA viruses, no RNA stage, Myoviridae, Clostridia, Firmicutes	47020	13352	{'T': 14100, 'A': 19568, 'G': 8413, 'C': 4939}	28.3964	12	0.255211	0.898742	12	0	0	0	0	406	0	0	0	0	406	0.863462	0.255211	0	0	0	0	406	0	0	0	0	406	0.863462
Clostridium phage phiCT19406B_0	NC_030947	unclassified Siphoviridae, Caudovirales, Siphoviridae, Clostridiaceae, Clostridiales, Viruses, Bacteria, dsDNA viruses, no RNA stage, Clostridia, Firmicutes	38243	11109	{'T': 11275, 'A': 15859, 'G': 7026, 'C': 4083}	29.0485	14	0.36608	1.26024	14	0	0	0	0	416	0	0	0	0	416	1.08778	0.36608	0	0	0	0	398	0	0	0	0	398	1.04071
Clostridium phage phiCT19406C_0	NC_029006	unclassified dsDNA phages, Clostridiaceae, Clostridiales, Viruses, Bacteria, dsDNA viruses, no RNA stage, Clostridia, Firmicutes	35703	10421	{'T': 10232, 'A': 15050, 'G': 6624, 'C': 3797}	29.188	7	0.196062	0.671721	7	0	0	0	0	228	0	0	0	0	228	0.638602	0.196062	0	0	0	0	205	0	0	0	0	205	0.574181
Clostridium phage phiCT453A_0	NC_028991	unclassified Myoviridae, Caudovirales, Clostridiaceae, Clostridiales, Viruses, Bacteria, dsDNA viruses, no RNA stage, Myoviridae, Clostridia, Firmicutes	42158	12418	{'T': 12736, 'A': 17004, 'G': 7690, 'C': 4728}	29.4559	5	0.118601	0.402641	5	0	0	0	0	144	0	0	0	0	144	0.341572	0.118601	0	0	0	0	144	0	0	0	0	144	0.341572
Clostridium phage phiCT453B_0	NC_029004	unclassified Siphoviridae, Caudovirales, Siphoviridae, Clostridiaceae, Clostridiales, Viruses, Bacteria, dsDNA viruses, no RNA stage, Clostridia, Firmicutes	36712	10694	{'T': 10816, 'A': 15202, 'G': 6795, 'C': 3899}	29.1294	10	0.27239	0.935104	10	0	0	0	0	283	0	0	0	0	283	0.770865	0.27239	0	0	0	0	262	0	0	0	0	262	0.713663
Clostridium phage phiCT9441A_0	NC_029022	unclassified Myoviridae, Clostridium, Caudovirales, Clostridiaceae, Clostridiales, Viruses, Bacteria, dsDNA viruses, no RNA stage, Myoviridae, Clostridia, Firmicutes	46895	13455	{'T': 14265, 'A': 19175, 'G': 8357, 'C': 5098}	28.6918	10	0.213242	0.743218	10	0	0	0	0	309	0	0	0	0	309	0.658919	0.213242	0	0	0	0	286	0	0	0	0	286	0.609873
Clostridium phage phiCTC2A_0	NC_030949	unclassified Myoviridae, Caudovirales, Clostridiaceae, Clostridiales, Viruses, Bacteria, dsDNA viruses, no RNA stage, Myoviridae, Clostridia, Firmicutes	47020	13356	{'T': 14098, 'A': 19566, 'G': 8416, 'C': 4940}	28.4049	12	0.255211	0.898473	12	0	0	0	0	406	0	0	0	0	406	0.863462	0.255211	0	0	0	0	406	0	0	0	0	406	0.863462
Clostridium phage phiCTC2B_0	NC_030951	unclassified Siphoviridae, Caudovirales, Siphoviridae, Clostridiaceae, Clostridiales, Viruses, Bacteria, dsDNA viruses, no RNA stage, Clostridia, Firmicutes	38243	11112	{'T': 11272, 'A': 15859, 'G': 7029, 'C': 4083}	29.0563	14	0.36608	1.2599	14	0	0	0	0	416	0	0	0	0	416	1.08778	0.36608	0	0	0	0	398	0	0	0	0	398	1.04071
Clostridium phage phiCTP1_0	NC_014457	unclassified Siphoviridae, Clostridium, Caudovirales, Siphoviridae, Clostridiaceae, Clostridiales, Viruses, Bacteria, dsDNA viruses, no RNA stage, Clostridia, Firmicutes	59199	18503	{'T': 18047, 'A': 22649, 'G': 11832, 'C': 6671}	31.2556	13	0.219598	0.702589	13	0	0	0	0	370	0	0	0	0	370	0.625011	0.219598	0	0	0	0	353	0	0	0	0	353	0.596294
Clostridium phage phiMMP01_0	NC_028883	Caudovirales, unclassified Cd119virus, Cd119virus, Clostridiaceae, Clostridiales, Viruses, Bacteria, dsDNA viruses, no RNA stage, Myoviridae, Clostridia, Firmicutes	44461	12858	{'T': 13412, 'A': 18191, 'G': 8032, 'C': 4826}	28.9197	6	0.13495	0.466636	6	0	0	0	0	168	0	0	0	0	168	0.377859	0.13495	0	0	0	0	168	0	0	0	0	168	0.377859
Clostridium phage phiMMP02_0	NC_019421	Caudovirales, unclassified Cd119virus, Cd119virus, Clostridiaceae, Clostridiales, Viruses, Bacteria, dsDNA viruses, no RNA stage, Myoviridae, Clostridia, Firmicutes	48396	14302	{'T': 14236, 'A': 19858, 'G': 9091, 'C': 5211}	29.552	6	0.123977	0.419522	6	0	0	0	0	191	0	0	0	0	191	0.394661	0.123977	0	0	0	0	168	0	0	0	0	168	0.347136
Clostridium phage phiMMP03_0	NC_028959	Caudovirales, unclassified Cd119virus, Cd119virus, Clostridiaceae, Clostridiales, Viruses, Bacteria, dsDNA viruses, no RNA stage, Myoviridae, Clostridia, Firmicutes	52261	15088	{'T': 15817, 'A': 21356, 'G': 9529, 'C': 5559}	28.8705	10	0.191347	0.662778	10	0	0	0	0	287	0	0	0	0	287	0.549167	0.191347	0	0	0	0	233	0	0	0	0	233	0.445839
Clostridium phage phiMMP04_0	NC_019422	unclassified Myoviridae, Caudovirales, Clostridiaceae, Clostridiales, Viruses, Bacteria, dsDNA viruses, no RNA stage, Myoviridae, Clostridia, Firmicutes	31674	9493	{'T': 9663, 'A': 12518, 'G': 5881, 'C': 3612}	29.971	11	0.347288	1.15875	11	0	0	0	0	340	0	0	0	0	340	1.07344	0.347288	0	0	0	0	275	0	0	0	0	275	0.86822
Clostridium phage PhiS63_0	NC_017978	unclassified Siphoviridae, Caudovirales, Siphoviridae, Clostridiaceae, Clostridiales, Viruses, Bacteria, dsDNA viruses, no RNA stage, Clostridia, Firmicutes	33609	9235	{'T': 10365, 'A': 14009, 'G': 6074, 'C': 3161}	27.4778	6	0.178524	0.649702	6	0	0	0	0	198	0	0	0	0	198	0.589128	0.178524	0	0	0	0	198	0	0	0	0	198	0.589128
Clostridium phage phiSM101_0	NC_008265	unclassified Siphoviridae, Clostridium, Caudovirales, Siphoviridae, Clostridiaceae, Clostridiales, Viruses, Bacteria, dsDNA viruses, no RNA stage, Clostridia, Firmicutes	38092	10715	{'T': 15509, 'A': 11868, 'G': 4083, 'C': 6632}	28.1293	3	0.0787567	0.279981	3	0	0	0	0	90	0	0	0	0	90	0.23627	0.0787567	0	0	0	0	90	0	0	0	0	90	0.23627
Clostridium phage phiZP2_0	NC_018084	Clostridium, Caudovirales, unclassified Picovirinae, Podoviridae, Picovirinae, Clostridiaceae, Clostridiales, Viruses, Bacteria, dsDNA viruses, no RNA stage, Clostridia, Firmicutes	18078	6233	{'T': 6205, 'A': 5640, 'G': 3005, 'C': 3228}	34.4784	6	0.331895	0.962618	6	0	0	0	0	181	0	0	0	0	181	1.00122	0.331895	0	0	0	0	159	0	0	0	0	159	0.879522
Clostridium phage vB_CpeS-CP51_0	NC_021325	unclassified Siphoviridae, Caudovirales, Siphoviridae, Clostridiaceae, Clostridiales, Viruses, Bacteria, dsDNA viruses, no RNA stage, Clostridia, Firmicutes	39108	10980	{'T': 12126, 'A': 16002, 'G': 6933, 'C': 4047}	28.0761	1	0.0255702	0.0910747	1	0	0	0	0	28	0	0	0	0	28	0.0715966	0.0255702	0	0	0	0	28	0	0	0	0	28	0.0715966
Clostridium virus phiC2_0	NC_009231	Caudovirales, Cd119virus, Clostridiaceae, Clostridiales, Viruses, Bacteria, dsDNA viruses, no RNA stage, Myoviridae, Clostridia, Firmicutes	56538	16241	{'T': 17392, 'A': 22905, 'G': 10150, 'C': 6091}	28.7258	10	0.176872	0.615726	10	0	0	0	0	294	0	0	0	0	294	0.520004	0.176872	0	0	0	0	240	0	0	0	0	240	0.424493
Clostridium virus phiCD119_0	NC_007917	Caudovirales, Cd119virus, Clostridiaceae, Clostridiales, Viruses, Bacteria, dsDNA viruses, no RNA stage, Myoviridae, Clostridia, Firmicutes	53325	15343	{'T': 15971, 'A': 22011, 'G': 9749, 'C': 5594}	28.7726	10	0.187529	0.651763	10	0	0	0	0	271	0	0	0	0	271	0.508204	0.187529	0	0	0	0	157	0	0	0	0	157	0.294421
Clostridium virus phiCD27_0	NC_011398	Caudovirales, Cd119virus, Clostridiaceae, Clostridiales, Viruses, Bacteria, dsDNA viruses, no RNA stage, Myoviridae, Clostridia, Firmicutes	50930	14936	{'T': 15568, 'A': 20426, 'G': 9351, 'C': 5585}	29.3265	9	0.176713	0.602571	9	0	0	0	0	295	0	0	0	0	295	0.579226	0.176713	0	0	0	0	295	0	0	0	0	295	0.579226
Cnaphalocrocis medinalis granulovirus_0	NC_029304	Neoptera, Pyraustinae, Betabaculovirus, Holometabola, Insecta, Crambidae, Viruses, Glossata, Metazoa, Heteroneura, Baculoviridae, Eukaryota, Cnaphalocrocis, Pyraloidea, Arthropoda, Lepidoptera, Hexapoda, dsDNA viruses, no RNA stage, Amphiesmenoptera, Neolepidoptera, Pterygota	111246	39141	{'T': 36084, 'A': 36021, 'G': 19385, 'C': 19756}	35.1842	18	0.161804	0.459876	17	1	0	0	0	489	55	0	0	0	544	0.489006	0.152814	0.00898909	0	0	0	354	55	0	0	0	409	0.367654
Colobus guereza papillomavirus 2_0	NC_015692	Colobus, Betapapillomavirus 1, Chordata, Euarchontoglires, Cercopithecidae, Viruses, Sarcopterygii, Catarrhini, Metazoa, Cercopithecoidea, Colobinae, Firstpapillomavirinae, Mammalia, Eukaryota, Primates, Papillomaviridae, dsDNA viruses, no RNA stage, Craniata, Simiiformes, Betapapillomavirus, Haplorrhini	7686	3622	{'T': 1914, 'A': 2150, 'G': 1943, 'C': 1679}	47.1246	16	2.08171	4.41745	16	0	0	0	0	554	0	0	0	0	554	7.20791	2.08171	0	0	0	0	472	0	0	0	0	472	6.14104
Columbid alphaherpesvirus 1_0	NC_034266	Columba, Chordata, Herpesviridae, Alphaherpesvirinae, Viruses, Sarcopterygii, Mardivirus, Metazoa, Columbiformes, Eukaryota, Columbidae, dsDNA viruses, no RNA stage, Craniata, Aves, Neognathae, Herpesvirales	204237	125578	{'N': 1, 'T': 39873, 'K': 1, 'A': 38783, 'G': 63074, 'C': 62504, 'M': 1}	61.4864	1101	5.3908	8.76746	1005	68	26	2	0	32707	3743	2416	164	0	39030	19.1102	4.92075	0.332947	0.127303	0.00979254	0	25789	3629	2352	164	0	30239	14.8058
Colwellia phage 9A_0	NC_018088	unclassified Siphoviridae, Proteobacteria, Caudovirales, Siphoviridae, Gammaproteobacteria, Viruses, Bacteria, dsDNA viruses, no RNA stage, Alteromonadales, Colwelliaceae	104936	38418	{'T': 33411, 'A': 33107, 'G': 19065, 'C': 19353}	36.6109	19	0.181063	0.49456	19	0	0	0	0	623	0	0	0	0	623	0.593695	0.181063	0	0	0	0	522	0	0	0	0	522	0.497446
Common bottlenose dolphin gammaherpesvirus 1 strain Sarasota_0	NC_035117	Gammaherpesvirinae, Tursiops, Chordata, Herpesviridae, Delphinidae, Viruses, Sarcopterygii, Rhadinovirus, Metazoa, Mammalia, Eukaryota, Odontoceti, unclassified Rhadinovirus, dsDNA viruses, no RNA stage, Craniata, Cetacea, Herpesvirales, Laurasiatheria	167212	95046	{'T': 35657, 'A': 36509, 'G': 47276, 'C': 47770}	56.8416	899	5.37641	9.45858	843	46	4	3	3	26595	1651	241	1447	878	30812	18.4269	5.0415	0.2751	0.0239217	0.0179413	0.0179413	21552	1629	241	1561	878	25171	15.0533
Common midwife toad virus_0	NC_039034	Chordata, Alphairidovirinae, Amphibia, Viruses, Sarcopterygii, Pelophylax, Metazoa, Anura, Neobatrachia, Iridoviridae, Eukaryota, Batrachia, Ranoidea, Ranavirus, Ranidae, dsDNA viruses, no RNA stage, Craniata	107772	59567	{'T': 24512, 'A': 23693, 'G': 29711, 'C': 29856}	55.2713	388	3.60019	6.51367	381	7	0	0	0	11528	193	0	0	0	11721	10.8757	3.53524	0.0649519	0	0	0	9000	193	0	0	0	9121	8.46324
Common vole polyomavirus_0	NC_028119	Chordata, Euarchontoglires, Rodentia, Arvicolinae, Viruses, Sarcopterygii, Metazoa, Microtus arvalis polyomavirus 1, Betapolyomavirus, Mammalia, Eukaryota, Cricetidae, Myomorpha, dsDNA viruses, no RNA stage, Craniata, Polyomaviridae, Microtus	5024	2123	{'T': 1532, 'A': 1369, 'G': 1076, 'C': 1047}	42.2572	8	1.59236	3.76825	8	0	0	0	0	250	0	0	0	0	250	4.97611	1.59236	0	0	0	0	206	0	0	0	0	206	4.10032
Condylorrhiza vestigialis MNPV_0	NC_026430	Alphabaculovirus, Neoptera, Holometabola, Spilomelinae, Insecta, Crambidae, Viruses, Glossata, Metazoa, Heteroneura, Condylorrhiza, Baculoviridae, Eukaryota, unclassified Alphabaculovirus, Pyraloidea, Arthropoda, Lepidoptera, Hexapoda, dsDNA viruses, no RNA stage, Amphiesmenoptera, Neolepidoptera, Pterygota	125767	53975	{'N': 2, 'T': 35886, 'A': 35904, 'G': 27038, 'C': 26937}	42.9167	23	0.182878	0.426123	23	0	0	0	0	640	0	0	0	0	640	0.508878	0.182878	0	0	0	0	467	0	0	0	0	467	0.371322
Corynebacterium phage BFK20_0	NC_009799	unclassified Siphoviridae, Caudovirales, Siphoviridae, Corynebacteriales, Viruses, Bacteria, Actinobacteria, Corynebacteriaceae, dsDNA viruses, no RNA stage	42972	24134	{'T': 9771, 'A': 9067, 'G': 12490, 'C': 11644}	56.1622	58	1.34972	2.40325	57	1	0	0	0	1691	34	0	0	0	1725	4.01424	1.32645	0.023271	0	0	0	1432	34	0	0	0	1443	3.358
Corynebacterium phage P1201_0	NC_009816	unclassified Siphoviridae, Caudovirales, Corynebacterium, Siphoviridae, Corynebacteriales, Viruses, Bacteria, Actinobacteria, Corynebacteriaceae, dsDNA viruses, no RNA stage	70579	35938	{'T': 16607, 'A': 18034, 'G': 18568, 'C': 17370}	50.9188	69	0.977628	1.91997	67	2	0	0	0	2057	57	0	0	0	2114	2.99523	0.949291	0.028337	0	0	0	1623	57	0	0	0	1636	2.31797
Cotesia congregata bracovirus_0	NC_006633	Neoptera, Polydnaviridae, Holometabola, Insecta, Viruses, Metazoa, Parasitoida, Cotesia, Eukaryota, Arthropoda, Hexapoda, Ichneumonoidea, dsDNA viruses, no RNA stage, Microgastrinae, Hymenoptera, Braconidae, Bracovirus, Pterygota, Apocrita	27346	9105	{'T': 9097, 'A': 9144, 'G': 4574, 'C': 4531}	33.2955	1	0.0365684	0.10983	1	0	0	0	0	32	0	0	0	0	32	0.117019	0.0365684	0	0	0	0	32	0	0	0	0	32	0.117019
Cotesia congregata bracovirus_1	NC_006634	Neoptera, Polydnaviridae, Holometabola, Insecta, Viruses, Metazoa, Parasitoida, Cotesia, Eukaryota, Arthropoda, Hexapoda, Ichneumonoidea, dsDNA viruses, no RNA stage, Microgastrinae, Hymenoptera, Braconidae, Bracovirus, Pterygota, Apocrita	14975	5147	{'T': 4697, 'C': 2670, 'A': 5131, 'G': 2477}	34.3706	4	0.267112	0.777152	4	0	0	0	0	125	0	0	0	0	125	0.834725	0.267112	0	0	0	0	115	0	0	0	0	115	0.767947
Cotesia congregata bracovirus_10	NC_006643	Neoptera, Polydnaviridae, Holometabola, Insecta, Viruses, Metazoa, Parasitoida, Cotesia, Eukaryota, Arthropoda, Hexapoda, Ichneumonoidea, dsDNA viruses, no RNA stage, Microgastrinae, Hymenoptera, Braconidae, Bracovirus, Pterygota, Apocrita	12903	4144	{'T': 4530, 'C': 2006, 'A': 4229, 'G': 2138}	32.1166	4	0.310005	0.965251	4	0	0	0	0	126	0	0	0	0	126	0.976517	0.310005	0	0	0	0	80	0	0	0	0	80	0.620011
Cotesia congregata bracovirus_11	NC_006644	Neoptera, Polydnaviridae, Holometabola, Insecta, Viruses, Metazoa, Parasitoida, Cotesia, Eukaryota, Arthropoda, Hexapoda, Ichneumonoidea, dsDNA viruses, no RNA stage, Microgastrinae, Hymenoptera, Braconidae, Bracovirus, Pterygota, Apocrita	16103	5145	{'T': 5635, 'C': 2512, 'A': 5323, 'G': 2633}	31.9506	3	0.186301	0.58309	3	0	0	0	0	114	0	0	0	0	114	0.707943	0.186301	0	0	0	0	114	0	0	0	0	114	0.707943
Cotesia congregata bracovirus_12	NC_006645	Neoptera, Polydnaviridae, Holometabola, Insecta, Viruses, Metazoa, Parasitoida, Cotesia, Eukaryota, Arthropoda, Hexapoda, Ichneumonoidea, dsDNA viruses, no RNA stage, Microgastrinae, Hymenoptera, Braconidae, Bracovirus, Pterygota, Apocrita	21388	7049	{'T': 7194, 'C': 3479, 'A': 7145, 'G': 3570}	32.9577	4	0.187021	0.567456	4	0	0	0	0	132	0	0	0	0	132	0.617169	0.187021	0	0	0	0	116	0	0	0	0	116	0.54236
Cotesia congregata bracovirus_13	NC_006646	Neoptera, Polydnaviridae, Holometabola, Insecta, Viruses, Metazoa, Parasitoida, Cotesia, Eukaryota, Arthropoda, Hexapoda, Ichneumonoidea, dsDNA viruses, no RNA stage, Microgastrinae, Hymenoptera, Braconidae, Bracovirus, Pterygota, Apocrita	31972	10532	{'T': 10505, 'C': 5266, 'A': 10935, 'G': 5266}	32.9413	2	0.0625547	0.189897	2	0	0	0	0	71	0	0	0	0	71	0.222069	0.0625547	0	0	0	0	71	0	0	0	0	71	0.222069
Cotesia congregata bracovirus_14	NC_006647	Neoptera, Polydnaviridae, Holometabola, Insecta, Viruses, Metazoa, Parasitoida, Cotesia, Eukaryota, Arthropoda, Hexapoda, Ichneumonoidea, dsDNA viruses, no RNA stage, Microgastrinae, Hymenoptera, Braconidae, Bracovirus, Pterygota, Apocrita	8785	2960	{'T': 2797, 'C': 1474, 'A': 3028, 'G': 1486}	33.6938	3	0.341491	1.01351	3	0	0	0	0	95	0	0	0	0	95	1.08139	0.341491	0	0	0	0	60	0	0	0	0	60	0.682982
Cotesia congregata bracovirus_15	NC_006648	Neoptera, Polydnaviridae, Holometabola, Insecta, Viruses, Metazoa, Parasitoida, Cotesia, Eukaryota, Arthropoda, Hexapoda, Ichneumonoidea, dsDNA viruses, no RNA stage, Microgastrinae, Hymenoptera, Braconidae, Bracovirus, Pterygota, Apocrita	15158	5013	{'T': 5168, 'C': 2551, 'A': 4977, 'G': 2462}	33.0716	1	0.0659718	0.199481	1	0	0	0	0	32	0	0	0	0	32	0.21111	0.0659718	0	0	0	0	32	0	0	0	0	32	0.21111
Cotesia congregata bracovirus_16	NC_006649	Neoptera, Polydnaviridae, Holometabola, Insecta, Viruses, Metazoa, Parasitoida, Cotesia, Eukaryota, Arthropoda, Hexapoda, Ichneumonoidea, dsDNA viruses, no RNA stage, Microgastrinae, Hymenoptera, Braconidae, Bracovirus, Pterygota, Apocrita	32108	10900	{'T': 10432, 'C': 5681, 'A': 10776, 'G': 5219}	33.9479	4	0.12458	0.366972	4	0	0	0	0	119	0	0	0	0	119	0.370624	0.12458	0	0	0	0	96	0	0	0	0	96	0.298991
Cotesia congregata bracovirus_17	NC_006650	Neoptera, Polydnaviridae, Holometabola, Insecta, Viruses, Metazoa, Parasitoida, Cotesia, Eukaryota, Arthropoda, Hexapoda, Ichneumonoidea, dsDNA viruses, no RNA stage, Microgastrinae, Hymenoptera, Braconidae, Bracovirus, Pterygota, Apocrita	18768	6008	{'T': 6184, 'C': 2967, 'A': 6576, 'G': 3041}	32.0119	2	0.106564	0.332889	2	0	0	0	0	56	0	0	0	0	56	0.29838	0.106564	0	0	0	0	36	0	0	0	0	36	0.191816
Cotesia congregata bracovirus_18	NC_006651	Neoptera, Polydnaviridae, Holometabola, Insecta, Viruses, Metazoa, Parasitoida, Cotesia, Eukaryota, Arthropoda, Hexapoda, Ichneumonoidea, dsDNA viruses, no RNA stage, Microgastrinae, Hymenoptera, Braconidae, Bracovirus, Pterygota, Apocrita	19161	6549	{'T': 6032, 'C': 3288, 'A': 6580, 'G': 3261}	34.1788	5	0.260947	0.763475	5	0	0	0	0	177	0	0	0	0	177	0.923751	0.260947	0	0	0	0	156	0	0	0	0	156	0.814154
Cotesia congregata bracovirus_19	NC_006652	Neoptera, Polydnaviridae, Holometabola, Insecta, Viruses, Metazoa, Parasitoida, Cotesia, Eukaryota, Arthropoda, Hexapoda, Ichneumonoidea, dsDNA viruses, no RNA stage, Microgastrinae, Hymenoptera, Braconidae, Bracovirus, Pterygota, Apocrita	4981	1593	{'T': 1725, 'C': 792, 'A': 1663, 'G': 801}	31.9815	0	0	0	0	0	0	0	0	0	0	0	0	0	0	0	0	0	0	0	0	0	0	0	0	0	0	0
Cotesia congregata bracovirus_2	NC_006635	Neoptera, Polydnaviridae, Holometabola, Insecta, Viruses, Metazoa, Parasitoida, Cotesia, Eukaryota, Arthropoda, Hexapoda, Ichneumonoidea, dsDNA viruses, no RNA stage, Microgastrinae, Hymenoptera, Braconidae, Bracovirus, Pterygota, Apocrita	29874	10141	{'T': 10124, 'C': 5100, 'A': 9609, 'G': 5041}	33.9459	6	0.200844	0.591658	6	0	0	0	0	224	0	0	0	0	224	0.749816	0.200844	0	0	0	0	224	0	0	0	0	224	0.749816
Cotesia congregata bracovirus_20	NC_006653	Neoptera, Polydnaviridae, Holometabola, Insecta, Viruses, Metazoa, Parasitoida, Cotesia, Eukaryota, Arthropoda, Hexapoda, Ichneumonoidea, dsDNA viruses, no RNA stage, Microgastrinae, Hymenoptera, Braconidae, Bracovirus, Pterygota, Apocrita	26062	8290	{'T': 8859, 'C': 4143, 'A': 8913, 'G': 4147}	31.8088	7	0.26859	0.844391	7	0	0	0	0	233	0	0	0	0	233	0.894022	0.26859	0	0	0	0	233	0	0	0	0	233	0.894022
Cotesia congregata bracovirus_21	NC_006654	Neoptera, Polydnaviridae, Holometabola, Insecta, Viruses, Metazoa, Parasitoida, Cotesia, Eukaryota, Arthropoda, Hexapoda, Ichneumonoidea, dsDNA viruses, no RNA stage, Microgastrinae, Hymenoptera, Braconidae, Bracovirus, Pterygota, Apocrita	13597	4814	{'T': 4335, 'C': 2492, 'A': 4448, 'G': 2322}	35.4049	0	0	0	0	0	0	0	0	0	0	0	0	0	0	0	0	0	0	0	0	0	0	0	0	0	0	0
Cotesia congregata bracovirus_22	NC_006655	Neoptera, Polydnaviridae, Holometabola, Insecta, Viruses, Metazoa, Parasitoida, Cotesia, Eukaryota, Arthropoda, Hexapoda, Ichneumonoidea, dsDNA viruses, no RNA stage, Microgastrinae, Hymenoptera, Braconidae, Bracovirus, Pterygota, Apocrita	15279	5326	{'T': 4937, 'C': 2688, 'A': 5016, 'G': 2638}	34.8583	1	0.0654493	0.187758	1	0	0	0	0	27	0	0	0	0	27	0.176713	0.0654493	0	0	0	0	27	0	0	0	0	27	0.176713
Cotesia congregata bracovirus_23	NC_006656	Neoptera, Polydnaviridae, Holometabola, Insecta, Viruses, Metazoa, Parasitoida, Cotesia, Eukaryota, Arthropoda, Hexapoda, Ichneumonoidea, dsDNA viruses, no RNA stage, Microgastrinae, Hymenoptera, Braconidae, Bracovirus, Pterygota, Apocrita	12682	4608	{'T': 3968, 'C': 2217, 'A': 4106, 'G': 2391}	36.335	5	0.39426	1.08507	5	0	0	0	0	174	0	0	0	0	174	1.37202	0.39426	0	0	0	0	151	0	0	0	0	151	1.19066
Cotesia congregata bracovirus_24	NC_006657	Neoptera, Polydnaviridae, Holometabola, Insecta, Viruses, Metazoa, Parasitoida, Cotesia, Eukaryota, Arthropoda, Hexapoda, Ichneumonoidea, dsDNA viruses, no RNA stage, Microgastrinae, Hymenoptera, Braconidae, Bracovirus, Pterygota, Apocrita	19820	6696	{'T': 6601, 'C': 3282, 'A': 6523, 'G': 3414}	33.7841	1	0.0504541	0.149343	1	0	0	0	0	25	0	0	0	0	25	0.126135	0.0504541	0	0	0	0	25	0	0	0	0	25	0.126135
Cotesia congregata bracovirus_25	NC_006658	Neoptera, Polydnaviridae, Holometabola, Insecta, Viruses, Metazoa, Parasitoida, Cotesia, Eukaryota, Arthropoda, Hexapoda, Ichneumonoidea, dsDNA viruses, no RNA stage, Microgastrinae, Hymenoptera, Braconidae, Bracovirus, Pterygota, Apocrita	30655	11197	{'T': 10132, 'C': 5671, 'A': 9326, 'G': 5526}	36.5259	6	0.195727	0.535858	6	0	0	0	0	186	0	0	0	0	186	0.606753	0.195727	0	0	0	0	156	0	0	0	0	156	0.508889
Cotesia congregata bracovirus_26	NC_006659	Neoptera, Polydnaviridae, Holometabola, Insecta, Viruses, Metazoa, Parasitoida, Cotesia, Eukaryota, Arthropoda, Hexapoda, Ichneumonoidea, dsDNA viruses, no RNA stage, Microgastrinae, Hymenoptera, Braconidae, Bracovirus, Pterygota, Apocrita	41573	14153	{'T': 13830, 'C': 7104, 'A': 13590, 'G': 7049}	34.0437	4	0.0962163	0.282626	4	0	0	0	0	110	0	0	0	0	110	0.264595	0.0962163	0	0	0	0	95	0	0	0	0	95	0.228514
Cotesia congregata bracovirus_27	NC_006660	Neoptera, Polydnaviridae, Holometabola, Insecta, Viruses, Metazoa, Parasitoida, Cotesia, Eukaryota, Arthropoda, Hexapoda, Ichneumonoidea, dsDNA viruses, no RNA stage, Microgastrinae, Hymenoptera, Braconidae, Bracovirus, Pterygota, Apocrita	20197	6856	{'T': 6631, 'C': 3413, 'A': 6710, 'G': 3443}	33.9456	9	0.445611	1.31272	9	0	0	0	0	269	0	0	0	0	269	1.33188	0.445611	0	0	0	0	233	0	0	0	0	233	1.15364
Cotesia congregata bracovirus_28	NC_006661	Neoptera, Polydnaviridae, Holometabola, Insecta, Viruses, Metazoa, Parasitoida, Cotesia, Eukaryota, Arthropoda, Hexapoda, Ichneumonoidea, dsDNA viruses, no RNA stage, Microgastrinae, Hymenoptera, Braconidae, Bracovirus, Pterygota, Apocrita	11186	3782	{'T': 3637, 'C': 2005, 'A': 3767, 'G': 1777}	33.8101	5	0.446987	1.32205	5	0	0	0	0	188	0	0	0	0	188	1.68067	0.446987	0	0	0	0	167	0	0	0	0	167	1.49294
Cotesia congregata bracovirus_29	NC_006662	Neoptera, Polydnaviridae, Holometabola, Insecta, Viruses, Metazoa, Parasitoida, Cotesia, Eukaryota, Arthropoda, Hexapoda, Ichneumonoidea, dsDNA viruses, no RNA stage, Microgastrinae, Hymenoptera, Braconidae, Bracovirus, Pterygota, Apocrita	17477	5557	{'T': 5949, 'C': 2833, 'A': 5971, 'G': 2724}	31.7961	3	0.171654	0.53986	3	0	0	0	0	98	0	0	0	0	98	0.560737	0.171654	0	0	0	0	98	0	0	0	0	98	0.560737
Cotesia congregata bracovirus_3	NC_006636	Neoptera, Polydnaviridae, Holometabola, Insecta, Viruses, Metazoa, Parasitoida, Cotesia, Eukaryota, Arthropoda, Hexapoda, Ichneumonoidea, dsDNA viruses, no RNA stage, Microgastrinae, Hymenoptera, Braconidae, Bracovirus, Pterygota, Apocrita	15876	4732	{'N': 1, 'T': 5504, 'C': 2292, 'A': 5639, 'G': 2440}	29.806	1	0.0629882	0.211327	1	0	0	0	0	26	0	0	0	0	26	0.163769	0.0629882	0	0	0	0	26	0	0	0	0	26	0.163769
Cotesia congregata bracovirus_4	NC_006637	Neoptera, Polydnaviridae, Holometabola, Insecta, Viruses, Metazoa, Parasitoida, Cotesia, Eukaryota, Arthropoda, Hexapoda, Ichneumonoidea, dsDNA viruses, no RNA stage, Microgastrinae, Hymenoptera, Braconidae, Bracovirus, Pterygota, Apocrita	14489	4771	{'T': 4756, 'C': 2416, 'A': 4962, 'G': 2355}	32.9284	1	0.0690179	0.2096	1	0	0	0	0	26	0	0	0	0	26	0.179446	0.0690179	0	0	0	0	26	0	0	0	0	26	0.179446
Cotesia congregata bracovirus_5	NC_006638	Neoptera, Polydnaviridae, Holometabola, Insecta, Viruses, Metazoa, Parasitoida, Cotesia, Eukaryota, Arthropoda, Hexapoda, Ichneumonoidea, dsDNA viruses, no RNA stage, Microgastrinae, Hymenoptera, Braconidae, Bracovirus, Pterygota, Apocrita	15230	5412	{'T': 5221, 'C': 2579, 'A': 4597, 'G': 2833}	35.5351	4	0.26264	0.739098	4	0	0	0	0	119	0	0	0	0	119	0.781353	0.26264	0	0	0	0	99	0	0	0	0	99	0.650033
Cotesia congregata bracovirus_6	NC_006639	Neoptera, Polydnaviridae, Holometabola, Insecta, Viruses, Metazoa, Parasitoida, Cotesia, Eukaryota, Arthropoda, Hexapoda, Ichneumonoidea, dsDNA viruses, no RNA stage, Microgastrinae, Hymenoptera, Braconidae, Bracovirus, Pterygota, Apocrita	24748	8026	{'T': 8314, 'C': 3930, 'A': 8408, 'G': 4096}	32.4309	6	0.242444	0.74757	6	0	0	0	0	176	0	0	0	0	176	0.711169	0.242444	0	0	0	0	133	0	0	0	0	133	0.537417
Cotesia congregata bracovirus_7	NC_006640	Neoptera, Polydnaviridae, Holometabola, Insecta, Viruses, Metazoa, Parasitoida, Cotesia, Eukaryota, Arthropoda, Hexapoda, Ichneumonoidea, dsDNA viruses, no RNA stage, Microgastrinae, Hymenoptera, Braconidae, Bracovirus, Pterygota, Apocrita	5032	1550	{'T': 1699, 'C': 753, 'A': 1783, 'G': 797}	30.8029	0	0	0	0	0	0	0	0	0	0	0	0	0	0	0	0	0	0	0	0	0	0	0	0	0	0	0
Cotesia congregata bracovirus_8	NC_006641	Neoptera, Polydnaviridae, Holometabola, Insecta, Viruses, Metazoa, Parasitoida, Cotesia, Eukaryota, Arthropoda, Hexapoda, Ichneumonoidea, dsDNA viruses, no RNA stage, Microgastrinae, Hymenoptera, Braconidae, Bracovirus, Pterygota, Apocrita	15959	5647	{'T': 5288, 'C': 2809, 'A': 5024, 'G': 2838}	35.3844	11	0.689266	1.94794	11	0	0	0	0	343	0	0	0	0	343	2.14926	0.689266	0	0	0	0	288	0	0	0	0	288	1.80462
Cotesia congregata bracovirus_9	NC_006642	Neoptera, Polydnaviridae, Holometabola, Insecta, Viruses, Metazoa, Parasitoida, Cotesia, Eukaryota, Arthropoda, Hexapoda, Ichneumonoidea, dsDNA viruses, no RNA stage, Microgastrinae, Hymenoptera, Braconidae, Bracovirus, Pterygota, Apocrita	14286	4915	{'T': 4628, 'C': 2381, 'A': 4743, 'G': 2534}	34.4043	0	0	0	0	0	0	0	0	0	0	0	0	0	0	0	0	0	0	0	0	0	0	0	0	0	0	0
Cowpox virus_0	NC_003663	Callitrichinae, Chordopoxvirinae, Chordata, Euarchontoglires, Callithrix, Orthopoxvirus, Viruses, Sarcopterygii, Metazoa, Cebidae, Mammalia, Eukaryota, Poxviridae, Primates, dsDNA viruses, no RNA stage, Craniata, Simiiformes, Platyrrhini, Haplorrhini	224499	74990	{'T': 74678, 'A': 74831, 'G': 37261, 'C': 37729}	33.4033	16	0.0712698	0.213362	15	1	0	0	0	436	27	0	0	0	463	0.206237	0.0668154	0.00445436	0	0	0	375	27	0	0	0	387	0.172384
Cricetid gammaherpesvirus 2_0	NC_015049	Gammaherpesvirinae, Chordata, Euarchontoglires, Herpesviridae, Rodentia, Viruses, Sarcopterygii, Rhadinovirus, Metazoa, Sigmodontinae, Mammalia, Oligoryzomys, Eukaryota, Cricetidae, Myomorpha, dsDNA viruses, no RNA stage, Craniata, Herpesvirales	124335	56170	{'T': 33209, 'A': 34956, 'G': 26988, 'C': 29182}	45.1763	363	2.91953	6.46252	345	17	1	0	0	10765	709	70	0	0	11544	9.28459	2.77476	0.136727	0.00804279	0	0	8623	700	70	0	0	9107	7.32457
Croceibacter phage P2559S_0	NC_018276	Bacteria; Bacteroidetes; Flavobacteriia; Flavobacteriales; Flavobacteriaceae; CroceibacterViruses; dsDNA viruses, no RNA stage; Caudovirales; Siphoviridae; unclassified Siphoviridae, Bacteria; Bacteroidetes; Flavobacteriia; Flavobacteriales; Flavobacteriaceae; Croceibacter	44988	18829	{'T': 10618, 'A': 15541, 'G': 10648, 'C': 8181}	41.8534	16	0.35565	0.849753	16	0	0	0	0	462	0	0	0	0	462	1.02694	0.35565	0	0	0	0	420	0	0	0	0	420	0.933582
Croceibacter phage P2559Y_0	NC_023614	Bacteria; Bacteroidetes; Flavobacteriia; Flavobacteriales; Flavobacteriaceae; CroceibacterViruses; dsDNA viruses, no RNA stage; Caudovirales; Siphoviridae; unclassified Siphoviridae, Bacteria; Bacteroidetes; Flavobacteriia; Flavobacteriales; Flavobacteriaceae; Croceibacter	43153	16796	{'T': 11362, 'A': 14995, 'G': 9097, 'C': 7699}	38.922	15	0.3476	0.89307	15	0	0	0	0	408	0	0	0	0	408	0.945473	0.3476	0	0	0	0	340	0	0	0	0	340	0.787894
Crocuta crocuta papillomavirus 1_0	NC_018575	Eukaryota; Metazoa; Chordata; Craniata; Sarcopterygii; Mammalia; Laurasiatheria; Carnivora; Feliformia; Hyaenidae; CrocutaViruses; dsDNA viruses, no RNA stage; Papillomaviridae; Firstpapillomavirinae; Lambdapapillomavirus; Lambdapapillomavirus 5	8344	3203	{'T': 2503, 'A': 2638, 'G': 1713, 'C': 1490}	38.3869	8	0.958773	2.49766	8	0	0	0	0	223	0	0	0	0	223	2.67258	0.958773	0	0	0	0	184	0	0	0	0	184	2.20518
Cronobacter phage CR3_0	NC_017974	Bacteria; Proteobacteria; Gammaproteobacteria; Enterobacterales; Enterobacteriaceae; CronobacterViruses; dsDNA viruses, no RNA stage; Caudovirales; Myoviridae; Vequintavirinae; Cr3virus; Cronobacter virus CR3	149273	76051	{'T': 36566, 'A': 36656, 'G': 36418, 'C': 39633}	50.9476	162	1.08526	2.13015	161	1	0	0	0	4682	27	0	0	0	4709	3.15462	1.07856	0.00669914	0	0	0	3931	27	0	0	0	3958	2.65152
Cronobacter phage CR5_0	NC_021531	Bacteria; Proteobacteria; Gammaproteobacteria; Enterobacterales; Enterobacteriaceae; CronobacterViruses; dsDNA viruses, no RNA stage; Caudovirales; Myoviridae; Spn3virus; unclassified Spn3virus	223989	112123	{'T': 55236, 'A': 56630, 'G': 57127, 'C': 54996}	50.0574	144	0.642889	1.2843	143	1	0	0	0	4152	31	0	0	0	4183	1.8675	0.638424	0.0044645	0	0	0	3291	31	0	0	0	3308	1.47686
Cronobacter phage CR8_0	NC_024354	Bacteria; Proteobacteria; Gammaproteobacteria; Enterobacterales; Enterobacteriaceae; CronobacterViruses; dsDNA viruses, no RNA stage; Caudovirales; Myoviridae; Vequintavirinae; Cr3virus; Cronobacter virus CR8	149162	75822	{'T': 36667, 'A': 36673, 'G': 36261, 'C': 39561}	50.832	181	1.21345	2.38717	180	1	0	0	0	5200	27	0	0	0	5227	3.50424	1.20674	0.00670412	0	0	0	4300	27	0	0	0	4327	2.90087
Cronobacter phage CR9_0	NC_023717	Bacteria; Proteobacteria; Gammaproteobacteria; Enterobacterales; Enterobacteriaceae; CronobacterViruses; dsDNA viruses, no RNA stage; Caudovirales; Myoviridae; Vequintavirinae; Cr3virus; Cronobacter virus CR9	151924	76807	{'T': 37757, 'A': 37360, 'G': 36494, 'C': 40313}	50.5562	146	0.961007	1.90087	145	1	0	0	0	4091	27	0	0	0	4118	2.71057	0.954425	0.00658224	0	0	0	3513	27	0	0	0	3540	2.33011
Cronobacter phage Dev2_0	NC_023558	Bacteria; Proteobacteria; Gammaproteobacteria; Enterobacterales; EnterobacteriaceaeViruses; dsDNA viruses, no RNA stage; Caudovirales; Podoviridae; Autographivirinae; unclassified Autographivirinae	38966	20480	{'T': 8829, 'A': 9657, 'G': 10772, 'C': 9708}	52.5586	13	0.333624	0.634766	13	0	0	0	0	384	0	0	0	0	384	0.985475	0.333624	0	0	0	0	337	0	0	0	0	337	0.864857
Cronobacter phage Dev-CD-23823_0	NC_029070	Bacteria; Proteobacteria; Gammaproteobacteria; Enterobacterales; EnterobacteriaceaeViruses; dsDNA viruses, no RNA stage; Caudovirales; Podoviridae; Autographivirinae; T7virus; unclassified T7virus	41620	22408	{'T': 8944, 'A': 10268, 'G': 12025, 'C': 10383}	53.8395	16	0.384431	0.714031	15	1	0	0	0	417	30	0	0	0	447	1.074	0.360404	0.0240269	0	0	0	305	30	0	0	0	335	0.804901
Cronobacter phage ENT39118_0	NC_019934	Bacteria; Proteobacteria; Gammaproteobacteria; Enterobacterales; Enterobacteriaceae; CronobacterViruses; dsDNA viruses, no RNA stage; Caudovirales; Siphoviridae; Hk97virus; unclassified Hk97virus	39012	20701	{'T': 9406, 'A': 8905, 'G': 9956, 'C': 10745}	53.0632	26	0.666462	1.25598	25	0	1	0	0	729	0	69	0	0	798	2.04552	0.640828	0	0.0256331	0	0	602	0	69	0	0	671	1.71998
Cronobacter phage ENT47670_0	NC_019927	Bacteria; Proteobacteria; Gammaproteobacteria; Enterobacterales; Enterobacteriaceae; CronobacterViruses; dsDNA viruses, no RNA stage; Caudovirales; Myoviridae; unclassified Myoviridae	47611	24564	{'T': 10858, 'A': 12189, 'G': 12332, 'C': 12232}	51.5931	32	0.672114	1.30272	31	1	0	0	0	902	29	0	0	0	931	1.95543	0.65111	0.0210035	0	0	0	697	29	0	0	0	726	1.52486
Cronobacter phage PBES 02_0	NC_028672	Bacteria; Proteobacteria; Gammaproteobacteria; Enterobacterales; Enterobacteriaceae; CronobacterViruses; dsDNA viruses, no RNA stage; Caudovirales; Myoviridae; Vequintavirinae; Cr3virus; Cronobacter virus PBES02	149732	75951	{'T': 37024, 'A': 36757, 'G': 36302, 'C': 39649}	50.7246	168	1.122	2.21195	166	2	0	0	0	4788	54	0	0	0	4842	3.23378	1.10865	0.0133572	0	0	0	3996	54	0	0	0	4050	2.70483
Cronobacter phage phiES15_0	NC_018454	Bacteria; Proteobacteria; Gammaproteobacteria; Enterobacterales; Enterobacteriaceae; CronobacterViruses; dsDNA viruses, no RNA stage; Caudovirales; Siphoviridae; unclassified Siphoviridae	39974	21403	{'T': 8861, 'A': 9710, 'G': 11045, 'C': 10358}	53.5423	22	0.550358	1.02789	22	0	0	0	0	630	0	0	0	0	630	1.57602	0.550358	0	0	0	0	528	0	0	0	0	528	1.32086
Cronobacter phage S13_0	NC_028773	Bacteria; Proteobacteria; Gammaproteobacteria; Enterobacterales; Enterobacteriaceae; CronobacterViruses; dsDNA viruses, no RNA stage; Caudovirales; Myoviridae; unclassified Myoviridae	182145	73221	{'T': 53327, 'A': 55597, 'G': 37689, 'C': 35532}	40.1993	20	0.109803	0.273146	20	0	0	0	0	542	0	0	0	0	542	0.297565	0.109803	0	0	0	0	437	0	0	0	0	437	0.239919
Cronobacter phage vB_CsaM_GAP161_0	NC_019398	Bacteria; Proteobacteria; Gammaproteobacteria; Enterobacterales; Enterobacteriaceae; CronobacterViruses; dsDNA viruses, no RNA stage; Caudovirales; Myoviridae; Tevenvirinae; Kp15virus; unclassified Kp15virus	178193	79336	{'T': 49560, 'A': 49297, 'G': 39831, 'C': 39505}	44.5225	51	0.286207	0.642836	50	1	0	0	0	1447	30	0	0	0	1477	0.828877	0.280595	0.00561189	0	0	0	1249	30	0	0	0	1259	0.706537
Cronobacter phage vB_CsaM_GAP32_0	NC_019401	unclassified Myoviridae, Proteobacteria, Caudovirales, Enterobacterales, Gammaproteobacteria, Bacteria, Viruses, dsDNA viruses, no RNA stage, Cronobacter, Myoviridae, Enterobacteriaceae	358663	127509	{'T': 109448, 'A': 121706, 'G': 69120, 'C': 58389}	35.5512	15	0.041822	0.117639	15	0	0	0	0	452	0	0	0	0	452	0.126024	0.041822	0	0	0	0	408	0	0	0	0	408	0.113756
Cronobacter phage vB_CsaP_GAP52_0	NC_019402	Proteobacteria, Caudovirales, Enterobacterales, Podoviridae, Gammaproteobacteria, unclassified Podoviridae, Bacteria, Viruses, dsDNA viruses, no RNA stage, Cronobacter, Enterobacteriaceae	76631	33887	{'T': 21323, 'A': 21421, 'G': 16469, 'C': 17418}	44.221	22	0.28709	0.649217	22	0	0	0	0	666	0	0	0	0	666	0.8691	0.28709	0	0	0	0	555	0	0	0	0	555	0.72425
Cronobacter phage vB_CskP_GAP227_0	NC_020078	Proteobacteria, Caudovirales, Enterobacterales, Podoviridae, Autographivirinae, Gammaproteobacteria, unclassified Autographivirinae, Bacteria, Viruses, dsDNA viruses, no RNA stage, Cronobacter, Enterobacteriaceae	41796	23297	{'T': 8465, 'A': 10034, 'G': 12237, 'C': 11060}	55.7398	24	0.574218	1.03018	24	0	0	0	0	655	0	0	0	0	655	1.56714	0.574218	0	0	0	0	494	0	0	0	0	494	1.18193
Cronobacter virus Esp2949-1_0	NC_019509	Proteobacteria, Caudovirales, Enterobacterales, unassigned Tunavirinae, Gammaproteobacteria, Siphoviridae, Bacteria, Viruses, dsDNA viruses, no RNA stage, Tunavirinae, Cronobacter, Enterobacteriaceae	49116	24603	{'T': 12949, 'A': 11564, 'G': 11737, 'C': 12866}	50.0916	14	0.285039	0.569036	14	0	0	0	0	463	0	0	0	0	463	0.942666	0.285039	0	0	0	0	421	0	0	0	0	421	0.857154
Crow polyomavirus_0	NC_007922	Chordata, Corvus, Viruses, Sarcopterygii, Corvoidea, Metazoa, Passeriformes, Eukaryota, Corvidae, Gammapolyomavirus, Corvus monedula polyomavirus 1, Craniata, dsDNA viruses, no RNA stage, Aves, Neognathae, Polyomaviridae	5079	2323	{'T': 1383, 'A': 1373, 'G': 1099, 'C': 1224}	45.7373	12	2.36267	5.16573	12	0	0	0	0	402	0	0	0	0	402	7.91494	2.36267	0	0	0	0	357	0	0	0	0	357	7.02894
Cryptophlebia leucotreta granulovirus_0	NC_005068	Neoptera, Holometabola, Betabaculovirus, Insecta, Viruses, Glossata, Tortricoidea, Metazoa, Heteroneura, Eukaryota, Baculoviridae, Arthropoda, Lepidoptera, Hexapoda, Amphiesmenoptera, dsDNA viruses, no RNA stage, Neolepidoptera, Pterygota	110907	35980	{'T': 36832, 'A': 38095, 'G': 17890, 'C': 18090}	32.4416	23	0.207381	0.639244	23	0	0	0	0	683	0	0	0	0	683	0.615831	0.207381	0	0	0	0	525	0	0	0	0	525	0.47337
Culex nigripalpus nucleopolyhedrovirus_0	NC_003084	Neoptera, Holometabola, Insecta, Viruses, Culex, Metazoa, Nematocera, Eukaryota, Baculoviridae, Arthropoda, Culicidae, Hexapoda, Culicinae, Culicini, Deltabaculovirus, Culicoidea, dsDNA viruses, no RNA stage, Diptera, Pterygota, Culicomorpha	108252	55067	{'T': 26562, 'A': 26623, 'G': 27839, 'C': 27228}	50.8693	101	0.933008	1.83413	100	1	0	0	0	2917	27	0	0	0	2944	2.71958	0.92377	0.0092377	0	0	0	2248	27	0	0	0	2275	2.10158
Cyanophage 9515-10a_0	NC_016657	Prochloraceae, Caudovirales, Synechococcales, Podoviridae, Autographivirinae, Cyanobacteria, unclassified Autographivirinae, Bacteria, Viruses, dsDNA viruses, no RNA stage	47055	18444	{'T': 15544, 'A': 13067, 'G': 8440, 'C': 10004}	39.1967	12	0.255021	0.650618	12	0	0	0	0	366	0	0	0	0	366	0.777813	0.255021	0	0	0	0	285	0	0	0	0	285	0.605674
Cyanophage KBS-P-1A_0	NC_020865	Caudovirales, Synechococcales, Podoviridae, Autographivirinae, Cyanobacteria, Synechococcaceae, Synechococcus, unclassified Autographivirinae, Bacteria, Viruses, dsDNA viruses, no RNA stage	45730	21655	{'T': 11759, 'A': 12316, 'G': 10780, 'C': 10875}	47.354	16	0.34988	0.738859	15	1	0	0	0	434	29	0	0	0	463	1.01246	0.328012	0.0218675	0	0	0	350	29	0	0	0	356	0.778482
Cyanophage KBS-S-2A_0	NC_020854	Synechococcales, unclassified dsDNA phages, Cyanobacteria, Synechococcaceae, Synechococcus, Bacteria, Viruses, dsDNA viruses, no RNA stage	40658	19950	{'T': 10130, 'A': 10578, 'G': 10049, 'C': 9901}	49.0678	24	0.59029	1.20301	22	1	1	0	0	644	28	29	0	0	701	1.72414	0.541099	0.0245954	0.0245954	0	0	536	28	29	0	0	547	1.34537
Cyanophage MED4-117_0	NC_020857	Prochloraceae, Synechococcales, unclassified dsDNA phages, Cyanobacteria, Bacteria, Viruses, dsDNA viruses, no RNA stage	38834	14464	{'T': 13047, 'A': 11323, 'G': 6611, 'C': 7853}	37.2457	6	0.154504	0.414823	5	1	0	0	0	144	27	0	0	0	171	0.440336	0.128753	0.0257506	0	0	0	121	27	0	0	0	148	0.381109
Cyanophage NATL1A-7_0	NC_016658	Prochloraceae, Caudovirales, Synechococcales, Podoviridae, Autographivirinae, Cyanobacteria, unclassified Autographivirinae, Bacteria, Viruses, dsDNA viruses, no RNA stage	47741	18491	{'T': 16051, 'A': 13199, 'G': 8642, 'C': 9849}	38.7319	13	0.272303	0.703045	13	0	0	0	0	366	0	0	0	0	366	0.766637	0.272303	0	0	0	0	303	0	0	0	0	303	0.634675
Cyanophage NATL2A-133_0	NC_016659	Prochloraceae, Caudovirales, Synechococcales, Podoviridae, Autographivirinae, Cyanobacteria, unclassified Autographivirinae, Bacteria, Viruses, dsDNA viruses, no RNA stage	47536	18953	{'N': 1, 'T': 15645, 'A': 12937, 'G': 8717, 'C': 10236}	39.8708	14	0.294514	0.738669	14	0	0	0	0	456	0	0	0	0	456	0.959273	0.294514	0	0	0	0	399	0	0	0	0	399	0.839364
Cyanophage PP_0	NC_022751	Caudovirales, Synechococcales, Leptolyngbya, Podoviridae, Cyanobacteria, unclassified Podoviridae, Bacteria, Leptolyngbyaceae, Viruses, dsDNA viruses, no RNA stage	42480	19714	{'T': 11848, 'A': 10918, 'G': 9840, 'C': 9874}	46.4077	10	0.235405	0.507254	10	0	0	0	0	270	0	0	0	0	270	0.635593	0.235405	0	0	0	0	204	0	0	0	0	204	0.480226
Cyanophage P-RSM1_0	NC_021071	Prochlorococcus, unclassified Myoviridae, Prochloraceae, Caudovirales, Synechococcales, Cyanobacteria, Bacteria, Viruses, dsDNA viruses, no RNA stage, Myoviridae	177211	71229	{'T': 55623, 'A': 50359, 'G': 33516, 'C': 37713}	40.1945	35	0.197505	0.491373	33	2	0	0	0	937	60	0	0	0	997	0.562606	0.186219	0.011286	0	0	0	805	60	0	0	0	819	0.462161
Cyanophage P-RSM6_0	NC_020855	Prochlorococcus, unclassified Myoviridae, Prochloraceae, Caudovirales, Synechococcales, Cyanobacteria, Bacteria, Viruses, dsDNA viruses, no RNA stage, Myoviridae	192497	75682	{'T': 62334, 'A': 54481, 'G': 34647, 'C': 41035}	39.3159	32	0.166236	0.422822	32	0	0	0	0	908	0	0	0	0	908	0.471696	0.166236	0	0	0	0	779	0	0	0	0	779	0.404682
Cyanophage PSS2_0	NC_013021	Prochlorococcus, unclassified Siphoviridae, Prochloraceae, Caudovirales, Synechococcales, Cyanobacteria, Siphoviridae, Bacteria, Viruses, dsDNA viruses, no RNA stage	107530	56239	{'T': 24602, 'A': 26689, 'G': 28804, 'C': 27435}	52.3008	76	0.70678	1.35138	75	1	0	0	0	2188	28	0	0	0	2216	2.06082	0.69748	0.00929973	0	0	0	1806	28	0	0	0	1834	1.70557
Cyanophage P-SSP2_0	NC_016656	Caudovirales, Synechococcales, Podoviridae, Autographivirinae, Cyanobacteria, Synechococcaceae, Synechococcus, unclassified Autographivirinae, Bacteria, Viruses, dsDNA viruses, no RNA stage	45890	17407	{'T': 12518, 'A': 15965, 'G': 9336, 'C': 8071}	37.932	8	0.17433	0.459585	7	1	0	0	0	180	26	0	0	0	206	0.4489	0.152539	0.0217912	0	0	0	159	26	0	0	0	185	0.403138
Cyanophage P-TIM40_0	NC_028663	unclassified Myoviridae, Prochloraceae, Caudovirales, Synechococcales, Cyanobacteria, Bacteria, Viruses, dsDNA viruses, no RNA stage, Myoviridae	188632	76805	{'T': 52065, 'A': 59762, 'G': 40870, 'C': 35935}	40.7168	34	0.180245	0.44268	34	0	0	0	0	1003	0	0	0	0	1003	0.531723	0.180245	0	0	0	0	947	0	0	0	0	947	0.502036
Cyanophage S-RIM32_0	NC_031235	unclassified Myoviridae, Caudovirales, Synechococcales, Cyanobacteria, Synechococcaceae, Synechococcus, Bacteria, Viruses, dsDNA viruses, no RNA stage, Myoviridae	194437	77519	{'T': 56366, 'A': 60552, 'G': 40486, 'C': 37033}	39.8684	41	0.210865	0.528903	41	0	0	0	0	1258	0	0	0	0	1258	0.646996	0.210865	0	0	0	0	1097	0	0	0	0	1097	0.564193
Cyanophage S-RIM50_0	NC_031242	unclassified Myoviridae, Caudovirales, Synechococcales, Cyanobacteria, Synechococcaceae, Synechococcus, Bacteria, Viruses, dsDNA viruses, no RNA stage, Myoviridae	174307	70213	{'T': 51086, 'A': 53008, 'G': 37244, 'C': 32969}	40.2812	41	0.235217	0.583937	41	0	0	0	0	1171	0	0	0	0	1171	0.671803	0.235217	0	0	0	0	927	0	0	0	0	927	0.53182
Cyanophage SS120-1_0	NC_020872	Prochlorococcus, Prochloraceae, Caudovirales, Synechococcales, Prochlorococcus marinus, Podoviridae, Autographivirinae, Cyanobacteria, unclassified Autographivirinae, Bacteria, Viruses, dsDNA viruses, no RNA stage	46997	19030	{'T': 15446, 'A': 12521, 'G': 8940, 'C': 10090}	40.4919	25	0.531949	1.31372	25	0	0	0	0	807	0	0	0	0	807	1.71713	0.531949	0	0	0	0	665	0	0	0	0	665	1.41498
Cyanophage S-TIM5_0	NC_019516	unclassified Myoviridae, Caudovirales, Synechococcales, Cyanobacteria, Synechococcaceae, Synechococcus, Bacteria, Viruses, dsDNA viruses, no RNA stage, Myoviridae	161440	65315	{'T': 46446, 'A': 49679, 'G': 33687, 'C': 31628}	40.4578	66	0.408821	1.01049	66	0	0	0	0	1992	0	0	0	0	1992	1.23389	0.408821	0	0	0	0	1781	0	0	0	0	1781	1.1032
Cyanophage Syn30_0	NC_021072	unclassified Myoviridae, Caudovirales, Synechococcales, Cyanobacteria, Synechococcaceae, Synechococcus, Bacteria, Viruses, dsDNA viruses, no RNA stage, Myoviridae	178807	71429	{'T': 54980, 'A': 52398, 'G': 33483, 'C': 37946}	39.9475	37	0.206927	0.517997	36	0	1	0	0	1082	0	28	0	0	1110	0.620781	0.201334	0	0.00559262	0	0	935	0	28	0	0	935	0.52291
Cydia pomonella granulovirus_0	NC_002816	Neoptera, Holometabola, Betabaculovirus, Insecta, Viruses, Glossata, Tortricoidea, Metazoa, Cydia, Heteroneura, Olethreutinae, Tortricidae, Eukaryota, Baculoviridae, Arthropoda, Grapholitini, Lepidoptera, Hexapoda, Amphiesmenoptera, dsDNA viruses, no RNA stage, Neolepidoptera, Pterygota	123500	55905	{'T': 33566, 'A': 34029, 'G': 28183, 'C': 27722}	45.2672	224	1.81377	4.0068	221	3	0	0	0	6813	89	0	0	0	6902	5.58866	1.78947	0.0242915	0	0	0	5430	89	0	0	0	5430	4.39676
Cynomolgus adenovirus 1_0	NC_034382	Adenoviridae, Simian adenovirus B, Chordata, Euarchontoglires, Cercopithecidae, Viruses, Sarcopterygii, Catarrhini, Metazoa, Cercopithecoidea, Mammalia, Eukaryota, Cercopithecinae, Primates, Mastadenovirus, Macaca, Craniata, Simiiformes, dsDNA viruses, no RNA stage, unclassified Simian adenoviruses, Haplorrhini	35555	22378	{'T': 6400, 'A': 6777, 'G': 11041, 'C': 11337}	62.9391	252	7.08761	11.2611	242	10	0	0	0	7520	393	0	0	0	7913	22.2557	6.80636	0.281254	0	0	0	5558	393	0	0	0	5751	16.1749
Cynomolgus cytomegalovirus_0	NC_033176	Cytomegalovirus, Chordata, Euarchontoglires, Cercopithecidae, Herpesviridae, Viruses, Sarcopterygii, Catarrhini, Betaherpesvirinae, Metazoa, Cercopithecoidea, Mammalia, unclassified Cytomegalovirus, Eukaryota, Cercopithecinae, Primates, Macaca, Craniata, Simiiformes, dsDNA viruses, no RNA stage, Haplorrhini, Herpesvirales	224064	110860	{'T': 55688, 'A': 57516, 'G': 55354, 'C': 55506}	49.4769	316	1.41031	2.85044	306	10	0	0	0	9630	452	0	0	0	10082	4.49961	1.36568	0.0446301	0	0	0	7997	443	0	0	0	8300	3.7043
Cyprinid herpesvirus 1_0	NC_019491	Chordata, Actinopterygii, Cyprinivirus, Cyprinoidei, Viruses, Cyprinus, Actinopteri, Ostariophysi, Metazoa, Otomorpha, Eukaryota, Neopterygii, Cypriniphysae, Craniata, Cypriniformes, Cyprinidae, dsDNA viruses, no RNA stage, Alloherpesviridae, Teleostei, Herpesvirales	291144	149258	{'T': 72265, 'A': 69621, 'G': 74057, 'C': 75201}	51.266	764	2.62413	5.11865	742	19	2	1	0	24080	1234	58	81	0	25453	8.74241	2.54857	0.0652598	0.00686945	0.00343473	0	18506	1234	58	81	0	19588	6.72794
Cyprinid herpesvirus 2_0	NC_019495	Chordata, Actinopterygii, Cyprinivirus, Cyprinoidei, Viruses, Carassius, Actinopteri, Ostariophysi, Metazoa, Otomorpha, Eukaryota, Neopterygii, Cypriniphysae, Craniata, Cypriniformes, Cyprinidae, dsDNA viruses, no RNA stage, Alloherpesviridae, Teleostei, Herpesvirales	290304	149957	{'T': 70954, 'A': 69393, 'G': 74406, 'C': 75551}	51.6552	278	0.957617	1.85386	274	4	0	0	0	8333	108	0	0	0	8441	2.90764	0.943838	0.0137787	0	0	0	6890	108	0	0	0	6914	2.38164
Cyprinid herpesvirus 3_0	NC_009127	Chordata, Actinopterygii, Cyprinivirus, Cyprinoidei, Viruses, Cyprinus, Actinopteri, Ostariophysi, Metazoa, Otomorpha, Eukaryota, Neopterygii, Cypriniphysae, Craniata, Cypriniformes, Cyprinidae, dsDNA viruses, no RNA stage, Alloherpesviridae, Teleostei, Herpesvirales	295146	174810	{'T': 61673, 'A': 58663, 'G': 88531, 'C': 86279}	59.2283	773	2.61904	4.42194	753	20	0	0	0	22655	729	0	0	0	23384	7.92286	2.55128	0.0677631	0	0	0	17369	729	0	0	0	17715	6.00211
Deep-sea thermophilic phage D6E_0	NC_019544	Bacilli, Bacillales, unclassified dsDNA phages, Bacteria, Geobacillus, Viruses, dsDNA viruses, no RNA stage, Bacillaceae, Firmicutes	49335	22693	{'N': 6, 'T': 11417, 'A': 15219, 'G': 12635, 'C': 10058}	45.9978	35	0.709435	1.54233	35	0	0	0	0	988	0	0	0	0	988	2.00264	0.709435	0	0	0	0	792	0	0	0	0	792	1.60535
Deer mastadenovirus B_0	NC_034834	Adenoviridae, Chordata, Viruses, Sarcopterygii, Ruminantia, Metazoa, Odocoileus, Pecora, Mammalia, Eukaryota, Odocoileinae, Cervidae, Mastadenovirus, Craniata, dsDNA viruses, no RNA stage, Laurasiatheria	33945	16829	{'T': 8522, 'A': 8594, 'G': 8231, 'C': 8598}	49.5773	93	2.73973	5.52618	89	4	0	0	0	2673	122	0	0	0	2795	8.23391	2.62189	0.117838	0	0	0	2216	122	0	0	0	2253	6.63721
Deerpox virus W-848-83_0	NC_006966	Chordopoxvirinae, Chordata, Viruses, Sarcopterygii, Ruminantia, Metazoa, Odocoileus, Cervidpoxvirus, Pecora, Mammalia, Eukaryota, Poxviridae, Odocoileinae, Cervidae, Craniata, dsDNA viruses, no RNA stage, Mule deerpox virus, Laurasiatheria	166259	43501	{'T': 60887, 'A': 61871, 'G': 21787, 'C': 21714}	26.1646	9	0.0541324	0.206892	9	0	0	0	0	297	0	0	0	0	297	0.178637	0.0541324	0	0	0	0	232	0	0	0	0	232	0.139541
Deftia phage phiW-14_0	NC_013697	unclassified Myoviridae, Proteobacteria, Delftia, Caudovirales, Burkholderiales, Comamonadaceae, Bacteria, Viruses, Betaproteobacteria, dsDNA viruses, no RNA stage, Myoviridae	157486	88629	{'T': 33462, 'A': 35395, 'G': 43579, 'C': 45050}	56.2774	213	1.3525	2.40328	211	2	0	0	0	6147	61	0	0	0	6208	3.94194	1.3398	0.0126995	0	0	0	5282	61	0	0	0	5314	3.37427
Delftia phage IME-DE1_0	NC_028702	Proteobacteria, Caudovirales, Burkholderiales, Podoviridae, Comamonadaceae, Viruses, Betaproteobacteria, T7virus, Delftia, Autographivirinae, Bacteria, unclassified T7virus, dsDNA viruses, no RNA stage	38084	23013	{'T': 6745, 'A': 8326, 'G': 11278, 'C': 11735}	60.427	55	1.44418	2.38995	54	1	0	0	0	1466	27	0	0	0	1493	3.92028	1.41792	0.0262577	0	0	0	1138	27	0	0	0	1143	3.00126
Delftia phage RG-2014_0	NC_027348	Proteobacteria, Caudovirales, Burkholderiales, Podoviridae, Comamonadaceae, unclassified Podoviridae, Bacteria, Viruses, Betaproteobacteria, dsDNA viruses, no RNA stage	73882	44247	{'T': 14676, 'A': 14959, 'G': 21549, 'C': 22698}	59.8887	61	0.825641	1.37862	58	2	1	0	0	1649	55	28	0	0	1732	2.34428	0.785036	0.0270702	0.0135351	0	0	1467	55	28	0	0	1511	2.04515
Delphinus delphis polyomavirus 1_0	NC_025899	Chordata, Delphinidae, Delphinus, Viruses, Sarcopterygii, Metazoa, Mammalia, Eukaryota, Odontoceti, unassigned Polyomaviridae, Craniata, Cetacea, dsDNA viruses, no RNA stage, Polyomaviridae, Laurasiatheria	5159	1879	{'T': 1599, 'A': 1681, 'G': 919, 'C': 960}	36.4218	2	0.387672	1.0644	2	0	0	0	0	55	0	0	0	0	55	1.0661	0.387672	0	0	0	0	55	0	0	0	0	55	1.0661
Deltapapillomavirus 1_0	NC_001524	Chordata, Viruses, Sarcopterygii, Ruminantia, Metazoa, Pecora, Firstpapillomavirinae, Mammalia, Cervinae, Eukaryota, Cervidae, Papillomaviridae, Craniata, dsDNA viruses, no RNA stage, Cervus, Laurasiatheria, Deltapapillomavirus, Eukaryota; Opisthokonta; Metazoa; Eumetazoa; Bilateria; Deuterostomia; Chordata; Craniata; Vertebrata; Gnathostomata; Teleostomi; Euteleostomi; Sarcopterygii; Dipnotetrap…	8095	3861	{'T': 2075, 'A': 2159, 'G': 2047, 'C': 1814}	47.6961	15	1.853	3.885	15	0	0	0	0	466	0	0	0	0	466	5.75664	1.853	0	0	0	0	407	0	0	0	0	407	5.02779
Deltapapillomavirus 2_0	NC_001523	Chordata, Viruses, Sarcopterygii, Ruminantia, Metazoa, Pecora, Firstpapillomavirinae, Mammalia, Eukaryota, Papillomaviridae, Craniata, dsDNA viruses, no RNA stage, Laurasiatheria, Deltapapillomavirus	8374	3979	{'T': 2206, 'A': 2189, 'G': 2105, 'C': 1874}	47.5161	22	2.62718	5.52903	21	1	0	0	0	654	31	0	0	0	685	8.18008	2.50776	0.119417	0	0	0	573	31	0	0	0	581	6.93814
Deltapapillomavirus 3_0	NC_001789	Chordata, Caprinae, Viruses, Sarcopterygii, Ruminantia, Metazoa, Pecora, Firstpapillomavirinae, Mammalia, Eukaryota, Ovis, Papillomaviridae, Craniata, dsDNA viruses, no RNA stage, Bovidae, Laurasiatheria, Deltapapillomavirus	7761	3547	{'T': 2043, 'A': 2171, 'G': 1851, 'C': 1696}	45.7029	7	0.901946	1.9735	7	0	0	0	0	225	0	0	0	0	225	2.89911	0.901946	0	0	0	0	190	0	0	0	0	190	2.44814
Deltapapillomavirus 4_0	NC_001522	Chordata, Bovinae, Bos, Viruses, Sarcopterygii, Ruminantia, Metazoa, Pecora, Firstpapillomavirinae, Mammalia, Eukaryota, Papillomaviridae, Craniata, dsDNA viruses, no RNA stage, Bovidae, Laurasiatheria, Deltapapillomavirus	7945	3600	{'N': 1, 'T': 2074, 'A': 2270, 'G': 1887, 'C': 1713}	45.3115	7	0.881057	1.94444	7	0	0	0	0	229	0	0	0	0	229	2.88232	0.881057	0	0	0	0	229	0	0	0	0	229	2.88232
Desmodus rotundus polyomavirus 1_0	NC_028122	Chordata, Viruses, Sarcopterygii, Desmodontinae, Metazoa, Betapolyomavirus, Mammalia, Eukaryota, Microchiroptera, Phyllostomidae, Desmodus, Craniata, dsDNA viruses, no RNA stage, Polyomaviridae, Chiroptera, Laurasiatheria	5201	2251	{'T': 1494, 'A': 1456, 'G': 1103, 'C': 1148}	43.2801	13	2.49952	5.77521	12	1	0	0	0	424	62	0	0	0	486	9.34436	2.30725	0.192271	0	0	0	379	62	0	0	0	441	8.47914
Diadromus pulchellus ascovirus 4a_0	NC_011335	Toursvirus, Diadromus, Neoptera, Holometabola, Ichneumoninae, Insecta, Viruses, Phaeogenini, Ascoviridae, Metazoa, Parasitoida, Diadromus pulchellus toursvirus, Eukaryota, Arthropoda, Hexapoda, Ichneumonoidea, Ichneumonidae, dsDNA viruses, no RNA stage, Hymenoptera, Pterygota, Apocrita	119343	59270	{'T': 29483, 'A': 30590, 'G': 29621, 'C': 29649}	49.6636	80	0.670337	1.34976	80	0	0	0	0	2276	0	0	0	0	2276	1.90711	0.670337	0	0	0	0	1650	0	0	0	0	1650	1.38257
Diatraea saccharalis granulovirus_0	NC_028491	Neoptera, Holometabola, Betabaculovirus, Insecta, Crambidae, Viruses, Glossata, Metazoa, Heteroneura, Crambinae, Eukaryota, Baculoviridae, Pyraloidea, Arthropoda, Lepidoptera, Hexapoda, Amphiesmenoptera, dsDNA viruses, no RNA stage, Neolepidoptera, Pterygota, Diatraea	98392	34369	{'N': 5, 'T': 31880, 'A': 32133, 'R': 2, 'G': 17337, 'C': 17032, 'W': 2, 'Y': 1}	34.9307	43	0.437027	1.25113	43	0	0	0	0	1269	0	0	0	0	1269	1.28974	0.437027	0	0	0	0	1076	0	0	0	0	1076	1.09358
Dickeya phage RC-2014_0	NC_025452	Limestonevirus, Proteobacteria, Caudovirales, Enterobacterales, Pectobacteriaceae, Viruses, Aglimvirinae, Ackermannviridae, Dickeya virus RC2014, Gammaproteobacteria, Bacteria, Dickeya, dsDNA viruses, no RNA stage	155346	77128	{'T': 39874, 'A': 38344, 'G': 38521, 'C': 38607}	49.6492	88	0.566477	1.14096	86	0	0	0	2	2484	0	0	0	80	2564	1.65051	0.553603	0	0	0	0.0128745	2008	0	0	0	80	2088	1.3441
Dickeya virus Limestone_0	NC_019925	Ackermannviridae, Limestonevirus, Proteobacteria, Caudovirales, Enterobacterales, Gammaproteobacteria, Pectobacteriaceae, Bacteria, Dickeya, Viruses, dsDNA viruses, no RNA stage, Aglimvirinae	152427	75114	{'T': 39372, 'A': 37941, 'G': 37547, 'C': 37567}	49.2787	81	0.531402	1.07836	80	1	0	0	0	2345	57	0	0	0	2402	1.57584	0.524841	0.00656052	0	0	0	1903	57	0	0	0	1960	1.28586
Dinoroseobacter phage DFL12phi1_0	NC_024367	Alphaproteobacteria, Proteobacteria, Caudovirales, Podoviridae, Dinoroseobacter virus DFL12, Rhodobacteraceae, Bacteria, Viruses, Rhodobacterales, dsDNA viruses, no RNA stage, Dfl12virus, Dinoroseobacter	75028	36959	{'T': 19456, 'A': 18613, 'G': 18921, 'C': 18038}	49.2603	32	0.426507	0.865824	32	0	0	0	0	965	0	0	0	0	965	1.28619	0.426507	0	0	0	0	815	0	0	0	0	815	1.08626
Drosophila innubila nudivirus_0	NC_040699	Drosophilini, Muscomorpha, Neoptera, Holometabola, Insecta, Drosophila, Brachycera, Viruses, Nudiviridae, Metazoa, unclassified Nudiviridae, Drosophilidae, Eukaryota, Arthropoda, Hexapoda, Drosophilinae, Ephydroidea, quinaria group, dsDNA viruses, no RNA stage, Diptera, Pterygota	155555	47114	{'T': 54469, 'A': 53972, 'G': 23779, 'C': 23335}	30.2877	59	0.379287	1.25228	59	0	0	0	0	1858	0	0	0	0	1858	1.19443	0.379287	0	0	0	0	1282	0	0	0	0	1282	0.824146
Duck adenovirus 2_0	NC_024486	Adenoviridae, Chordata, Viruses, Sarcopterygii, Anatidae, Metazoa, Aviadenovirus, Cairina, Eukaryota, Anseriformes, Duck aviadenovirus B, Anatinae, Craniata, dsDNA viruses, no RNA stage, Aves, Neognathae, Galloanserae	43734	20153	{'T': 11466, 'A': 12115, 'G': 10015, 'C': 10138}	46.0809	68	1.55485	3.37419	65	3	0	0	0	2011	87	0	0	0	2098	4.79718	1.48626	0.0685965	0	0	0	1680	87	0	0	0	1710	3.91
Duck atadenovirus A_1	NC_001813	Anas, Adenoviridae, Chordata, Atadenovirus, Viruses, Sarcopterygii, Anatidae, Metazoa, Eukaryota, Anseriformes, Anatinae, Craniata, dsDNA viruses, no RNA stage, Aves, Neognathae, Galloanserae	33213	14284	{'T': 9894, 'A': 9035, 'G': 7417, 'C': 6867}	43.0073	27	0.812935	1.89023	27	0	0	0	0	781	0	0	0	0	781	2.35149	0.812935	0	0	0	0	690	0	0	0	0	690	2.0775
Dunaliella viridis virus SI2_0	NC_023841	Eukaryota, Chlorophyta, Dunaliella, Viruses, dsDNA viruses, no RNA stage, unclassified dsDNA viruses, Chlorophyceae, Dunaliellaceae, Viridiplantae, Chlamydomonadales	37328	23406	{'T': 6774, 'A': 7148, 'G': 12212, 'C': 11194}	62.7036	57	1.527	2.43527	57	0	0	0	0	1711	0	0	0	0	1711	4.58369	1.527	0	0	0	0	1486	0	0	0	0	1486	3.98093
Ectocarpus siliculosus virus 1_0	NC_002687	Ectocarpaceae, Eukaryota, Phycodnaviridae, Phaeovirus, Ectocarpales, Ectocarpus, Viruses, dsDNA viruses, no RNA stage, Phaeophyceae	335593	173617	{'T': 79960, 'A': 82016, 'G': 87183, 'C': 86434}	51.7344	540	1.60909	3.11029	520	18	2	0	0	16162	761	88	0	0	17011	5.06894	1.5495	0.0536364	0.0059596	0	0	12841	761	88	0	0	13393	3.99085
Ectromelia virus_0	NC_004105	Chordopoxvirinae, Chordata, Euarchontoglires, Orthopoxvirus, Rodentia, Viruses, Mus, Sarcopterygii, Murinae, Metazoa, Mammalia, Eukaryota, Myomorpha, Poxviridae, Muridae, Craniata, dsDNA viruses, no RNA stage	209771	69609	{'T': 69979, 'A': 70183, 'G': 34644, 'C': 34965}	33.1833	18	0.0858079	0.258587	17	1	0	0	0	545	54	0	0	0	599	0.285549	0.0810408	0.0047671	0	0	0	462	54	0	0	0	516	0.245983
Ectropis obliqua nucleopolyhedrovirus_0	NC_008586	Ectropis, Neoptera, Alphabaculovirus, Holometabola, Geometroidea, Insecta, Viruses, Glossata, Metazoa, Heteroneura, Eukaryota, Geometridae, Baculoviridae, Arthropoda, Lepidoptera, Ennominae, Hexapoda, Amphiesmenoptera, dsDNA viruses, no RNA stage, Neolepidoptera, Pterygota	131204	49384	{'T': 41137, 'A': 40683, 'G': 24708, 'C': 24676}	37.6391	16	0.121948	0.323992	16	0	0	0	0	446	0	0	0	0	446	0.339929	0.121948	0	0	0	0	359	0	0	0	0	359	0.27362
Edwardsiella phage eiAU-183_0	NC_023555	Proteobacteria, unclassified Eiauvirus, Hafniaceae, Caudovirales, Enterobacterales, Eiauvirus, Gammaproteobacteria, Siphoviridae, Bacteria, Viruses, dsDNA viruses, no RNA stage, Edwardsiella	43017	23847	{'T': 9218, 'A': 9952, 'G': 12152, 'C': 11695}	55.4362	55	1.27856	2.30637	55	0	0	0	0	1601	0	0	0	0	1601	3.72178	1.27856	0	0	0	0	1380	0	0	0	0	1380	3.20803
Edwardsiella phage GF-2_0	NC_026611	unclassified Myoviridae, Proteobacteria, Hafniaceae, Caudovirales, Enterobacterales, Gammaproteobacteria, Bacteria, Viruses, dsDNA viruses, no RNA stage, Myoviridae, Edwardsiella	43129	22112	{'T': 10223, 'A': 10794, 'G': 11191, 'C': 10921}	51.2694	32	0.74196	1.44718	32	0	0	0	0	991	0	0	0	0	991	2.29776	0.74196	0	0	0	0	846	0	0	0	0	846	1.96156
Edwardsiella phage KF-1_0	NC_019420	Proteobacteria, Hafniaceae, Caudovirales, Edwardsiella virus KF1, Enterobacterales, Podoviridae, Kf1virus, Gammaproteobacteria, Bacteria, Viruses, dsDNA viruses, no RNA stage, Edwardsiella	41549	20058	{'T': 10397, 'A': 11094, 'G': 9923, 'C': 10135}	48.2755	9	0.216612	0.448699	8	1	0	0	0	230	27	0	0	0	257	0.618547	0.192544	0.024068	0	0	0	165	27	0	0	0	192	0.462105
Edwardsiella phage MSW-3_0	NC_020082	Proteobacteria, Hafniaceae, Caudovirales, Msw3virus, Enterobacterales, Gammaproteobacteria, Bacteria, Viruses, dsDNA viruses, no RNA stage, Edwardsiella virus MSW3, Myoviridae, Edwardsiella	42746	22698	{'T': 9933, 'A': 10115, 'G': 11467, 'C': 11231}	53.0997	59	1.38025	2.59935	59	0	0	0	0	1721	0	0	0	0	1721	4.02611	1.38025	0	0	0	0	1430	0	0	0	0	1430	3.34534
Edwardsiella phage PEi20_0	NC_028683	unclassified Myoviridae, Proteobacteria, Hafniaceae, Caudovirales, Enterobacterales, Gammaproteobacteria, Bacteria, Viruses, dsDNA viruses, no RNA stage, Myoviridae, Edwardsiella	177643	72188	{'T': 53342, 'A': 52113, 'G': 34635, 'C': 37553}	40.6366	2	0.0112585	0.0277054	2	0	0	0	0	65	0	0	0	0	65	0.0365902	0.0112585	0	0	0	0	65	0	0	0	0	65	0.0365902
Edwardsiella phage PEi21_0	NC_021342	Proteobacteria, Hafniaceae, Caudovirales, Msw3virus, Enterobacterales, Gammaproteobacteria, Bacteria, Viruses, dsDNA viruses, no RNA stage, Myoviridae, Edwardsiella virus PEi21, Edwardsiella	43378	22804	{'T': 10142, 'A': 10432, 'G': 11586, 'C': 11218}	52.5704	46	1.06045	2.01719	46	0	0	0	0	1386	0	0	0	0	1386	3.19517	1.06045	0	0	0	0	1161	0	0	0	0	1161	2.67647
Eidolon helvum papillomavirus 1_0	NC_038521	Pteropodinae, Chordata, Dyoupsilonpapillomavirus 1, Megachiroptera, Viruses, Sarcopterygii, Eidolon, Metazoa, Dyoupsilonpapillomavirus, Firstpapillomavirinae, Mammalia, Eukaryota, Pteropodidae, Papillomaviridae, Craniata, dsDNA viruses, no RNA stage, Chiroptera, Laurasiatheria	7891	3349	{'T': 2116, 'A': 2426, 'G': 1794, 'C': 1555}	42.4408	6	0.76036	1.79158	6	0	0	0	0	187	0	0	0	0	187	2.36979	0.76036	0	0	0	0	144	0	0	0	0	144	1.82486
Eidolon helvum papillomavirus 2_0	NC_033740	Pteropodinae, Psipapillomavirus, Chordata, Megachiroptera, Viruses, Sarcopterygii, Eidolon, Psipapillomavirus 2, Metazoa, Firstpapillomavirinae, Mammalia, Eukaryota, Pteropodidae, Papillomaviridae, Craniata, dsDNA viruses, no RNA stage, Chiroptera, Laurasiatheria	7958	4049	{'T': 1862, 'A': 2047, 'G': 2142, 'C': 1907}	50.8796	34	4.27243	8.39714	34	0	0	0	0	1023	0	0	0	0	1023	12.855	4.27243	0	0	0	0	762	0	0	0	0	762	9.57527
Eidolon helvum papillomavirus 3_0	NC_033745	Pteropodinae, Psipapillomavirus, Chordata, Megachiroptera, Viruses, Sarcopterygii, Eidolon, Psipapillomavirus 3, Metazoa, Firstpapillomavirinae, Mammalia, Eukaryota, Pteropodidae, Papillomaviridae, Craniata, dsDNA viruses, no RNA stage, Chiroptera, Laurasiatheria	7991	3966	{'T': 1885, 'A': 2140, 'G': 2131, 'C': 1835}	49.6308	21	2.62796	5.29501	20	1	0	0	0	621	30	0	0	0	651	8.14666	2.50282	0.125141	0	0	0	569	30	0	0	0	586	7.33325
Eidolon helvum polyomavirus 1_0	NC_020068	Mammalia, Eukaryota, Chordata, Viruses, Alphapolyomavirus, Craniata, Sarcopterygii, dsDNA viruses, no RNA stage, Polyomaviridae, Metazoa, Laurasiatheria, Chiroptera; Megachiroptera; Pteropodidae; Pteropodinae; Eidolon	5294	2255	{'T': 1589, 'A': 1450, 'G': 1140, 'C': 1115}	42.5954	9	1.70004	3.99113	9	0	0	0	0	265	0	0	0	0	265	5.00567	1.70004	0	0	0	0	220	0	0	0	0	220	4.15565
Elephant endotheliotropic herpesvirus 4_0	NC_028379	Proboscidea, Chordata, Afrotheria, Herpesviridae, Viruses, Sarcopterygii, Betaherpesvirinae, unclassified Proboscivirus, Metazoa, Mammalia, Proboscivirus, Eukaryota, Elephas, Elephantidae, Craniata, dsDNA viruses, no RNA stage, Herpesvirales	205896	113865	{'T': 46103, 'A': 45928, 'G': 57021, 'C': 56844}	55.3022	804	3.90488	7.06099	781	19	4	0	0	24454	774	207	0	0	25435	12.3533	3.79318	0.0922796	0.0194273	0	0	18997	774	207	0	0	19681	9.55871
Elephant endotheliotropic herpesvirus 5_0	NC_024696	Proboscidea, Chordata, Afrotheria, Herpesviridae, Viruses, Sarcopterygii, Betaherpesvirinae, unclassified Proboscivirus, Metazoa, Mammalia, Proboscivirus, Eukaryota, Elephas, Elephantidae, Craniata, dsDNA viruses, no RNA stage, Herpesvirales	180800	74944	{'T': 52300, 'A': 53556, 'G': 35985, 'C': 38959}	41.4513	204	1.12832	2.72203	197	6	1	0	0	6463	284	104	0	0	6851	3.78927	1.0896	0.0331858	0.00553097	0	0	5494	284	104	0	0	5796	3.20575
Elephantid betaherpesvirus 1_0	NC_020474	Proboscidea, Chordata, Afrotheria, Herpesviridae, Viruses, Sarcopterygii, Betaherpesvirinae, Metazoa, Mammalia, Proboscivirus, Eukaryota, Craniata, dsDNA viruses, no RNA stage, Herpesvirales	180421	76332	{'T': 52532, 'A': 51557, 'G': 37167, 'C': 39165}	42.3077	237	1.31359	3.10486	231	6	0	0	0	7412	205	0	0	0	7617	4.22179	1.28034	0.0332556	0	0	0	6273	205	0	0	0	6430	3.56389
Emiliania huxleyi virus 86_0	NC_007346	Noelaerhabdaceae, Emiliania, Eukaryota, Coccolithovirus, Phycodnaviridae, Viruses, Haptophyceae, dsDNA viruses, no RNA stage, Isochrysidales	407339	163682	{'T': 121882, 'A': 121775, 'G': 81114, 'C': 82568}	40.1832	332	0.815046	2.02832	307	22	2	1	0	9431	1515	295	148	0	11389	2.79595	0.753672	0.0540091	0.00490992	0.00245496	0	6725	1442	295	148	0	8184	2.00914
Enhydra lutris papillomavirus 1_0	NC_023873	Lambdapapillomavirus, Carnivora, Caniformia, Chordata, Viruses, Sarcopterygii, Lutrinae, Enhydra, Metazoa, Firstpapillomavirinae, Mammalia, Eukaryota, Enhydra lutris, Papillomaviridae, Craniata, Mustelidae, dsDNA viruses, no RNA stage, Lambdapapillomavirus 4, Laurasiatheria	8194	3511	{'T': 2250, 'A': 2433, 'G': 1894, 'C': 1617}	42.8484	13	1.58653	3.70265	13	0	0	0	0	431	0	0	0	0	431	5.25995	1.58653	0	0	0	0	306	0	0	0	0	306	3.73444
Enterobacter phage Arya_0	NC_031048	Proteobacteria, Caudovirales, Enterobacterales, Enterobacter, Gammaproteobacteria, Bacteria, Viruses, Cvm10virus, dsDNA viruses, no RNA stage, Myoviridae, Enterobacteriaceae, unclassified Cvm10virus	41918	22681	{'T': 8950, 'A': 10287, 'G': 11567, 'C': 11114}	54.108	16	0.381698	0.705436	16	0	0	0	0	464	0	0	0	0	464	1.10692	0.381698	0	0	0	0	382	0	0	0	0	382	0.911303
Enterobacter phage CC31_0	NC_014662	Proteobacteria, Escherichia, Caudovirales, Enterobacterales, Escherichia virus CC31, Viruses, Myoviridae, Gammaproteobacteria, Cc31virus, Bacteria, dsDNA viruses, no RNA stage, Tevenvirinae, Enterobacteriaceae	165540	66081	{'T': 50476, 'A': 48983, 'G': 31840, 'C': 34241}	39.9184	8	0.0483267	0.121064	8	0	0	0	0	214	0	0	0	0	214	0.129274	0.0483267	0	0	0	0	172	0	0	0	0	172	0.103902
Enterobacter phage E-2_0	NC_029102	Proteobacteria, Caudovirales, Enterobacterales, Podoviridae, Viruses, T7virus, Enterobacter, Enterobacter cloacae complex, Autographivirinae, Gammaproteobacteria, Bacteria, unclassified T7virus, dsDNA viruses, no RNA stage, Enterobacteriaceae	36051	18256	{'T': 9470, 'A': 8325, 'G': 8539, 'C': 9717}	50.6394	17	0.471554	0.931201	17	0	0	0	0	483	0	0	0	0	483	1.33977	0.471554	0	0	0	0	386	0	0	0	0	386	1.07071
Enterobacter phage E-3_0	NC_028795	Proteobacteria, Caudovirales, Enterobacterales, Podoviridae, Viruses, T7virus, Enterobacter, Enterobacter cloacae complex, Autographivirinae, Gammaproteobacteria, Bacteria, unclassified T7virus, dsDNA viruses, no RNA stage, Enterobacteriaceae	31522	16004	{'T': 8099, 'A': 7419, 'G': 7417, 'C': 8587}	50.7709	17	0.539306	1.06223	17	0	0	0	0	483	0	0	0	0	483	1.53226	0.539306	0	0	0	0	360	0	0	0	0	360	1.14206
Enterobacter phage EcP1_0	NC_019485	Proteobacteria, Caudovirales, Enterobacterales, Enterobacter, Enterobacter cloacae complex, Podoviridae, Gammaproteobacteria, unclassified Podoviridae, Bacteria, Viruses, dsDNA viruses, no RNA stage, Enterobacteriaceae	59080	21786	{'T': 18190, 'A': 19104, 'G': 10929, 'C': 10857}	36.8754	2	0.0338524	0.0918021	2	0	0	0	0	76	0	0	0	0	76	0.128639	0.0338524	0	0	0	0	76	0	0	0	0	76	0.128639
Enterobacter phage Enc34_0	NC_019524	unclassified Siphoviridae, Proteobacteria, Caudovirales, Enterobacterales, Enterobacter, Enterobacter cloacae complex, Gammaproteobacteria, Siphoviridae, Bacteria, Viruses, dsDNA viruses, no RNA stage, Enterobacteriaceae	60496	30904	{'T': 14352, 'A': 15240, 'G': 15915, 'C': 14989}	51.0844	41	0.677731	1.32669	40	1	0	0	0	1185	58	0	0	0	1243	2.05468	0.661201	0.01653	0	0	0	992	58	0	0	0	1050	1.73565
Enterobacter phage PG7_0	NC_023561	Proteobacteria, Caudovirales, Enterobacterales, Viruses, Myoviridae, Enterobacter, Enterobacter cloacae complex, Enterobacter virus PG7, Gammaproteobacteria, Cc31virus, Bacteria, dsDNA viruses, no RNA stage, Tevenvirinae, Enterobacteriaceae	173276	69002	{'T': 52898, 'A': 51376, 'G': 33224, 'C': 35778}	39.822	7	0.040398	0.101446	7	0	0	0	0	218	0	0	0	0	218	0.125811	0.040398	0	0	0	0	174	0	0	0	0	174	0.100418
Enterobacter phage phiEap-1_0	NC_028772	Proteobacteria, Caudovirales, Enterobacterales, Podoviridae, Autographivirinae, unclassified Kp32virus, Gammaproteobacteria, Bacteria, Viruses, Kp32virus, dsDNA viruses, no RNA stage, Enterobacteriaceae	39133	20227	{'T': 8926, 'A': 9980, 'G': 10553, 'C': 9674}	51.6878	17	0.434416	0.840461	16	1	0	0	0	468	28	0	0	0	496	1.26747	0.408862	0.0255539	0	0	0	337	28	0	0	0	365	0.932717
Enterobacter phage phiEap-2_0	NC_028695	Proteobacteria, Caudovirales, Enterobacterales, unclassified Guernseyvirinae, Gammaproteobacteria, Siphoviridae, Bacteria, Viruses, dsDNA viruses, no RNA stage, Guernseyvirinae, Enterobacteriaceae	40491	21044	{'T': 9350, 'A': 10097, 'G': 10527, 'C': 10517}	51.972	11	0.271665	0.522714	11	0	0	0	0	298	0	0	0	0	298	0.735966	0.271665	0	0	0	0	177	0	0	0	0	177	0.437134
Enterobacter phage Tyrion_0	NC_031077	Proteobacteria, Caudovirales, Enterobacterales, Enterobacter, unclassified Epsilon15likevirus, Podoviridae, Gammaproteobacteria, Bacteria, Viruses, dsDNA viruses, no RNA stage, Enterobacteriaceae, Epsilon15virus	41760	21125	{'T': 9914, 'A': 10721, 'G': 10876, 'C': 10249}	50.5867	28	0.670498	1.32544	28	0	0	0	0	794	0	0	0	0	794	1.90134	0.670498	0	0	0	0	626	0	0	0	0	626	1.49904
Enterobacteria phage 13a_0	NC_011045	Proteobacteria, Escherichia, Caudovirales, Enterobacterales, Podoviridae, Viruses, T7virus, Autographivirinae, Gammaproteobacteria, Bacteria, unclassified T7virus, dsDNA viruses, no RNA stage, Enterobacteriaceae	38841	18795	{'T': 9564, 'A': 10482, 'G': 10026, 'C': 8769}	48.3896	15	0.38619	0.798085	15	0	0	0	0	390	0	0	0	0	390	1.00409	0.38619	0	0	0	0	296	0	0	0	0	296	0.762081
Enterobacteria phage 285P_0	NC_015249	Proteobacteria, Escherichia, Caudovirales, Enterobacterales, Podoviridae, Viruses, T7virus, Autographivirinae, Gammaproteobacteria, Bacteria, unclassified T7virus, dsDNA viruses, no RNA stage, Enterobacteriaceae	39270	19137	{'T': 9686, 'A': 10447, 'G': 10188, 'C': 8949}	48.7319	7	0.178253	0.365784	7	0	0	0	0	194	0	0	0	0	194	0.494016	0.178253	0	0	0	0	175	0	0	0	0	175	0.445633
Enterobacteria phage 933W_0	NC_000924	Proteobacteria, Escherichia, Caudovirales, Enterobacterales, Podoviridae, Escherichia virus 933W, Viruses, Gammaproteobacteria, Bacteria, dsDNA viruses, no RNA stage, Nona33virus, Sepvirinae, Enterobacteriaceae	61670	30445	{'T': 15261, 'A': 15964, 'G': 16388, 'C': 14057}	49.3676	68	1.10264	2.23354	67	1	0	0	0	1964	30	0	0	0	1994	3.23334	1.08643	0.0162153	0	0	0	1484	30	0	0	0	1514	2.455
Enterobacteria phage 9g_0	NC_024146	Escherichia virus 9g, Proteobacteria, Escherichia, Caudovirales, Enterobacterales, Gammaproteobacteria, Siphoviridae, Nonagvirus, Bacteria, Viruses, dsDNA viruses, no RNA stage, Enterobacteriaceae	56702	24889	{'T': 15899, 'A': 15914, 'G': 12422, 'C': 12467}	43.8944	13	0.229269	0.522319	13	0	0	0	0	385	0	0	0	0	385	0.678988	0.229269	0	0	0	0	311	0	0	0	0	311	0.548482
Enterobacteria phage BA14_0	NC_011040	Proteobacteria, Escherichia, Caudovirales, Enterobacterales, Podoviridae, Viruses, T7virus, Autographivirinae, Gammaproteobacteria, Bacteria, unclassified T7virus, dsDNA viruses, no RNA stage, Enterobacteriaceae	39816	19421	{'T': 9855, 'A': 10540, 'G': 10347, 'C': 9074}	48.7769	12	0.301386	0.617888	10	2	0	0	0	282	56	0	0	0	338	0.848905	0.251155	0.0502311	0	0	0	263	56	0	0	0	297	0.745931
Enterobacteria phage BP-4795_0	NC_004813	unclassified Siphoviridae, Proteobacteria, Escherichia, Caudovirales, Enterobacterales, Gammaproteobacteria, Siphoviridae, Bacteria, Viruses, dsDNA viruses, no RNA stage, Enterobacteriaceae	57930	29317	{'T': 14097, 'A': 14516, 'G': 15957, 'C': 13360}	50.6076	77	1.32919	2.62646	74	3	0	0	0	2137	88	0	0	0	2225	3.84084	1.2774	0.0517866	0	0	0	1611	69	0	0	0	1615	2.78785
Enterobacteria phage Bp7_0	NC_019500	Proteobacteria, Escherichia, Caudovirales, Enterobacterales, Js98virus, Viruses, Myoviridae, Gammaproteobacteria, Bacteria, dsDNA viruses, no RNA stage, Escherichia virus Bp7, Tevenvirinae, Enterobacteriaceae	168066	66374	{'T': 50221, 'K': 1, 'A': 51467, 'G': 34216, 'C': 32158, 'M': 1, 'S': 2}	39.4928	14	0.0833006	0.210926	14	0	0	0	0	424	0	0	0	0	424	0.252282	0.0833006	0	0	0	0	360	0	0	0	0	360	0.214202
Enterobacteria phage cdtI_0	NC_009514	unclassified Siphoviridae, Proteobacteria, Escherichia, Caudovirales, Enterobacterales, Gammaproteobacteria, Siphoviridae, Bacteria, Viruses, dsDNA viruses, no RNA stage, Enterobacteriaceae	47021	23095	{'T': 11792, 'A': 12134, 'G': 12676, 'C': 10419}	49.1164	59	1.25476	2.55467	59	0	0	0	0	1736	0	0	0	0	1736	3.69197	1.25476	0	0	0	0	1284	0	0	0	0	1284	2.73069
Enterobacteria phage EcoDS1_0	NC_011042	Proteobacteria, Escherichia, Caudovirales, Enterobacterales, Podoviridae, Viruses, T7virus, Autographivirinae, Gammaproteobacteria, Bacteria, unclassified T7virus, dsDNA viruses, no RNA stage, Enterobacteriaceae	39252	19604	{'T': 9266, 'A': 10382, 'G': 10425, 'C': 9179}	49.944	13	0.331193	0.66313	13	0	0	0	0	366	0	0	0	0	366	0.932437	0.331193	0	0	0	0	354	0	0	0	0	354	0.901865
Enterobacteria phage ES18_0	NC_006949	unclassified Siphoviridae, Proteobacteria, Salmonella, Salmonella enterica, Caudovirales, Enterobacterales, Gammaproteobacteria, Siphoviridae, Bacteria, Viruses, dsDNA viruses, no RNA stage, Enterobacteriaceae	46900	22790	{'T': 11602, 'A': 12508, 'G': 11806, 'C': 10984}	48.5928	36	0.767591	1.57964	35	1	0	0	0	1009	32	0	0	0	1041	2.21962	0.746269	0.021322	0	0	0	773	32	0	0	0	805	1.71642
Enterobacteria phage fiAA91-ss_0	NC_022750	Proteobacteria, Caudovirales, Enterobacterales, Peduovirinae, Viruses, Myoviridae, P2virus, Gammaproteobacteria, Bacteria, dsDNA viruses, no RNA stage, unclassified P2virus, Shigella, Enterobacteriaceae	33628	17455	{'T': 7859, 'A': 8314, 'G': 9198, 'C': 8257}	51.9061	14	0.41632	0.802062	14	0	0	0	0	408	0	0	0	0	408	1.21327	0.41632	0	0	0	0	328	0	0	0	0	328	0.975378
Enterobacteria phage GEC-3S_0	NC_025425	Proteobacteria, Escherichia, Caudovirales, Enterobacterales, unclassified Rb49virus, Viruses, Myoviridae, Gammaproteobacteria, Bacteria, dsDNA viruses, no RNA stage, Tevenvirinae, Enterobacteriaceae, Rb49virus	163424	66266	{'T': 50160, 'A': 46998, 'G': 31223, 'C': 35043}	40.5485	25	0.152976	0.377267	25	0	0	0	0	749	0	0	0	0	749	0.458317	0.152976	0	0	0	0	660	0	0	0	0	660	0.403857
Enterobacteria phage HK106_0	NC_019768	Proteobacteria, Escherichia, Caudovirales, Enterobacterales, Gammaproteobacteria, Siphoviridae, Hk97virus, Bacteria, Viruses, Escherichia virus HK106, dsDNA viruses, no RNA stage, Enterobacteriaceae	41468	20461	{'T': 10145, 'A': 10862, 'G': 10392, 'C': 10069}	49.3417	33	0.795794	1.61282	33	0	0	0	0	979	0	0	0	0	979	2.36086	0.795794	0	0	0	0	839	0	0	0	0	839	2.02325
Enterobacteria phage HK140_0	NC_019710	Proteobacteria, Escherichia, Caudovirales, unclassified Hk97virus, Enterobacterales, Gammaproteobacteria, Siphoviridae, Hk97virus, Bacteria, Viruses, dsDNA viruses, no RNA stage, Enterobacteriaceae	40710	20319	{'T': 9791, 'A': 10600, 'G': 10415, 'C': 9904}	49.9116	38	0.933432	1.87017	38	0	0	0	0	1103	0	0	0	0	1103	2.70941	0.933432	0	0	0	0	837	0	0	0	0	837	2.05601
Enterobacteria phage HK225_0	NC_019717	unclassified Siphoviridae, Proteobacteria, Escherichia, Caudovirales, Enterobacterales, Gammaproteobacteria, Siphoviridae, Bacteria, Viruses, dsDNA viruses, no RNA stage, Enterobacteriaceae	45366	23570	{'T': 10622, 'A': 11174, 'G': 12262, 'C': 11308}	51.9552	38	0.837632	1.61222	38	0	0	0	0	1159	0	0	0	0	1159	2.55478	0.837632	0	0	0	0	948	0	0	0	0	948	2.08967
Enterobacteria phage IME08_0	NC_014260	Proteobacteria, Escherichia, Escherichia virus IME08, Caudovirales, Enterobacterales, Js98virus, Viruses, Myoviridae, Gammaproteobacteria, Bacteria, dsDNA viruses, no RNA stage, Tevenvirinae, Enterobacteriaceae	172253	68196	{'T': 52599, 'A': 51458, 'G': 33176, 'C': 35020}	39.5906	5	0.0290271	0.0733181	5	0	0	0	0	145	0	0	0	0	145	0.0841785	0.0290271	0	0	0	0	145	0	0	0	0	145	0.0841785
Enterobacteria phage IME10_0	NC_019501	Proteobacteria, Escherichia, unclassified P22likevirus, Caudovirales, Enterobacterales, Podoviridae, P22virus, Gammaproteobacteria, Bacteria, Viruses, dsDNA viruses, no RNA stage, Enterobacteriaceae	39646	18830	{'T': 10072, 'A': 10744, 'G': 9575, 'C': 9255}	47.4953	11	0.277455	0.584174	11	0	0	0	0	298	0	0	0	0	298	0.751652	0.277455	0	0	0	0	229	0	0	0	0	229	0.577612
Enterobacteria phage J8-65_0	NC_025445	Proteobacteria, Escherichia, Caudovirales, Enterobacterales, Podoviridae, Autographivirinae, Gammaproteobacteria, unclassified Autographivirinae, Bacteria, Viruses, dsDNA viruses, no RNA stage, Enterobacteriaceae	40981	22821	{'T': 8657, 'A': 9503, 'G': 11920, 'C': 10901}	55.6868	24	0.585637	1.05166	24	0	0	0	0	680	0	0	0	0	680	1.65931	0.585637	0	0	0	0	481	0	0	0	0	481	1.17371
Enterobacteria phage JenK1_0	NC_029021	Proteobacteria, Escherichia, Caudovirales, Enterobacterales, Gammaproteobacteria, Siphoviridae, Nonagvirus, Bacteria, Viruses, dsDNA viruses, no RNA stage, Escherichia virus JenK1, Enterobacteriaceae	60747	26645	{'T': 17067, 'A': 17035, 'G': 13303, 'C': 13342}	43.8622	18	0.296311	0.675549	18	0	0	0	0	575	0	0	0	0	575	0.946549	0.296311	0	0	0	0	500	0	0	0	0	500	0.823086
Enterobacteria phage JenP1_0	NC_029028	Escherichia virus JenP1, Proteobacteria, Escherichia, Caudovirales, Enterobacterales, Gammaproteobacteria, Siphoviridae, Nonagvirus, Bacteria, Viruses, dsDNA viruses, no RNA stage, Enterobacteriaceae	60754	26265	{'T': 17158, 'A': 17331, 'G': 13113, 'C': 13152}	43.2317	13	0.213978	0.494955	13	0	0	0	0	438	0	0	0	0	438	0.72094	0.213978	0	0	0	0	393	0	0	0	0	393	0.646871
Enterobacteria phage JenP2_0	NC_028997	Proteobacteria, Escherichia, Caudovirales, Enterobacterales, Gammaproteobacteria, Siphoviridae, Nonagvirus, Bacteria, Viruses, dsDNA viruses, no RNA stage, Enterobacteriaceae, Escherichia virus JenP2	59802	25843	{'T': 16963, 'A': 16996, 'G': 12917, 'C': 12926}	43.2143	18	0.300993	0.696514	18	0	0	0	0	541	0	0	0	0	541	0.904652	0.300993	0	0	0	0	443	0	0	0	0	443	0.740778
Enterobacteria phage JS10_0	NC_012741	Proteobacteria, Escherichia, Caudovirales, Enterobacterales, Js98virus, Viruses, Myoviridae, Gammaproteobacteria, Bacteria, dsDNA viruses, no RNA stage, Tevenvirinae, Escherichia virus JS10, Enterobacteriaceae	171451	67749	{'T': 52515, 'A': 51187, 'G': 32980, 'C': 34769}	39.5151	11	0.0641583	0.162364	11	0	0	0	0	332	0	0	0	0	332	0.193641	0.0641583	0	0	0	0	266	0	0	0	0	266	0.155146
Enterobacteria phage K1F_0	NC_007456	Proteobacteria, Escherichia, Caudovirales, Enterobacterales, Podoviridae, Viruses, T7virus, Autographivirinae, Gammaproteobacteria, Bacteria, unclassified T7virus, dsDNA viruses, no RNA stage, Enterobacteriaceae	39704	19763	{'T': 9529, 'A': 10412, 'G': 10555, 'C': 9208}	49.7758	13	0.327423	0.657795	13	0	0	0	0	377	0	0	0	0	377	0.949526	0.327423	0	0	0	0	365	0	0	0	0	365	0.919303
Enterobacteria phage mEp043 c-1_0	NC_019706	unclassified Siphoviridae, Proteobacteria, Escherichia, Caudovirales, Enterobacterales, Gammaproteobacteria, Siphoviridae, Bacteria, Viruses, dsDNA viruses, no RNA stage, Enterobacteriaceae	42780	21728	{'T': 10298, 'A': 10754, 'G': 11138, 'C': 10590}	50.7901	41	0.958392	1.88697	40	1	0	0	0	1167	29	0	0	0	1196	2.7957	0.935016	0.0233754	0	0	0	1028	29	0	0	0	1034	2.41702
Enterobacteria phage mEp235_0	NC_019708	Proteobacteria, Escherichia, Caudovirales, unclassified Hk97virus, Enterobacterales, Gammaproteobacteria, Siphoviridae, Hk97virus, Bacteria, Viruses, dsDNA viruses, no RNA stage, Enterobacteriaceae	37595	18803	{'T': 9049, 'A': 9743, 'G': 9759, 'C': 9044}	50.0146	31	0.824578	1.64867	31	0	0	0	0	875	0	0	0	0	875	2.32744	0.824578	0	0	0	0	724	0	0	0	0	724	1.92579
Enterobacteria phage mEp237_0	NC_019704	unclassified Siphoviridae, Proteobacteria, Escherichia, Caudovirales, Enterobacterales, Gammaproteobacteria, Siphoviridae, Bacteria, Viruses, dsDNA viruses, no RNA stage, Enterobacteriaceae	44375	22823	{'T': 10446, 'A': 11106, 'G': 11870, 'C': 10953}	51.4321	36	0.811268	1.57736	36	0	0	0	0	1127	0	0	0	0	1127	2.53972	0.811268	0	0	0	0	1013	0	0	0	0	1013	2.28282
Enterobacteria phage mEp460_0	NC_019716	unclassified Siphoviridae, Proteobacteria, Escherichia, Caudovirales, Enterobacterales, Gammaproteobacteria, Siphoviridae, Bacteria, Viruses, dsDNA viruses, no RNA stage, Enterobacteriaceae	44510	22644	{'N': 2, 'T': 10819, 'A': 11045, 'G': 12330, 'C': 10314}	50.874	49	1.10088	2.16393	49	0	0	0	0	1389	0	0	0	0	1389	3.12065	1.10088	0	0	0	0	1134	0	0	0	0	1134	2.54774
Enterobacteria phage P4_0	NC_001609	unclassified Caudovirales, Caudovirales, Peduovirinae, Viruses, dsDNA viruses, no RNA stage, Myoviridae, P2virus, Bacteria; Proteobacteria; Gammaproteobacteria; Enterobacterales; Enterobacteriaceae; Escherichia	11624	5757	{'T': 2859, 'A': 3008, 'G': 2893, 'C': 2864}	49.5268	17	1.46249	2.95293	17	0	0	0	0	501	0	0	0	0	501	4.31005	1.46249	0	0	0	0	351	0	0	0	0	351	3.01961
Enterobacteria phage P88_0	NC_026014	Proteobacteria, Escherichia, Caudovirales, Enterobacterales, Peduovirinae, Viruses, Myoviridae, P2virus, Gammaproteobacteria, Bacteria, dsDNA viruses, no RNA stage, unclassified P2virus, Enterobacteriaceae	35814	18935	{'T': 7791, 'A': 9088, 'G': 9235, 'C': 9700}	52.8704	26	0.725973	1.37312	26	0	0	0	0	763	0	0	0	0	763	2.13045	0.725973	0	0	0	0	580	0	0	0	0	580	1.61948
Enterobacteria phage Phi1_0	NC_009821	Proteobacteria, Escherichia, Caudovirales, Enterobacterales, Viruses, Myoviridae, Escherichia virus phi1, Gammaproteobacteria, Bacteria, dsDNA viruses, no RNA stage, Tevenvirinae, Enterobacteriaceae, Rb49virus	164270	66528	{'T': 50381, 'A': 47361, 'G': 31320, 'C': 35208}	40.4992	30	0.182626	0.450938	30	0	0	0	0	896	0	0	0	0	896	0.545443	0.182626	0	0	0	0	841	0	0	0	0	841	0.511962
Enterobacteria phage phi80_0	NC_021190	unclassified Siphoviridae, Proteobacteria, Escherichia, Caudovirales, Enterobacterales, Gammaproteobacteria, Siphoviridae, Bacteria, Viruses, dsDNA viruses, no RNA stage, Enterobacteriaceae	46150	24059	{'T': 10654, 'A': 11437, 'G': 12374, 'C': 11685}	52.1322	37	0.801733	1.53789	36	1	0	0	0	1072	29	0	0	0	1101	2.3857	0.780065	0.0216685	0	0	0	923	29	0	0	0	929	2.013
Enterobacteria phage phi92_0	NC_023693	unclassified Myoviridae, Proteobacteria, Escherichia, Caudovirales, Enterobacterales, Gammaproteobacteria, Bacteria, Viruses, dsDNA viruses, no RNA stage, Myoviridae, Enterobacteriaceae	148612	55632	{'T': 46579, 'A': 46401, 'G': 27156, 'C': 28476}	37.4344	33	0.222055	0.593184	30	3	0	0	0	854	91	0	0	0	945	0.635884	0.201868	0.0201868	0	0	0	772	91	0	0	0	819	0.5511
Enterobacteria phage phiEcoM-GJ1_0	NC_010106	unclassified Myoviridae, Proteobacteria, Escherichia, Caudovirales, Enterobacterales, Gammaproteobacteria, Bacteria, Viruses, dsDNA viruses, no RNA stage, Myoviridae, Enterobacteriaceae	52975	23321	{'T': 14519, 'A': 15135, 'G': 12186, 'C': 11135}	44.0227	11	0.207645	0.471678	11	0	0	0	0	320	0	0	0	0	320	0.604059	0.207645	0	0	0	0	297	0	0	0	0	297	0.560642
Enterobacteria phage phiP27_0	NC_003356	unclassified Myoviridae, Proteobacteria, Escherichia, Caudovirales, Enterobacterales, Gammaproteobacteria, Bacteria, Viruses, dsDNA viruses, no RNA stage, Myoviridae, Enterobacteriaceae	42575	21011	{'T': 10774, 'A': 10790, 'G': 11481, 'C': 9530}	49.3506	43	1.00998	2.04655	42	1	0	0	0	1216	29	0	0	0	1245	2.92425	0.986494	0.023488	0	0	0	941	29	0	0	0	970	2.27833
Enterobacteria phage PRD1_0	NC_001421	Pseudomonadales, Proteobacteria, Pseudomonas virus PRD1, Gammaproteobacteria, Bacteria, Pseudomonadaceae, Viruses, Tectiviridae, dsDNA viruses, no RNA stage, Pseudomonas, Alphatectivirus, Pseudomonas aeruginosa group	14927	7180	{'T': 3798, 'A': 3949, 'G': 3841, 'C': 3339}	48.1008	18	1.20587	2.50696	18	0	0	0	0	572	0	0	0	0	572	3.83198	1.20587	0	0	0	0	519	0	0	0	0	519	3.47692
Enterobacteria phage RB27_0	NC_025448	Proteobacteria, Escherichia, Caudovirales, Enterobacterales, Viruses, T4virus, Myoviridae, unclassified T4virus, Gammaproteobacteria, Bacteria, dsDNA viruses, no RNA stage, Tevenvirinae, Enterobacteriaceae	165179	58614	{'N': 1, 'T': 53724, 'A': 52840, 'G': 27513, 'C': 31101}	35.4851	16	0.0968646	0.272972	16	0	0	0	0	455	0	0	0	0	455	0.275459	0.0968646	0	0	0	0	349	0	0	0	0	349	0.211286
Enterobacteria phage RB49_0	NC_005066	Proteobacteria, Escherichia, Caudovirales, Enterobacterales, Viruses, Escherichia virus RB49, Myoviridae, Gammaproteobacteria, Bacteria, dsDNA viruses, no RNA stage, Tevenvirinae, Enterobacteriaceae, Rb49virus	164018	66332	{'T': 50420, 'A': 47266, 'G': 31253, 'C': 35079}	40.4419	29	0.17681	0.437195	29	0	0	0	0	865	0	0	0	0	865	0.527381	0.17681	0	0	0	0	744	0	0	0	0	744	0.453609
Enterobacteria phage RB51_0	NC_012635	Proteobacteria, Escherichia, Caudovirales, Enterobacterales, Viruses, T4virus, Myoviridae, unclassified T4virus, Gammaproteobacteria, Bacteria, dsDNA viruses, no RNA stage, Tevenvirinae, Enterobacteriaceae	168394	59364	{'T': 55086, 'A': 53944, 'G': 27802, 'C': 31562}	35.253	10	0.0593845	0.168452	10	0	0	0	0	320	0	0	0	0	320	0.190031	0.0593845	0	0	0	0	274	0	0	0	0	274	0.162714
Enterobacteria phage RB68_0	NC_027979	Proteobacteria, Escherichia, Caudovirales, Enterobacterales, Enterobacteria phage RB51, Viruses, T4virus, Myoviridae, unclassified T4virus, Gammaproteobacteria, Bacteria, dsDNA viruses, no RNA stage, Tevenvirinae, Enterobacteriaceae	168401	59365	{'T': 55087, 'A': 53949, 'G': 27801, 'C': 31564}	35.2522	10	0.0593821	0.168449	10	0	0	0	0	320	0	0	0	0	320	0.190023	0.0593821	0	0	0	0	274	0	0	0	0	274	0.162707
Enterobacteria phage RB69_0	NC_004928	Proteobacteria, Escherichia, Caudovirales, Enterobacterales, Viruses, Rb69virus, Myoviridae, Escherichia virus RB69, Gammaproteobacteria, Bacteria, dsDNA viruses, no RNA stage, Tevenvirinae, Enterobacteriaceae	167560	63096	{'T': 53214, 'A': 51250, 'G': 30545, 'C': 32551}	37.6558	7	0.0417761	0.110942	7	0	0	0	0	217	0	0	0	0	217	0.129506	0.0417761	0	0	0	0	194	0	0	0	0	194	0.115779
Enterobacteria phage Sf101_0	NC_027398	Proteobacteria, unclassified P22likevirus, Caudovirales, Enterobacterales, Podoviridae, P22virus, Gammaproteobacteria, Bacteria, Viruses, dsDNA viruses, no RNA stage, Shigella, Enterobacteriaceae	38742	18381	{'T': 9754, 'A': 10607, 'G': 9421, 'C': 8960}	47.4446	20	0.516236	1.08808	20	0	0	0	0	556	0	0	0	0	556	1.43513	0.516236	0	0	0	0	441	0	0	0	0	441	1.1383
Enterobacteria phage SfI_0	NC_027339	unclassified Myoviridae, Proteobacteria, Caudovirales, Enterobacterales, Gammaproteobacteria, Bacteria, Viruses, dsDNA viruses, no RNA stage, Shigella, Myoviridae, Enterobacteriaceae	38389	19239	{'T': 9383, 'A': 9767, 'G': 10123, 'C': 9116}	50.1159	30	0.781474	1.55933	30	0	0	0	0	886	0	0	0	0	886	2.30795	0.781474	0	0	0	0	776	0	0	0	0	776	2.02141
Enterobacteria phage SfV_0	NC_003444	unclassified Myoviridae, Proteobacteria, Caudovirales, Enterobacterales, Gammaproteobacteria, Bacteria, Viruses, dsDNA viruses, no RNA stage, Shigella, Myoviridae, Enterobacteriaceae	37074	18822	{'T': 9048, 'A': 9204, 'G': 10083, 'C': 8739}	50.7687	32	0.863139	1.70014	32	0	0	0	0	942	0	0	0	0	942	2.54086	0.863139	0	0	0	0	853	0	0	0	0	853	2.3008
Enterobacteria phage ST104_0	NC_005841	Proteobacteria, Salmonella, Caudovirales, Enterobacterales, Podoviridae, Viruses, Salmonella enterica, unclassified P22likevirus, P22virus, Gammaproteobacteria, Bacteria, dsDNA viruses, no RNA stage, Enterobacteriaceae	41391	19632	{'T': 10434, 'A': 11325, 'G': 9948, 'C': 9684}	47.4306	19	0.459037	0.967808	19	0	0	0	0	544	0	0	0	0	544	1.3143	0.459037	0	0	0	0	405	0	0	0	0	405	0.978474
Enterobacteria phage T3_0	NC_003298	Proteobacteria, Escherichia, Caudovirales, Enterobacterales, Podoviridae, Viruses, T7virus, Autographivirinae, Gammaproteobacteria, Bacteria, unclassified T7virus, dsDNA viruses, no RNA stage, Enterobacteriaceae	38208	19066	{'T': 9049, 'A': 10093, 'G': 10131, 'C': 8935}	49.9005	15	0.392588	0.786741	15	0	0	0	0	488	0	0	0	0	488	1.27722	0.392588	0	0	0	0	445	0	0	0	0	445	1.16468
Enterobacteria phage T7_0	NC_001604	Proteobacteria, Escherichia, Caudovirales, Enterobacterales, Podoviridae, Viruses, T7virus, Autographivirinae, Gammaproteobacteria, Bacteria, dsDNA viruses, no RNA stage, Escherichia virus T7, Enterobacteriaceae	39937	19329	{'T': 9766, 'A': 10842, 'G': 10291, 'C': 9038}	48.3987	8	0.200315	0.413886	8	0	0	0	0	214	0	0	0	0	214	0.535844	0.200315	0	0	0	0	194	0	0	0	0	194	0.485765
Enterobacteria phage UAB_Phi20_0	NC_031019	Proteobacteria, Salmonella, Caudovirales, Enterobacterales, Podoviridae, Viruses, Salmonella enterica, unclassified P22likevirus, P22virus, Gammaproteobacteria, Bacteria, dsDNA viruses, no RNA stage, Enterobacteriaceae	41809	19751	{'T': 10558, 'A': 11500, 'G': 9982, 'C': 9769}	47.241	22	0.526202	1.11387	22	0	0	0	0	623	0	0	0	0	623	1.49011	0.526202	0	0	0	0	496	0	0	0	0	496	1.18635
Enterobacteria phage UAB_Phi78_0	NC_020414	Proteobacteria, Salmonella, Caudovirales, Enterobacterales, Podoviridae, Viruses, Salmonella enterica, unclassified Sp6virus, Autographivirinae, Sp6virus, Gammaproteobacteria, Bacteria, dsDNA viruses, no RNA stage, Enterobacteriaceae	43931	20826	{'T': 11009, 'A': 12096, 'G': 11542, 'C': 9284}	47.4062	10	0.22763	0.480169	10	0	0	0	0	265	0	0	0	0	265	0.603219	0.22763	0	0	0	0	196	0	0	0	0	196	0.446154
Enterobacteria phage vB_EcoM_VR5_0	NC_028881	Proteobacteria, Escherichia, Caudovirales, Enterobacterales, Js98virus, Viruses, Escherichia virus VR5, Myoviridae, Gammaproteobacteria, Bacteria, dsDNA viruses, no RNA stage, Tevenvirinae, Enterobacteriaceae	170473	67001	{'T': 52211, 'A': 51261, 'G': 32456, 'C': 34545}	39.303	7	0.0410622	0.104476	7	0	0	0	0	206	0	0	0	0	206	0.12084	0.0410622	0	0	0	0	206	0	0	0	0	206	0.12084
Enterobacteria phage vB_EcoP_ACG-C91_0	NC_019403	Proteobacteria, Escherichia, Caudovirales, Enterobacterales, Podoviridae, Viruses, unclassified Sp6virus, Autographivirinae, Sp6virus, Gammaproteobacteria, Bacteria, dsDNA viruses, no RNA stage, Enterobacteriaceae	43731	19802	{'T': 11550, 'A': 12379, 'G': 10965, 'C': 8837}	45.2814	16	0.365873	0.807999	15	1	0	0	0	427	38	0	0	0	465	1.06332	0.343006	0.0228671	0	0	0	291	38	0	0	0	314	0.718026
Enterobacteria phage vB_EcoS_NBD2_0	NC_031050	Proteobacteria, Escherichia, Caudovirales, Enterobacterales, Gammaproteobacteria, Siphoviridae, Bacteria, Viruses, dsDNA viruses, no RNA stage, Tunavirinae, Enterobacteriaceae, unclassified Tunavirinae	51802	25806	{'T': 12124, 'A': 13872, 'G': 13291, 'C': 12515}	49.8166	19	0.366781	0.736263	19	0	0	0	0	524	0	0	0	0	524	1.01154	0.366781	0	0	0	0	370	0	0	0	0	370	0.714258
Enterobacteria phage vB_EcoS_Rogue1_0	NC_019718	Proteobacteria, Escherichia, Caudovirales, Enterobacterales, Siphoviridae, Rogue1virus, Viruses, Tunavirinae, Gammaproteobacteria, Escherichia virus Rogue1, Bacteria, dsDNA viruses, no RNA stage, Enterobacteriaceae	45805	20252	{'T': 12253, 'A': 13300, 'G': 10852, 'C': 9400}	44.2135	8	0.174653	0.395023	8	0	0	0	0	231	0	0	0	0	231	0.504312	0.174653	0	0	0	0	212	0	0	0	0	212	0.462832
Enterobacteria phage vB_KleM-RaK2_0	NC_019526	Klebsiella, unclassified Myoviridae, Proteobacteria, Caudovirales, Enterobacterales, Gammaproteobacteria, Bacteria, Viruses, dsDNA viruses, no RNA stage, Myoviridae, Enterobacteriaceae	345809	109628	{'T': 111310, 'A': 124871, 'G': 59480, 'C': 50148}	31.7019	29	0.0838613	0.264531	29	0	0	0	0	820	0	0	0	0	820	0.237125	0.0838613	0	0	0	0	695	0	0	0	0	695	0.200978
Enterobacteria phage VT2phi_272_0	NC_028656	Proteobacteria, Escherichia, Caudovirales, unclassified Tl2011virus, Enterobacterales, Podoviridae, Viruses, Gammaproteobacteria, Bacteria, dsDNA viruses, no RNA stage, Tl2011virus, Sepvirinae, Enterobacteriaceae	65955	33046	{'N': 2, 'T': 16321, 'A': 16586, 'G': 17774, 'C': 15272}	50.1039	73	1.10682	2.20904	72	1	0	0	0	2188	30	0	0	0	2218	3.3629	1.09165	0.0151619	0	0	0	1799	30	0	0	0	1829	2.7731
Enterobacteria phage VT2-Sakai_0	NC_000902	Proteobacteria, Escherichia, Caudovirales, Enterobacterales, Podoviridae, Viruses, Gammaproteobacteria, Bacteria, dsDNA viruses, no RNA stage, Nona33virus, Sepvirinae, unclassified Nona33virus, Enterobacteriaceae	60942	30418	{'T': 14900, 'A': 15624, 'G': 16398, 'C': 14020}	49.913	71	1.16504	2.33414	70	1	0	0	0	2056	30	0	0	0	2086	3.42293	1.14863	0.016409	0	0	0	1603	30	0	0	0	1633	2.6796
Enterobacteria phage YYZ-2008_0	NC_011356	unclassified Siphoviridae, Proteobacteria, Escherichia, Caudovirales, Enterobacterales, Gammaproteobacteria, Siphoviridae, Bacteria, Viruses, dsDNA viruses, no RNA stage, Enterobacteriaceae	54896	28060	{'N': 8, 'T': 13186, 'A': 13641, 'G': 15240, 'C': 12820, 'Y': 1}	51.1148	84	1.53017	2.99359	81	3	0	0	0	2293	82	0	0	0	2375	4.32636	1.47552	0.0546488	0	0	0	1774	82	0	0	0	1811	3.29897
Enterobacterial phage mEp213_0	NC_019720	unclassified Siphoviridae, Proteobacteria, Escherichia, Caudovirales, Enterobacterales, Gammaproteobacteria, Siphoviridae, Bacteria, Viruses, dsDNA viruses, no RNA stage, Enterobacteriaceae	44120	22491	{'T': 10608, 'A': 11021, 'G': 11498, 'C': 10993}	50.9769	42	0.951949	1.86741	41	1	0	0	0	1214	29	0	0	0	1243	2.81732	0.929284	0.0226655	0	0	0	1066	29	0	0	0	1072	2.42974
Enterobacterial phage mEp390_0	NC_019721	Proteobacteria, Escherichia, Caudovirales, unclassified Hk97virus, Enterobacterales, Gammaproteobacteria, Siphoviridae, Hk97virus, Bacteria, Viruses, dsDNA viruses, no RNA stage, Enterobacteriaceae	40029	20686	{'T': 9408, 'A': 9935, 'G': 10611, 'C': 10075}	51.6775	37	0.92433	1.78865	37	0	0	0	0	1082	0	0	0	0	1082	2.70304	0.92433	0	0	0	0	867	0	0	0	0	867	2.16593
Enterobacteriaphage UAB_Phi87_0	NC_027360	Proteobacteria, Salmonella, Caudovirales, Enterobacterales, Viruses, Myoviridae, Ounavirinae, Salmonella enterica, Felixo1virus, Salmonella virus UAB87, Gammaproteobacteria, Bacteria, dsDNA viruses, no RNA stage, Enterobacteriaceae	87603	34066	{'T': 27804, 'A': 25733, 'G': 16051, 'C': 18015}	38.8868	17	0.194057	0.499031	17	0	0	0	0	518	0	0	0	0	518	0.591304	0.194057	0	0	0	0	476	0	0	0	0	476	0.54336
Enterococcus phage BC611_0	NC_018086	Enterococcus, Bacilli, Caudovirales, Enterococcus virus BC611, Siphoviridae, Enterococcaceae, Sap6virus, Bacteria, Viruses, dsDNA viruses, no RNA stage, Lactobacillales, Firmicutes	53996	21841	{'T': 14340, 'A': 17815, 'G': 11728, 'C': 10113}	40.4493	20	0.370398	0.915709	20	0	0	0	0	659	0	0	0	0	659	1.22046	0.370398	0	0	0	0	456	0	0	0	0	456	0.844507
Enterococcus phage ECP3_0	NC_027335	Enterococcus, Bacilli, Caudovirales, Enterococcaceae, Bacteria, Viruses, Spounavirinae, dsDNA viruses, no RNA stage, unclassified Spounavirinae, Lactobacillales, Myoviridae, Firmicutes	145518	52253	{'T': 50689, 'A': 42576, 'G': 23935, 'C': 28318}	35.9083	55	0.37796	1.05257	55	0	0	0	0	1685	0	0	0	0	1685	1.15793	0.37796	0	0	0	0	1545	0	0	0	0	1545	1.06172
Enterococcus phage Ec-ZZ2_0	NC_031260	Enterococcus, unclassified Siphoviridae, Bacilli, Caudovirales, Siphoviridae, Enterococcaceae, Bacteria, Viruses, dsDNA viruses, no RNA stage, Lactobacillales, Firmicutes	41170	14243	{'T': 13295, 'A': 13632, 'G': 7155, 'C': 7088}	34.5956	6	0.145737	0.42126	6	0	0	0	0	176	0	0	0	0	176	0.427496	0.145737	0	0	0	0	176	0	0	0	0	176	0.427496
Enterococcus phage EF62phi_0	NC_017732	Enterococcus, Bacilli, Caudovirales, unclassified Picovirinae, Podoviridae, Picovirinae, Enterococcaceae, Bacteria, Viruses, dsDNA viruses, no RNA stage, Lactobacillales, Firmicutes	30505	9962	{'T': 8988, 'A': 11555, 'G': 5728, 'C': 4234}	32.6569	7	0.229471	0.70267	7	0	0	0	0	210	0	0	0	0	210	0.688412	0.229471	0	0	0	0	210	0	0	0	0	210	0.688412
Enterococcus phage EfaCPT1_0	NC_025465	Enterococcus, unclassified Siphoviridae, Bacilli, Caudovirales, Siphoviridae, Enterococcaceae, Bacteria, Viruses, dsDNA viruses, no RNA stage, Lactobacillales, Firmicutes	40923	14176	{'T': 13579, 'A': 13168, 'G': 7044, 'C': 7132}	34.6407	1	0.0244361	0.0705418	1	0	0	0	0	28	0	0	0	0	28	0.0684212	0.0244361	0	0	0	0	28	0	0	0	0	28	0.0684212
Enterococcus phage EFAP-1_0	NC_012419	Enterococcus, unclassified Siphoviridae, Bacilli, Caudovirales, Siphoviridae, Enterococcaceae, Bacteria, Viruses, dsDNA viruses, no RNA stage, Lactobacillales, Firmicutes	21115	7753	{'T': 7702, 'A': 5660, 'G': 3361, 'C': 4392}	36.718	2	0.0947194	0.257965	2	0	0	0	0	56	0	0	0	0	56	0.265214	0.0947194	0	0	0	0	56	0	0	0	0	56	0.265214
Enterococcus phage EFC-1_0	NC_025453	Enterococcus, unclassified Siphoviridae, Bacilli, Caudovirales, Siphoviridae, Enterococcaceae, Bacteria, Viruses, dsDNA viruses, no RNA stage, Lactobacillales, Firmicutes	40286	14119	{'T': 11798, 'A': 14369, 'G': 8072, 'C': 6047}	35.0469	3	0.0744676	0.21248	3	0	0	0	0	84	0	0	0	0	84	0.208509	0.0744676	0	0	0	0	84	0	0	0	0	84	0.208509
Enterococcus phage EFDG1_0	NC_029009	Enterococcus, Bacilli, Caudovirales, Enterococcaceae, Bacteria, Viruses, Spounavirinae, dsDNA viruses, no RNA stage, unclassified Spounavirinae, Lactobacillales, Myoviridae, Firmicutes	147589	54908	{'T': 43631, 'A': 49050, 'G': 27979, 'C': 26929}	37.2033	51	0.345554	0.928826	51	0	0	0	0	1480	0	0	0	0	1480	1.00278	0.345554	0	0	0	0	1198	0	0	0	0	1198	0.811714
Enterococcus phage EFLK1_0	NC_029026	Enterococcus, Bacilli, Caudovirales, Enterococcaceae, Bacteria, Viruses, Spounavirinae, dsDNA viruses, no RNA stage, unclassified Spounavirinae, Lactobacillales, Myoviridae, Firmicutes	130952	46996	{'T': 46410, 'K': 1, 'A': 37543, 'G': 21037, 'C': 25959, 'M': 1, 'W': 1}	35.888	41	0.313092	0.872415	41	0	0	0	0	1190	0	0	0	0	1190	0.90873	0.313092	0	0	0	0	1105	0	0	0	0	1105	0.843821
Enterococcus phage EFRM31_0	NC_015270	Enterococcus, unclassified Siphoviridae, Bacilli, Caudovirales, Siphoviridae, Enterococcaceae, Bacteria, Viruses, dsDNA viruses, no RNA stage, Lactobacillales, Firmicutes	16945	5859	{'T': 4670, 'A': 6416, 'G': 3327, 'C': 2532}	34.5766	2	0.118029	0.341355	2	0	0	0	0	66	0	0	0	0	66	0.389495	0.118029	0	0	0	0	66	0	0	0	0	66	0.389495
Enterococcus phage IME_EF3_0	NC_023595	Enterococcus, unclassified Siphoviridae, Bacilli, Caudovirales, Siphoviridae, Enterococcaceae, Bacteria, Viruses, dsDNA viruses, no RNA stage, Lactobacillales, Firmicutes	41687	14423	{'T': 13751, 'A': 13513, 'G': 7200, 'C': 7223}	34.5983	7	0.167918	0.485336	7	0	0	0	0	198	0	0	0	0	198	0.474968	0.167918	0	0	0	0	198	0	0	0	0	198	0.474968
Enterococcus phage IME-EF4_0	NC_023551	Enterococcus, unclassified Siphoviridae, Bacilli, Caudovirales, Siphoviridae, Enterococcaceae, Bacteria, Viruses, dsDNA viruses, no RNA stage, Lactobacillales, Firmicutes	40692	14089	{'T': 13158, 'A': 13445, 'G': 7058, 'C': 7031}	34.6235	5	0.122874	0.354887	5	0	0	0	0	148	0	0	0	0	148	0.363708	0.122874	0	0	0	0	148	0	0	0	0	148	0.363708
Enterococcus phage IME-EFm1_0	NC_024356	Enterococcus, unclassified Siphoviridae, Bacilli, Caudovirales, Siphoviridae, Enterococcaceae, Bacteria, Viruses, dsDNA viruses, no RNA stage, Lactobacillales, Firmicutes	42597	14986	{'T': 13806, 'A': 13805, 'G': 7441, 'C': 7545}	35.1809	5	0.117379	0.333645	5	0	0	0	0	142	0	0	0	0	142	0.333357	0.117379	0	0	0	0	120	0	0	0	0	120	0.28171
Enterococcus phage IME-EFm5_0	NC_028826	Enterococcus, unclassified Siphoviridae, Bacilli, Caudovirales, Siphoviridae, Enterococcaceae, Bacteria, Viruses, dsDNA viruses, no RNA stage, Lactobacillales, Firmicutes	42265	15008	{'T': 13712, 'A': 13545, 'G': 7572, 'C': 7436}	35.5093	4	0.094641	0.266525	4	0	0	0	0	108	0	0	0	0	108	0.255531	0.094641	0	0	0	0	108	0	0	0	0	108	0.255531
Enterococcus phage phiEf11_0	NC_013696	Enterococcus, unclassified Siphoviridae, Bacilli, Caudovirales, Siphoviridae, Enterococcaceae, Bacteria, Viruses, dsDNA viruses, no RNA stage, Lactobacillales, Firmicutes	42822	14726	{'T': 12474, 'A': 15622, 'G': 8426, 'C': 6300}	34.3889	7	0.163467	0.47535	7	0	0	0	0	213	0	0	0	0	213	0.497408	0.163467	0	0	0	0	192	0	0	0	0	192	0.448368
Enterococcus phage phiEF24C_0	NC_009904	Enterococcus, Bacilli, Caudovirales, Enterococcaceae, Viruses, unassigned Spounavirinae, Myoviridae, Firmicutes, Bacteria, Spounavirinae, Enterococcus virus phiEC24C, dsDNA viruses, no RNA stage, Lactobacillales	142072	50773	{'T': 41620, 'A': 49679, 'G': 27681, 'C': 23092}	35.7375	54	0.380089	1.06356	54	0	0	0	0	1644	0	0	0	0	1644	1.15716	0.380089	0	0	0	0	1534	0	0	0	0	1534	1.07973
Enterococcus phage phiFL1A_0	NC_013646	Enterococcus, Bacilli, Caudovirales, Enterococcus virus FL1, Siphoviridae, Enterococcaceae, Bacteria, Viruses, Phifelvirus, dsDNA viruses, no RNA stage, Lactobacillales, Firmicutes	38764	13185	{'T': 11413, 'A': 14166, 'G': 7633, 'C': 5552}	34.0135	6	0.154783	0.455063	6	0	0	0	0	173	0	0	0	0	173	0.44629	0.154783	0	0	0	0	159	0	0	0	0	159	0.410174
Enterococcus phage phiFL2A_0	NC_013643	Enterococcus, Bacilli, Caudovirales, Enterococcus virus FL2, Siphoviridae, Enterococcaceae, Bacteria, Viruses, Phifelvirus, dsDNA viruses, no RNA stage, Lactobacillales, Firmicutes	36270	12552	{'T': 10597, 'A': 13121, 'G': 7173, 'C': 5379}	34.6071	3	0.082713	0.239006	3	0	0	0	0	86	0	0	0	0	86	0.237111	0.082713	0	0	0	0	72	0	0	0	0	72	0.198511
Enterococcus phage phiFL3A_0	NC_013648	Enterococcus, Bacilli, Caudovirales, Enterococcus virus FL3, Siphoviridae, Enterococcaceae, Bacteria, Viruses, Phifelvirus, dsDNA viruses, no RNA stage, Lactobacillales, Firmicutes	39576	13672	{'T': 11508, 'A': 14396, 'G': 7936, 'C': 5736}	34.5462	1	0.0252678	0.0731422	1	0	0	0	0	29	0	0	0	0	29	0.0732767	0.0252678	0	0	0	0	29	0	0	0	0	29	0.0732767
Enterococcus phage phiFL4A_0	NC_013644	Enterococcus, unclassified Siphoviridae, Bacilli, Caudovirales, Siphoviridae, Enterococcaceae, Bacteria, Viruses, dsDNA viruses, no RNA stage, Lactobacillales, Firmicutes	37856	14301	{'T': 10490, 'A': 13065, 'G': 8155, 'C': 6146}	37.7774	11	0.290575	0.769177	11	0	0	0	0	323	0	0	0	0	323	0.853233	0.290575	0	0	0	0	263	0	0	0	0	263	0.694738
Enterococcus phage SANTOR1_0	NC_031051	Enterococcus, unclassified Siphoviridae, Bacilli, Caudovirales, Siphoviridae, Enterococcaceae, Bacteria, Viruses, dsDNA viruses, no RNA stage, Lactobacillales, Firmicutes	37933	13102	{'T': 12667, 'A': 12164, 'G': 6524, 'C': 6578}	34.5398	5	0.131811	0.381621	5	0	0	0	0	140	0	0	0	0	140	0.369072	0.131811	0	0	0	0	140	0	0	0	0	140	0.369072
Enterococcus phage vB_Efae230P-4_0	NC_025467	Enterococcus, Bacilli, Caudovirales, Podoviridae, P68virus, Enterococcaceae, Viruses, Firmicutes, Picovirinae, Bacteria, unclassified P68virus, dsDNA viruses, no RNA stage, Lactobacillales	17972	5887	{'T': 6153, 'A': 5932, 'G': 2869, 'C': 3018}	32.7565	4	0.222568	0.679463	4	0	0	0	0	124	0	0	0	0	124	0.689962	0.222568	0	0	0	0	124	0	0	0	0	124	0.689962
Enterococcus phage vB_EfaP_IME195_0	NC_028693	Enterococcus, Bacilli, Caudovirales, Podoviridae, P68virus, Enterococcaceae, Viruses, Firmicutes, Picovirinae, Bacteria, unclassified P68virus, dsDNA viruses, no RNA stage, Lactobacillales	18655	6194	{'T': 6133, 'A': 6328, 'G': 3212, 'C': 2982}	33.2029	3	0.160815	0.48434	3	0	0	0	0	110	0	0	0	0	110	0.589654	0.160815	0	0	0	0	110	0	0	0	0	110	0.589654
Enterococcus phage vB_EfaS_IME196_0	NC_028990	unclassified Siphoviridae, Bacilli, Caudovirales, Siphoviridae, Enterococcaceae, Bacteria, Viruses, dsDNA viruses, no RNA stage, Lactobacillales, Firmicutes	38886	13600	{'T': 12574, 'A': 12712, 'G': 6830, 'C': 6770}	34.974	6	0.154297	0.441176	6	0	0	0	0	187	0	0	0	0	187	0.480893	0.154297	0	0	0	0	168	0	0	0	0	168	0.432032
Enterococcus phage vB_EfaS_IME197_0	NC_028671	Enterococcus, unclassified Siphoviridae, Bacilli, Caudovirales, Siphoviridae, Enterococcaceae, Bacteria, Viruses, dsDNA viruses, no RNA stage, Lactobacillales, Firmicutes	41098	13997	{'T': 12275, 'A': 14826, 'G': 7971, 'C': 6026}	34.0576	6	0.145993	0.428663	6	0	0	0	0	171	0	0	0	0	171	0.416079	0.145993	0	0	0	0	150	0	0	0	0	150	0.364981
Enterococcus phage vB_EfaS_IME198_0	NC_029016	Bacilli, Caudovirales, unclassified Sap6virus, Siphoviridae, Enterococcaceae, Sap6virus, Bacteria, Viruses, dsDNA viruses, no RNA stage, Lactobacillales, Firmicutes	58000	23211	{'T': 15773, 'A': 19016, 'G': 12385, 'C': 10826}	40.019	18	0.310345	0.775494	17	0	1	0	0	558	0	35	0	0	593	1.02241	0.293103	0	0.0172414	0	0	417	0	35	0	0	417	0.718966
Enterococcus phage VD13_0	NC_024212	Enterococcus, Bacilli, Caudovirales, Siphoviridae, Enterococcus virus VD13, Enterococcaceae, Sap6virus, Bacteria, Viruses, dsDNA viruses, no RNA stage, Lactobacillales, Firmicutes	55726	22295	{'T': 15206, 'A': 18225, 'G': 11864, 'C': 10431}	40.0083	14	0.251229	0.627943	13	0	1	0	0	434	0	35	0	0	469	0.841618	0.233284	0	0.0179449	0	0	404	0	35	0	0	404	0.724976
Epinotia aporema granulovirus_0	NC_018875	Neoptera, Holometabola, Betabaculovirus, Insecta, Viruses, Glossata, Tortricoidea, Metazoa, Heteroneura, Olethreutinae, Tortricidae, Eukaryota, Baculoviridae, Arthropoda, Lepidoptera, Epinotia, Hexapoda, Amphiesmenoptera, Eucosmini, dsDNA viruses, no RNA stage, Neolepidoptera, Pterygota	119082	49387	{'T': 34171, 'A': 35524, 'G': 24403, 'C': 24984}	41.4731	63	0.529047	1.27564	63	0	0	0	0	1916	0	0	0	0	1916	1.60898	0.529047	0	0	0	0	1570	0	0	0	0	1570	1.31842
Epiphyas postvittana nucleopolyhedrovirus_0	NC_003083	Neoptera, Alphabaculovirus, Holometabola, Insecta, Viruses, Metazoa, Eukaryota, Baculoviridae, Arthropoda, Hexapoda, Amphiesmenoptera, dsDNA viruses, no RNA stage, Pterygota	118584	48243	{'T': 35120, 'A': 35221, 'G': 23956, 'C': 24287}	40.6826	25	0.210821	0.51821	25	0	0	0	0	758	0	0	0	0	758	0.639209	0.210821	0	0	0	0	459	0	0	0	0	459	0.387067
Epizootic haematopoietic necrosis virus_0	NC_028461	Chordata, Percidae, Alphairidovirinae, Actinopterygii, Viruses, Actinopteri, Perca, Metazoa, Percinae, Iridoviridae, Eukaryota, Neopterygii, Percoidei, Perciformes, Ranavirus, Craniata, Euteleosteomorpha, dsDNA viruses, no RNA stage, Teleostei	127011	68651	{'T': 29209, 'A': 29151, 'G': 34557, 'C': 34094}	54.0512	416	3.27531	6.05963	408	8	0	0	0	12273	225	0	0	0	12498	9.84009	3.21232	0.0629867	0	0	0	9733	225	0	0	0	9854	7.75838
Epsilonpapillomavirus 1_0	NC_004195	Chordata, Bovinae, Bos, Epsilonpapillomavirus, Viruses, Sarcopterygii, Ruminantia, Metazoa, Pecora, Firstpapillomavirinae, Mammalia, Eukaryota, Papillomaviridae, Craniata, dsDNA viruses, no RNA stage, Bovidae, Laurasiatheria	7841	3465	{'T': 2061, 'A': 2315, 'G': 1887, 'C': 1578}	44.1908	17	2.16809	4.9062	16	1	0	0	0	525	28	0	0	0	553	7.05267	2.04056	0.127535	0	0	0	459	28	0	0	0	467	5.95587
Eptesicus fuscus gammaherpesvirus_0	NC_040615	Gammaherpesvirinae, Chordata, unclassified Gammaherpesvirinae, Herpesviridae, Eptesicus, Viruses, Vespertilionidae, Sarcopterygii, Metazoa, Mammalia, Eukaryota, Microchiroptera, Craniata, dsDNA viruses, no RNA stage, Chiroptera, Laurasiatheria, Herpesvirales	166748	99422	{'N': 1, 'T': 33461, 'K': 1, 'A': 33861, 'G': 48628, 'C': 50794, 'Y': 2}	59.6241	699	4.19195	7.03064	679	17	2	0	1	21478	716	130	0	286	22610	13.5594	4.07201	0.10195	0.0119941	0	0.00599707	17109	699	130	0	286	17947	10.7629
Eptesicus serotinus papillomavirus 1_0	NC_038518	Chordata, Eptesicus, Viruses, Vespertilionidae, Sarcopterygii, Metazoa, Firstpapillomavirinae, Mammalia, Eukaryota, Microchiroptera, Papillomaviridae, Dyopsipapillomavirus, Dyopsipapillomavirus 1, Craniata, dsDNA viruses, no RNA stage, Chiroptera, Laurasiatheria	7668	3506	{'T': 2026, 'A': 2136, 'G': 1923, 'C': 1583}	45.7225	19	2.47783	5.41928	19	0	0	0	0	590	0	0	0	0	590	7.69431	2.47783	0	0	0	0	481	0	0	0	0	481	6.27282
Eptesicus serotinus papillomavirus 2_0	NC_038517	Chordata, Eptesicus, Viruses, Vespertilionidae, Dyoomegapapillomavirus, Sarcopterygii, Dyoomegapapillomavirus 1, Metazoa, Firstpapillomavirinae, Mammalia, Eukaryota, Microchiroptera, Papillomaviridae, Craniata, dsDNA viruses, no RNA stage, Chiroptera, Laurasiatheria	7574	3693	{'T': 1877, 'A': 2004, 'G': 2039, 'C': 1654}	48.7589	24	3.16874	6.49878	23	1	0	0	0	761	33	0	0	0	794	10.4832	3.0367	0.132031	0	0	0	627	33	0	0	0	660	8.71402
Eptesipox virus_0	NC_035460	Chordata, Eptesicus, Viruses, Vespertilionidae, Sarcopterygii, Metazoa, unclassified Poxviridae, Mammalia, Eukaryota, Microchiroptera, Poxviridae, Craniata, dsDNA viruses, no RNA stage, Chiroptera, Laurasiatheria	176688	41625	{'T': 66942, 'A': 68121, 'G': 20812, 'C': 20813}	23.5585	2	0.0113194	0.048048	2	0	0	0	0	56	0	0	0	0	56	0.0316943	0.0113194	0	0	0	0	56	0	0	0	0	56	0.0316943
Equid alphaherpesvirus 1_0	NC_001491	Varicellovirus, Chordata, Equus, Herpesviridae, Alphaherpesvirinae, Viruses, Sarcopterygii, Equidae, Metazoa, Mammalia, Eukaryota, Craniata, Perissodactyla, dsDNA viruses, no RNA stage, Laurasiatheria, Herpesvirales	150224	85126	{'T': 32482, 'A': 32616, 'G': 41953, 'C': 43173}	56.666	570	3.79433	6.69596	541	27	2	0	0	16778	3026	175	0	0	19979	13.2995	3.60129	0.179732	0.0133135	0	0	13909	3020	175	0	0	16740	11.1434
Equid alphaherpesvirus 3_0	NC_024771	Varicellovirus, Chordata, Equus, Herpesviridae, Alphaherpesvirinae, Viruses, Sarcopterygii, Equidae, Metazoa, Mammalia, Eukaryota, Craniata, Perissodactyla, dsDNA viruses, no RNA stage, Laurasiatheria, Herpesvirales	151601	103182	{'T': 24426, 'A': 23993, 'G': 51053, 'C': 52129}	68.0616	1078	7.11077	10.4476	1018	50	7	3	0	32414	2243	604	221	0	35482	23.4049	6.715	0.329813	0.0461738	0.0197888	0	25917	2209	604	221	0	28036	18.4933
Equid alphaherpesvirus 4_0	NC_001844	Varicellovirus, Chordata, Equus, Herpesviridae, Alphaherpesvirinae, Viruses, Sarcopterygii, Equidae, Metazoa, Mammalia, Eukaryota, Craniata, Perissodactyla, dsDNA viruses, no RNA stage, Laurasiatheria, Herpesvirales	145597	73461	{'T': 35923, 'A': 36213, 'G': 36529, 'C': 36932}	50.455	359	2.46571	4.88695	341	14	0	2	2	10575	1013	0	412	352	12352	8.48369	2.34208	0.0961558	0	0.0137365	0.0137365	8639	1013	0	412	352	10251	7.04067
Equid alphaherpesvirus 8_0	NC_017826	Varicellovirus, Chordata, Equus, Herpesviridae, Alphaherpesvirinae, Viruses, Sarcopterygii, Equidae, Metazoa, Mammalia, Eukaryota, Craniata, Perissodactyla, dsDNA viruses, no RNA stage, Laurasiatheria, Herpesvirales	149332	81178	{'N': 33, 'T': 33969, 'A': 34150, 'R': 1, 'G': 40071, 'C': 41107, 'Y': 1}	54.3608	534	3.57592	6.57814	500	33	1	0	0	15546	2351	31	0	0	17928	12.0055	3.34824	0.220984	0.00669649	0	0	12281	2345	31	0	0	14258	9.54785
Equid alphaherpesvirus 9_0	NC_011644	Varicellovirus, Chordata, Herpesviridae, Alphaherpesvirinae, Viruses, Sarcopterygii, Equidae, Metazoa, Mammalia, Eukaryota, Craniata, Perissodactyla, dsDNA viruses, no RNA stage, Laurasiatheria, Herpesvirales	148371	83241	{'T': 32507, 'A': 32623, 'G': 41039, 'C': 42202}	56.1033	585	3.94282	7.02779	556	26	3	0	0	17372	1774	85	0	0	19231	12.9614	3.74736	0.175236	0.0202196	0	0	14306	1746	85	0	0	15764	10.6247
Equid gammaherpesvirus 2_0	NC_001650	Gammaherpesvirinae, Chordata, Equus, Herpesviridae, Viruses, Sarcopterygii, Equidae, Metazoa, Mammalia, Eukaryota, Percavirus, Craniata, Perissodactyla, dsDNA viruses, no RNA stage, Laurasiatheria, Herpesvirales	184439	106051	{'T': 38599, 'A': 39789, 'G': 51983, 'C': 54068}	57.4992	1711	9.27678	16.1337	1642	63	6	0	0	51597	2878	357	0	0	54832	29.7291	8.90267	0.341576	0.0325311	0	0	39074	2878	357	0	0	41205	22.3407
Equid gammaherpesvirus 5_0	NC_026421	Gammaherpesvirinae, Chordata, Equus, Herpesviridae, Viruses, Sarcopterygii, Equidae, Metazoa, Mammalia, Eukaryota, Percavirus, Craniata, Perissodactyla, dsDNA viruses, no RNA stage, Laurasiatheria, Herpesvirales	182380	99713	{'T': 40950, 'A': 41717, 'G': 50197, 'C': 49516}	54.6732	1223	6.70578	12.2652	1179	39	5	0	0	38107	1750	494	0	0	40351	22.1247	6.46452	0.213839	0.0274153	0	0	30587	1706	494	0	0	31998	17.5447
Equine adenovirus 1_0	NC_030792	Adenoviridae, Chordata, Equus, Viruses, Sarcopterygii, Equidae, Metazoa, Mammalia, Eukaryota, Mastadenovirus, Equine mastadenovirus A, Craniata, Perissodactyla, dsDNA viruses, no RNA stage, Laurasiatheria	32690	19574	{'T': 6447, 'A': 6669, 'G': 9502, 'C': 10072}	59.8776	153	4.68033	7.81649	148	5	0	0	0	4632	232	0	0	0	4864	14.8792	4.52738	0.152952	0	0	0	3678	232	0	0	0	3792	11.5999
Equine adenovirus 2_0	NC_027705	Adenoviridae, Chordata, Equus, Viruses, Sarcopterygii, Equidae, Metazoa, Mammalia, Eukaryota, Mastadenovirus, Equine mastadenovirus B, Craniata, Perissodactyla, dsDNA viruses, no RNA stage, Laurasiatheria	33090	15883	{'T': 8296, 'A': 8911, 'G': 7800, 'C': 8083}	47.9994	56	1.69235	3.52578	56	0	0	0	0	1711	0	0	0	0	1711	5.17075	1.69235	0	0	0	0	1410	0	0	0	0	1410	4.26111
Equus asinus papillomavirus 1_0	NC_023882	Chordata, Asinus, Equus, Viruses, Sarcopterygii, Equidae, Dyochipapillomavirus, Metazoa, Dyochipapillomavirus 1, Firstpapillomavirinae, Mammalia, Eukaryota, Papillomaviridae, Craniata, Perissodactyla, dsDNA viruses, no RNA stage, Laurasiatheria	7467	3743	{'T': 1829, 'A': 1895, 'G': 1963, 'C': 1780}	50.1272	15	2.00884	4.00748	14	1	0	0	0	431	28	0	0	0	459	6.14705	1.87492	0.133923	0	0	0	370	28	0	0	0	398	5.33012
Equus caballus papillomavirus 1_0	NC_003748	Chordata, Equus, Viruses, Sarcopterygii, Equidae, Zetapapillomavirus, Metazoa, Firstpapillomavirinae, Mammalia, Eukaryota, Papillomaviridae, Craniata, Perissodactyla, dsDNA viruses, no RNA stage, Zetapapillomavirus 1, Laurasiatheria	7610	4030	{'T': 1777, 'A': 1803, 'G': 2180, 'C': 1850}	52.9566	31	4.07359	7.69231	31	0	0	0	0	995	0	0	0	0	995	13.0749	4.07359	0	0	0	0	877	0	0	0	0	877	11.5243
Equus caballus papillomavirus 2_0	NC_012123	Chordata, Equus, Viruses, Dyoiotapapillomavirus 1, Sarcopterygii, Equidae, Metazoa, Firstpapillomavirinae, Mammalia, Eukaryota, Dyoiotapapillomavirus, Papillomaviridae, Craniata, Perissodactyla, dsDNA viruses, no RNA stage, Laurasiatheria	7802	4377	{'T': 1731, 'A': 1694, 'G': 2337, 'C': 2040}	56.101	38	4.87055	8.68175	36	2	0	0	0	1096	109	0	0	0	1205	15.4448	4.6142	0.256345	0	0	0	870	109	0	0	0	919	11.779
Equus caballus papillomavirus 3_0	NC_017862	Chordata, Equus, Viruses, Dyoiotapapillomavirus 1, Sarcopterygii, Equidae, Metazoa, Firstpapillomavirinae, Mammalia, Eukaryota, Dyoiotapapillomavirus, Papillomaviridae, Craniata, Perissodactyla, dsDNA viruses, no RNA stage, Laurasiatheria	7582	3856	{'T': 1780, 'A': 1946, 'G': 2088, 'C': 1768}	50.8573	26	3.42917	6.74274	26	0	0	0	0	817	0	0	0	0	817	10.7755	3.42917	0	0	0	0	632	0	0	0	0	632	8.33553
Equus caballus papillomavirus 4_0	NC_020085	Chordata, Equus, Dyoiotapapillomavirus 2, Viruses, Sarcopterygii, Equidae, Metazoa, Firstpapillomavirinae, Mammalia, Eukaryota, Dyoiotapapillomavirus, Papillomaviridae, Craniata, Perissodactyla, dsDNA viruses, no RNA stage, Laurasiatheria	7554	4145	{'T': 1674, 'A': 1735, 'G': 2194, 'C': 1951}	54.8716	32	4.23617	7.72014	29	3	0	0	0	865	92	0	0	0	957	12.6688	3.83903	0.397141	0	0	0	688	92	0	0	0	733	9.70347
Equus caballus papillomavirus 5_0	NC_020084	Chordata, Equus, Dyoiotapapillomavirus 2, Viruses, Sarcopterygii, Equidae, Metazoa, Firstpapillomavirinae, Mammalia, Eukaryota, Dyoiotapapillomavirus, Papillomaviridae, Craniata, Perissodactyla, dsDNA viruses, no RNA stage, Laurasiatheria	7519	3773	{'T': 1853, 'A': 1893, 'G': 2029, 'C': 1744}	50.1795	21	2.79292	5.56586	21	0	0	0	0	682	0	0	0	0	682	9.07036	2.79292	0	0	0	0	571	0	0	0	0	571	7.59409
Equus caballus papillomavirus 6_0	NC_020500	Chordata, Equus, Viruses, Sarcopterygii, Equidae, Metazoa, Firstpapillomavirinae, Dyorhopapillomavirus 1, Mammalia, Eukaryota, Papillomaviridae, Craniata, Perissodactyla, dsDNA viruses, no RNA stage, Dyorhopapillomavirus, Laurasiatheria	7551	3876	{'T': 1780, 'A': 1895, 'G': 2062, 'C': 1814}	51.3309	24	3.17839	6.19195	23	1	0	0	0	685	32	0	0	0	717	9.49543	3.04595	0.132433	0	0	0	500	32	0	0	0	510	6.75407
Equus caballus papillomavirus 7_0	NC_020501	Chordata, Equus, Viruses, Sarcopterygii, Equidae, Metazoa, Firstpapillomavirinae, Dyorhopapillomavirus 1, Mammalia, Eukaryota, Papillomaviridae, Craniata, Perissodactyla, dsDNA viruses, no RNA stage, Dyorhopapillomavirus, Laurasiatheria	7619	3997	{'T': 1775, 'A': 1847, 'G': 2139, 'C': 1858}	52.461	36	4.72503	9.00676	36	0	0	0	0	1058	0	0	0	0	1058	13.8863	4.72503	0	0	0	0	863	0	0	0	0	863	11.3269
Equus caballus papillomavirus 8_0	NC_031756	Treiskappapapillomavirus, Chordata, Equus, Viruses, Sarcopterygii, Equidae, Metazoa, Firstpapillomavirinae, Mammalia, Eukaryota, Papillomaviridae, Craniata, Perissodactyla, dsDNA viruses, no RNA stage, Treiskappapapillomavirus 1, Laurasiatheria	8155	4537	{'T': 1744, 'A': 1874, 'G': 2332, 'C': 2205}	55.6346	37	4.53709	8.15517	36	0	1	0	0	1124	0	90	0	0	1214	14.8866	4.41447	0	0.122624	0	0	915	0	90	0	0	1005	12.3237
Equus caballus polyomavirus 1_0	NC_017982	Chordata, Equus, Viruses, Sarcopterygii, Equidae, Metazoa, Betapolyomavirus, Mammalia, Eukaryota, Craniata, Perissodactyla, dsDNA viruses, no RNA stage, Polyomaviridae, Laurasiatheria	4987	2226	{'T': 1373, 'A': 1388, 'G': 1058, 'C': 1168}	44.6361	10	2.00521	4.49236	10	0	0	0	0	295	0	0	0	0	295	5.91538	2.00521	0	0	0	0	223	0	0	0	0	223	4.47163
Erethizon dorsatum papillomavirus 1_0	NC_006951	Chordata, Euarchontoglires, Sigmapapillomavirus 1, Rodentia, Viruses, Sarcopterygii, Metazoa, Sigmapapillomavirus, Hystricomorpha, Firstpapillomavirinae, Mammalia, Eukaryota, Erethizon, Papillomaviridae, Craniata, dsDNA viruses, no RNA stage, Erethizontidae	7428	3327	{'T': 1990, 'A': 2111, 'G': 1765, 'C': 1562}	44.79	10	1.34626	3.00571	10	0	0	0	0	385	0	0	0	0	385	5.18309	1.34626	0	0	0	0	297	0	0	0	0	297	3.99838
Erethizon dorsatum papillomavirus 2_0	NC_040580	Chordata, Euarchontoglires, unclassified Papillomaviridae, Rodentia, Viruses, Sarcopterygii, Metazoa, non-primate mammal papillomaviruses, Hystricomorpha, Mammalia, Eukaryota, Erethizon, Papillomaviridae, Craniata, dsDNA viruses, no RNA stage, Erethizontidae	8809	3638	{'T': 2469, 'A': 2702, 'G': 1988, 'C': 1650}	41.2987	9	1.02168	2.47389	8	0	1	0	0	266	0	62	0	0	328	3.72346	0.908162	0	0.11352	0	0	191	0	62	0	0	253	2.87206
Erinaceus europaeus papillomavirus 1_0	NC_011765	Erinaceinae, Chordata, Eulipotyphla, Dyoetapapillomavirus 1, Erinaceidae, Dyoetapapillomavirus, Viruses, Sarcopterygii, Metazoa, Erinaceus, Firstpapillomavirinae, Mammalia, Eukaryota, Papillomaviridae, Craniata, dsDNA viruses, no RNA stage, Laurasiatheria	8256	3450	{'T': 2298, 'A': 2508, 'G': 1871, 'C': 1579}	41.7878	11	1.33236	3.18841	11	0	0	0	0	303	0	0	0	0	303	3.67006	1.33236	0	0	0	0	217	0	0	0	0	217	2.62839
Erinnyis ello granulovirus_0	NC_025257	Erinnyis, Neoptera, Dilophonotini, Holometabola, Betabaculovirus, Insecta, Bombycoidea, Viruses, Glossata, Sphingidae, Metazoa, Heteroneura, Eukaryota, Baculoviridae, Arthropoda, Lepidoptera, Hexapoda, Amphiesmenoptera, Macroglossinae, dsDNA viruses, no RNA stage, Neolepidoptera, Pterygota	102759	39764	{'T': 31288, 'A': 31707, 'G': 20324, 'C': 19440}	38.6964	18	0.175167	0.452671	18	0	0	0	0	576	0	0	0	0	576	0.560535	0.175167	0	0	0	0	523	0	0	0	0	523	0.508958
Erwinia amylovora phage Era103_0	NC_009014	Proteobacteria, Caudovirales, Enterobacterales, Podoviridae, Erwinia virus Era103, Viruses, Erwiniaceae, Erwinia, Autographivirinae, Sp6virus, Gammaproteobacteria, Bacteria, dsDNA viruses, no RNA stage	45445	22649	{'T': 10934, 'A': 11862, 'G': 12179, 'C': 10470}	49.8383	24	0.528111	1.05965	24	0	0	0	0	709	0	0	0	0	709	1.56013	0.528111	0	0	0	0	535	0	0	0	0	535	1.17725
Erwinia phage Ea35-70_0	NC_023557	Proteobacteria, Caudovirales, Enterobacterales, Erwinia, Gammaproteobacteria, Erwinia virus Ea35-70, Bacteria, Viruses, dsDNA viruses, no RNA stage, Erwiniaceae, Myoviridae, Agrican357virus	271084	135219	{'T': 66435, 'A': 69430, 'G': 68848, 'C': 66371}	49.8808	218	0.804179	1.6122	216	2	0	0	0	6334	59	0	0	0	6393	2.35831	0.796801	0.00737779	0	0	0	5260	59	0	0	0	5297	1.95401
Erwinia phage Ea9-2_0	NC_023579	Proteobacteria, Ea92virus, Caudovirales, Erwinia virus Ea9-2, Enterobacterales, Erwinia, Podoviridae, Gammaproteobacteria, Bacteria, Viruses, dsDNA viruses, no RNA stage, Erwiniaceae	75568	35548	{'T': 19785, 'A': 20235, 'G': 17971, 'C': 17577}	47.0411	22	0.291129	0.618882	22	0	0	0	0	632	0	0	0	0	632	0.836333	0.291129	0	0	0	0	427	0	0	0	0	427	0.565054
Erwinia phage ENT90_0	NC_019932	Proteobacteria, Caudovirales, Enterobacterales, Peduovirinae, Viruses, Erwiniaceae, Myoviridae, P2virus, Erwinia, Gammaproteobacteria, Bacteria, dsDNA viruses, no RNA stage, unclassified P2virus	29564	16500	{'T': 6933, 'A': 6131, 'G': 8059, 'C': 8441}	55.8111	22	0.744148	1.33333	22	0	0	0	0	664	0	0	0	0	664	2.24597	0.744148	0	0	0	0	579	0	0	0	0	579	1.95846
Erwinia phage FE44_0	NC_022744	Proteobacteria, Caudovirales, Enterobacterales, Podoviridae, Autographivirinae, Gammaproteobacteria, Bacteria, Viruses, unclassified T7virus, dsDNA viruses, no RNA stage, T7virus, Erwiniaceae	39860	19380	{'T': 9856, 'A': 10624, 'G': 10316, 'C': 9064}	48.6202	11	0.275966	0.567595	11	0	0	0	0	301	0	0	0	0	301	0.755143	0.275966	0	0	0	0	257	0	0	0	0	257	0.644757
Erwinia phage PEp14_0	NC_016767	Proteobacteria, Caudovirales, Enterobacterales, Erwinia, Podoviridae, Gammaproteobacteria, unclassified Podoviridae, Bacteria, Viruses, dsDNA viruses, no RNA stage, Erwiniaceae	60714	38116	{'T': 10165, 'A': 12433, 'G': 19084, 'C': 19032}	62.7796	44	0.724709	1.15437	43	1	0	0	0	1218	34	0	0	0	1252	2.06213	0.708239	0.0164707	0	0	0	1080	34	0	0	0	1091	1.79695
Erwinia phage phiEa100_0	NC_019926	Proteobacteria, Caudovirales, Enterobacterales, Podoviridae, Viruses, Erwiniaceae, unclassified Sp6virus, Erwinia, Autographivirinae, Sp6virus, Gammaproteobacteria, Bacteria, dsDNA viruses, no RNA stage	45554	22630	{'T': 10968, 'A': 11956, 'G': 12149, 'C': 10481}	49.6773	17	0.373183	0.751215	17	0	0	0	0	510	0	0	0	0	510	1.11955	0.373183	0	0	0	0	375	0	0	0	0	375	0.823199
Erwinia phage phiEa104_0	NC_015292	Proteobacteria, Caudovirales, Enterobacterales, Viruses, Erwinia virus Ea214, Erwiniaceae, Myoviridae, Ounavirinae, Erwinia, Ea214virus, Gammaproteobacteria, Bacteria, dsDNA viruses, no RNA stage	84565	37065	{'T': 23364, 'A': 24136, 'G': 19011, 'C': 18054}	43.8302	23	0.27198	0.620531	23	0	0	0	0	682	0	0	0	0	682	0.80648	0.27198	0	0	0	0	555	0	0	0	0	555	0.6563
Erwinia phage phiEa21-4_0	NC_011811	Proteobacteria, Caudovirales, Enterobacterales, Viruses, Erwinia virus Ea214, Erwiniaceae, Myoviridae, Ounavirinae, Erwinia, Ea214virus, Gammaproteobacteria, Bacteria, dsDNA viruses, no RNA stage	84576	37055	{'T': 23390, 'A': 24131, 'G': 19019, 'C': 18036}	43.8127	23	0.271945	0.620699	23	0	0	0	0	687	0	0	0	0	687	0.812287	0.271945	0	0	0	0	563	0	0	0	0	563	0.665673
Erwinia phage phiEa2809_0	NC_027340	Ackermannviridae, Proteobacteria, Erwinia virus Ea2809, Caudovirales, Enterobacterales, Erwinia, Gammaproteobacteria, unassigned Ackermannviridae, Bacteria, Viruses, dsDNA viruses, no RNA stage, Erwiniaceae	162160	81534	{'T': 41008, 'A': 39618, 'G': 40656, 'C': 40878}	50.28	56	0.345338	0.68683	56	0	0	0	0	1648	0	0	0	0	1648	1.01628	0.345338	0	0	0	0	1434	0	0	0	0	1434	0.884312
Erwinia phage PhiEaH1_0	NC_023610	unclassified Siphoviridae, Proteobacteria, Caudovirales, Enterobacterales, Gammaproteobacteria, Siphoviridae, Bacteria, Viruses, dsDNA viruses, no RNA stage, Erwiniaceae	218339	114280	{'T': 53366, 'A': 50693, 'G': 56443, 'C': 57837}	52.3406	195	0.893107	1.70634	189	6	0	0	0	5475	189	0	0	0	5664	2.59413	0.865626	0.0274802	0	0	0	4522	189	0	0	0	4676	2.14162
Erwinia phage phiEaH2_0	NC_019929	Proteobacteria, Caudovirales, Enterobacterales, Erwinia, Gammaproteobacteria, Bacteria, Viruses, Eah2virus, dsDNA viruses, no RNA stage, Erwinia virus EaH2, Erwiniaceae, Myoviridae	243050	124660	{'T': 58097, 'A': 60293, 'G': 63811, 'C': 60849}	51.2899	237	0.975108	1.90117	233	4	0	0	0	6793	111	0	0	0	6904	2.84057	0.95865	0.0164575	0	0	0	5515	111	0	0	0	5542	2.28019
Erwinia phage phiEt88_0	NC_015295	unclassified Myoviridae, Proteobacteria, Caudovirales, Enterobacterales, Erwinia, Gammaproteobacteria, Bacteria, Viruses, dsDNA viruses, no RNA stage, Erwiniaceae, Myoviridae	47279	22377	{'T': 11865, 'A': 13037, 'G': 11524, 'C': 10853}	47.3297	45	0.951797	2.01099	43	2	0	0	0	1255	104	0	0	0	1359	2.87443	0.909495	0.0423021	0	0	0	1060	87	0	0	0	1097	2.32027
Erwinia phage vB_EamM_Asesino_0	NC_031107	Proteobacteria, Caudovirales, Enterobacterales, Erwinia, Gammaproteobacteria, Bacteria, Viruses, Eah2virus, Erwinia virus Asesino, dsDNA viruses, no RNA stage, Erwiniaceae, Myoviridae	246290	126128	{'T': 59022, 'A': 61139, 'G': 64545, 'C': 61583, 'Y': 1}	51.2112	206	0.836412	1.63326	203	3	0	0	0	5879	83	0	0	0	5962	2.42072	0.824232	0.0121808	0	0	0	4932	83	0	0	0	4967	2.01673
Erwinia phage vB_EamM_Caitlin_0	NC_031120	Proteobacteria, Caudovirales, Enterobacterales, Spn3virus, Gammaproteobacteria, Bacteria, Viruses, dsDNA viruses, no RNA stage, Erwiniaceae, Myoviridae, unclassified Spn3virus	241147	125806	{'T': 56393, 'A': 58948, 'G': 63919, 'C': 61887}	52.1698	227	0.941335	1.80437	224	3	0	0	0	6413	90	0	0	0	6503	2.6967	0.928894	0.0124405	0	0	0	5078	90	0	0	0	5168	2.14309
Erwinia phage vB_EamM_EarlPhillipIV_0	NC_031007	Proteobacteria, Caudovirales, Enterobacterales, Spn3virus, Gammaproteobacteria, Bacteria, Viruses, dsDNA viruses, no RNA stage, Erwiniaceae, Myoviridae, unclassified Spn3virus	223935	113286	{'T': 54622, 'A': 56027, 'G': 57569, 'C': 55717}	50.5888	186	0.830598	1.64186	182	4	0	0	0	5389	145	0	0	0	5534	2.47125	0.812736	0.0178623	0	0	0	4486	145	0	0	0	4588	2.04881
Erwinia phage vB_EamM_Huxley_0	NC_031127	Proteobacteria, Caudovirales, Enterobacterales, Erwinia, Machinavirus, Gammaproteobacteria, Bacteria, Viruses, dsDNA viruses, no RNA stage, Erwiniaceae, Myoviridae, unclassified Machinavirus	240761	122955	{'T': 57781, 'A': 60025, 'G': 62610, 'C': 60345}	51.0693	154	0.639638	1.25249	151	3	0	0	0	4482	92	0	0	0	4574	1.89981	0.627178	0.0124605	0	0	0	3751	92	0	0	0	3812	1.58331
Erwinia phage vB_EamM_ChrisDB_0	NC_031126	Proteobacteria, Caudovirales, Enterobacterales, Spn3virus, Gammaproteobacteria, Bacteria, Viruses, dsDNA viruses, no RNA stage, Erwiniaceae, Myoviridae, unclassified Spn3virus	244840	120986	{'T': 61041, 'A': 62813, 'G': 61806, 'C': 59180}	49.4143	154	0.628982	1.27287	151	3	0	0	0	4330	84	0	0	0	4414	1.80281	0.616729	0.0122529	0	0	0	3534	84	0	0	0	3561	1.45442
Erwinia phage vB_EamM_Kwan_0	NC_031010	Proteobacteria, Caudovirales, Enterobacterales, Spn3virus, Gammaproteobacteria, Bacteria, Viruses, dsDNA viruses, no RNA stage, Erwiniaceae, Myoviridae, unclassified Spn3virus	246390	128373	{'T': 58247, 'A': 59770, 'G': 65229, 'C': 63144}	52.1015	192	0.779252	1.49564	192	0	0	0	0	5612	0	0	0	0	5612	2.27769	0.779252	0	0	0	0	4724	0	0	0	0	4724	1.91729
Erwinia phage vB_EamM_Phobos_0	NC_031043	Proteobacteria, Caudovirales, Enterobacterales, Spn3virus, Gammaproteobacteria, Bacteria, Viruses, dsDNA viruses, no RNA stage, Erwiniaceae, Myoviridae, unclassified Spn3virus	229501	112770	{'T': 57854, 'A': 58877, 'G': 57477, 'C': 55293}	49.137	175	0.762524	1.55183	173	2	0	0	0	5103	57	0	0	0	5160	2.24836	0.753809	0.00871456	0	0	0	4308	57	0	0	0	4323	1.88365
Erwinia phage vB_EamM-Y2_0	NC_019504	unclassified Myoviridae, Proteobacteria, Caudovirales, Enterobacterales, Erwinia, Gammaproteobacteria, Bacteria, Viruses, dsDNA viruses, no RNA stage, Erwiniaceae, Myoviridae	56621	25043	{'T': 15515, 'A': 16063, 'G': 13248, 'C': 11795}	44.2292	5	0.0883065	0.199657	5	0	0	0	0	159	0	0	0	0	159	0.280815	0.0883065	0	0	0	0	136	0	0	0	0	136	0.240194
Erwinia phage vB_EamP_Frozen_0	NC_031062	Proteobacteria, Ea92virus, Caudovirales, Enterobacterales, Podoviridae, Gammaproteobacteria, Bacteria, Viruses, dsDNA viruses, no RNA stage, Erwinia virus Frozen, Erwiniaceae	75147	35259	{'T': 19731, 'A': 20157, 'G': 17854, 'C': 17405}	46.92	20	0.266145	0.567231	20	0	0	0	0	567	0	0	0	0	567	0.754521	0.266145	0	0	0	0	419	0	0	0	0	419	0.557574
Erwinia phage vB_EamP-L1_0	NC_019510	Proteobacteria, Caudovirales, Enterobacterales, Podoviridae, Viruses, T7virus, Erwiniaceae, Erwinia, Autographivirinae, Gammaproteobacteria, Bacteria, unclassified T7virus, dsDNA viruses, no RNA stage	39282	20402	{'T': 9003, 'A': 9877, 'G': 10769, 'C': 9633}	51.9373	19	0.483682	0.931281	19	0	0	0	0	518	0	0	0	0	518	1.31867	0.483682	0	0	0	0	357	0	0	0	0	357	0.908813
Erwinia phage vB_EamP-S6_0	NC_019514	Proteobacteria, Caudovirales, Enterobacterales, Erwinia, Podoviridae, Gammaproteobacteria, unclassified Podoviridae, Bacteria, Viruses, dsDNA viruses, no RNA stage, Erwiniaceae	74669	38895	{'T': 17844, 'A': 17930, 'G': 19313, 'C': 19582}	52.0899	29	0.388381	0.745597	28	1	0	0	0	834	28	0	0	0	862	1.15443	0.374988	0.0133924	0	0	0	680	28	0	0	0	686	0.918721
Erysipelothrix phage SE-1_0	NC_029078	unclassified Siphoviridae, Caudovirales, Erysipelotrichia, Erysipelotrichales, Siphoviridae, Erysipelotrichaceae, Bacteria, Viruses, Erysipelothrix, dsDNA viruses, no RNA stage, Firmicutes	34997	11882	{'T': 12360, 'A': 10755, 'G': 5316, 'C': 6566}	33.9515	9	0.257165	0.757448	9	0	0	0	0	288	0	0	0	0	288	0.822928	0.257165	0	0	0	0	273	0	0	0	0	273	0.780067
Erythrura gouldiae polyomavirus 1_0	NC_039052	Estrildidae, Chordata, Viruses, Sarcopterygii, Metazoa, Passeriformes, Eukaryota, Passeroidea, Gammapolyomavirus, Erythrura, Craniata, dsDNA viruses, no RNA stage, Aves, Neognathae, Polyomaviridae	5172	2306	{'T': 1443, 'A': 1423, 'G': 1110, 'C': 1196}	44.5862	7	1.35344	3.03556	7	0	0	0	0	248	0	0	0	0	248	4.79505	1.35344	0	0	0	0	242	0	0	0	0	242	4.67904
Escherichia phage 121Q_0	NC_025447	unclassified Myoviridae, Proteobacteria, Escherichia, Caudovirales, Enterobacterales, Gammaproteobacteria, Bacteria, Viruses, dsDNA viruses, no RNA stage, Myoviridae, Enterobacteriaceae	348532	118898	{'T': 109234, 'A': 120400, 'G': 64231, 'C': 54667}	34.1139	32	0.0918137	0.269138	32	0	0	0	0	936	0	0	0	0	936	0.268555	0.0918137	0	0	0	0	867	0	0	0	0	867	0.248758
Escherichia phage 172-1_0	NC_028903	Proteobacteria, Escherichia, Caudovirales, Enterobacterales, Phieco32virus, Escherichia virus 172-1, Podoviridae, Gammaproteobacteria, Bacteria, Viruses, dsDNA viruses, no RNA stage, Enterobacteriaceae	77266	32439	{'T': 22508, 'A': 22319, 'G': 15803, 'C': 16636}	41.9835	33	0.427096	1.01729	32	1	0	0	0	974	35	0	0	0	1009	1.30588	0.414154	0.0129423	0	0	0	745	35	0	0	0	759	0.982321
Escherichia phage 4MG_0	NC_022968	Proteobacteria, Escherichia, Caudovirales, Enterobacterales, Escherichia virus 4MG, Viruses, Myoviridae, Vequintavirinae, Gammaproteobacteria, Bacteria, Se1virus, dsDNA viruses, no RNA stage, Enterobacteriaceae	148567	68836	{'T': 39869, 'A': 39862, 'G': 35826, 'C': 33010}	46.3333	69	0.464437	1.00238	69	0	0	0	0	2007	0	0	0	0	2007	1.35091	0.464437	0	0	0	0	1775	0	0	0	0	1775	1.19475
Escherichia phage 64795_ec1_0	NC_031114	Proteobacteria, Escherichia, Caudovirales, Enterobacterales, Podoviridae, Viruses, T7virus, Autographivirinae, Gammaproteobacteria, Bacteria, unclassified T7virus, dsDNA viruses, no RNA stage, Enterobacteriaceae	39235	19091	{'T': 9637, 'A': 10507, 'G': 10223, 'C': 8868}	48.6581	11	0.280362	0.576188	11	0	0	0	0	288	0	0	0	0	288	0.734038	0.280362	0	0	0	0	265	0	0	0	0	265	0.675417
Escherichia phage ADB-2_0	NC_019725	Proteobacteria, Escherichia, Caudovirales, Enterobacterales, Siphoviridae, Escherichia virus ADB2, Viruses, Tunavirinae, Gammaproteobacteria, Bacteria, T1virus, dsDNA viruses, no RNA stage, Enterobacteriaceae	50552	23029	{'T': 13133, 'A': 14390, 'G': 12182, 'C': 10847}	45.5551	21	0.415414	0.911894	21	0	0	0	0	564	0	0	0	0	564	1.11568	0.415414	0	0	0	0	377	0	0	0	0	377	0.745767
Escherichia phage APCEc01_0	NC_029091	Proteobacteria, Escherichia, Caudovirales, Enterobacterales, Viruses, Rb69virus, Myoviridae, unclassified Rb69virus, Gammaproteobacteria, Bacteria, dsDNA viruses, no RNA stage, Tevenvirinae, Enterobacteriaceae	168771	63638	{'T': 51491, 'A': 53642, 'G': 33044, 'C': 30594}	37.7067	8	0.0474015	0.125711	8	0	0	0	0	244	0	0	0	0	244	0.144575	0.0474015	0	0	0	0	223	0	0	0	0	223	0.132132
Escherichia phage AR1_0	NC_027983	Proteobacteria, Escherichia, Caudovirales, Enterobacterales, Viruses, T4virus, Myoviridae, Escherichia virus AR1, Gammaproteobacteria, Bacteria, dsDNA viruses, no RNA stage, Tevenvirinae, Enterobacteriaceae	167435	59157	{'T': 54654, 'A': 53624, 'G': 27719, 'C': 31438}	35.3313	14	0.0836145	0.236658	14	0	0	0	0	411	0	0	0	0	411	0.245468	0.0836145	0	0	0	0	327	0	0	0	0	327	0.1953
Escherichia phage Av-05_0	NC_025830	unclassified Myoviridae, Proteobacteria, Escherichia, Caudovirales, Enterobacterales, Gammaproteobacteria, Bacteria, Viruses, dsDNA viruses, no RNA stage, Myoviridae, Enterobacteriaceae	120938	48428	{'T': 36519, 'A': 35990, 'G': 23270, 'C': 25158, 'M': 1}	40.0437	44	0.363823	0.908565	43	1	0	0	0	1348	36	0	0	0	1384	1.14439	0.355554	0.0082687	0	0	0	1170	36	0	0	0	1185	0.979841
Escherichia phage Bp4_0	NC_024142	G7cvirus, Proteobacteria, Escherichia, Caudovirales, Enterobacterales, Podoviridae, Gammaproteobacteria, Bacteria, Viruses, dsDNA viruses, no RNA stage, Escherichia virus Bp4, Enterobacteriaceae	72583	31126	{'T': 21157, 'A': 20300, 'G': 15672, 'C': 15454}	42.8833	28	0.385765	0.899569	27	1	0	0	0	787	29	0	0	0	816	1.12423	0.371988	0.0137773	0	0	0	709	29	0	0	0	732	1.0085
Escherichia phage CAjan_0	NC_028776	Seuratvirus, Proteobacteria, Escherichia, Caudovirales, Enterobacterales, Gammaproteobacteria, Siphoviridae, Bacteria, Viruses, dsDNA viruses, no RNA stage, Escherichia virus Cajan, Enterobacteriaceae	59670	26677	{'T': 16624, 'A': 16369, 'G': 13412, 'C': 13265}	44.7076	26	0.43573	0.974622	25	1	0	0	0	717	38	0	0	0	755	1.26529	0.418971	0.0167588	0	0	0	575	38	0	0	0	590	0.988772
Escherichia phage CICC 80001_0	NC_027387	Proteobacteria, Escherichia, Caudovirales, Enterobacterales, Podoviridae, Viruses, T7virus, Autographivirinae, Gammaproteobacteria, Bacteria, unclassified T7virus, dsDNA viruses, no RNA stage, Enterobacteriaceae	38810	18947	{'T': 9480, 'A': 10383, 'G': 10082, 'C': 8865}	48.8199	15	0.386498	0.791682	15	0	0	0	0	412	0	0	0	0	412	1.06158	0.386498	0	0	0	0	311	0	0	0	0	311	0.80134
Escherichia phage D108_0	NC_013594	Proteobacteria, Escherichia, Caudovirales, Muvirus, Enterobacterales, Gammaproteobacteria, Bacteria, Viruses, dsDNA viruses, no RNA stage, unclassified Muvirus, Myoviridae, Enterobacteriaceae	37235	19273	{'T': 8658, 'A': 9304, 'G': 10255, 'C': 9018}	51.7604	42	1.12797	2.17921	40	2	0	0	0	1115	57	0	0	0	1172	3.14758	1.07426	0.0537129	0	0	0	762	57	0	0	0	797	2.14046
Escherichia phage e4_1c_0	NC_024210	Proteobacteria, Escherichia, Caudovirales, Enterobacterales, Siphoviridae, Escherichia virus E41c, Rogue1virus, Viruses, Tunavirinae, Gammaproteobacteria, Bacteria, dsDNA viruses, no RNA stage, Enterobacteriaceae	47112	20766	{'T': 12545, 'A': 13801, 'G': 11168, 'C': 9598}	44.0779	12	0.254712	0.577868	12	0	0	0	0	340	0	0	0	0	340	0.721684	0.254712	0	0	0	0	296	0	0	0	0	296	0.62829
Escherichia phage EB49_0	NC_023743	Proteobacteria, Escherichia, Caudovirales, Enterobacterales, Escherichia virus Eb49, Siphoviridae, Rogue1virus, Viruses, Tunavirinae, Gammaproteobacteria, Bacteria, dsDNA viruses, no RNA stage, Enterobacteriaceae	47180	20768	{'T': 13811, 'A': 12601, 'G': 9572, 'C': 11196}	44.0187	16	0.339127	0.770416	16	0	0	0	0	454	0	0	0	0	454	0.962272	0.339127	0	0	0	0	366	0	0	0	0	366	0.775752
Escherichia phage EC6_0	NC_027369	Proteobacteria, Escherichia, Caudovirales, Enterobacterales, Viruses, Escherichia virus EC6, Myoviridae, Ounavirinae, Felixo1virus, Gammaproteobacteria, Bacteria, dsDNA viruses, no RNA stage, Enterobacteriaceae	86231	33542	{'T': 25489, 'A': 27197, 'G': 17658, 'C': 15884, 'M': 1, 'W': 1, 'Y': 1}	38.8978	18	0.208742	0.536641	18	0	0	0	0	496	0	0	0	0	496	0.575199	0.208742	0	0	0	0	430	0	0	0	0	430	0.498661
Escherichia phage ECBP1_0	NC_018854	G7cvirus, Proteobacteria, Escherichia, Caudovirales, Enterobacterales, Podoviridae, Gammaproteobacteria, Escherichia virus ECBP1, Bacteria, Viruses, dsDNA viruses, no RNA stage, Enterobacteriaceae	69855	29849	{'T': 19649, 'A': 20357, 'G': 14828, 'C': 15021}	42.7299	24	0.343569	0.804047	23	1	0	0	0	682	29	0	0	0	711	1.01782	0.329253	0.0143154	0	0	0	577	29	0	0	0	606	0.867511
Escherichia phage ECBP2_0	NC_018859	Proteobacteria, Escherichia, Caudovirales, Escherichia virus ECB2, Enterobacterales, Phieco32virus, Podoviridae, Gammaproteobacteria, Bacteria, Viruses, dsDNA viruses, no RNA stage, Enterobacteriaceae	77315	32797	{'T': 22363, 'A': 22155, 'G': 16079, 'C': 16718}	42.42	23	0.297484	0.701284	23	0	0	0	0	761	0	0	0	0	761	0.984285	0.297484	0	0	0	0	710	0	0	0	0	710	0.918321
Escherichia phage ECBP5_0	NC_027330	Proteobacteria, Escherichia, Caudovirales, Enterobacterales, Podoviridae, Viruses, unclassified Sp6virus, Autographivirinae, Sp6virus, Gammaproteobacteria, Bacteria, dsDNA viruses, no RNA stage, Enterobacteriaceae	45403	20836	{'T': 12095, 'A': 12472, 'G': 11501, 'C': 9335}	45.8912	11	0.242275	0.527932	11	0	0	0	0	350	0	0	0	0	350	0.770874	0.242275	0	0	0	0	328	0	0	0	0	328	0.722419
Escherichia phage ECML-117_0	NC_025441	Proteobacteria, Escherichia, Caudovirales, Enterobacterales, Pbunavirus, Gammaproteobacteria, unclassified Pbunavirus, Bacteria, Viruses, dsDNA viruses, no RNA stage, Myoviridae, Enterobacteriaceae	66854	30885	{'T': 17774, 'A': 18195, 'G': 15595, 'C': 15290}	46.1977	10	0.14958	0.323782	10	0	0	0	0	290	0	0	0	0	290	0.433781	0.14958	0	0	0	0	290	0	0	0	0	290	0.433781
Escherichia phage ECML-134_0	NC_025449	Proteobacteria, Escherichia, Caudovirales, Enterobacterales, Viruses, T4virus, Escherichia virus ECML134, Myoviridae, Gammaproteobacteria, Bacteria, dsDNA viruses, no RNA stage, Tevenvirinae, Enterobacteriaceae	166783	59059	{'T': 54429, 'A': 53294, 'R': 1, 'G': 27837, 'C': 31222}	35.4107	9	0.0539623	0.15239	9	0	0	0	0	274	0	0	0	0	274	0.164285	0.0539623	0	0	0	0	257	0	0	0	0	257	0.154092
Escherichia phage ECML-4_0	NC_025446	Proteobacteria, Escherichia, Caudovirales, Enterobacterales, Viruses, Escherichia virus ECML4, Ackermannviridae, Cvivirinae, Gammaproteobacteria, Bacteria, dsDNA viruses, no RNA stage, Vi1virus, Enterobacteriaceae	157308	70839	{'T': 42498, 'A': 43971, 'G': 35799, 'C': 35040}	45.032	82	0.52127	1.15755	80	2	0	0	0	2385	57	0	0	0	2442	1.55237	0.508556	0.0127139	0	0	0	2020	57	0	0	0	2047	1.30127
Escherichia phage EK99P-1_0	NC_024783	Proteobacteria, Escherichia, Caudovirales, Enterobacterales, Gammaproteobacteria, Siphoviridae, Escherichia virus EK99P1, Bacteria, Viruses, dsDNA viruses, no RNA stage, Hk578virus, Enterobacteriaceae	44332	24150	{'T': 9916, 'A': 10266, 'G': 12299, 'C': 11851}	54.4753	34	0.76694	1.40787	34	0	0	0	0	942	0	0	0	0	942	2.12488	0.76694	0	0	0	0	772	0	0	0	0	772	1.74141
Escherichia phage Envy_0	NC_031081	Proteobacteria, Escherichia, Caudovirales, Enterobacterales, Gammaproteobacteria, Siphoviridae, Bacteria, Viruses, dsDNA viruses, no RNA stage, Hk578virus, unclassified Hk578virus, Enterobacteriaceae	45206	24618	{'T': 10486, 'A': 10102, 'G': 12057, 'C': 12561}	54.4574	44	0.973322	1.78731	44	0	0	0	0	1236	0	0	0	0	1236	2.73415	0.973322	0	0	0	0	899	0	0	0	0	899	1.98867
Escherichia phage FFH2_0	NC_024134	Proteobacteria, Escherichia, Caudovirales, Enterobacterales, V5virus, Viruses, Myoviridae, Vequintavirinae, Gammaproteobacteria, Bacteria, dsDNA viruses, no RNA stage, Escherichia virus FFH2, Enterobacteriaceae	139020	60625	{'T': 40368, 'A': 38027, 'G': 29505, 'C': 31120}	43.6088	75	0.539491	1.23711	74	1	0	0	0	2135	29	0	0	0	2164	1.55661	0.532298	0.00719321	0	0	0	1795	29	0	0	0	1824	1.31204
Escherichia phage FV3_0	NC_019517	Proteobacteria, Escherichia, Caudovirales, Enterobacterales, V5virus, Viruses, Myoviridae, Escherichia virus FV3, Vequintavirinae, Gammaproteobacteria, Bacteria, dsDNA viruses, no RNA stage, Enterobacteriaceae	136947	59844	{'T': 39610, 'A': 37493, 'G': 29232, 'C': 30612}	43.6987	88	0.642584	1.47049	87	1	0	0	0	2523	36	0	0	0	2559	1.86861	0.635282	0.00730209	0	0	0	2125	36	0	0	0	2139	1.56192
Escherichia phage Gluttony_0	NC_031113	Proteobacteria, Escherichia, Caudovirales, Enterobacterales, Gammaproteobacteria, Siphoviridae, Bacteria, Viruses, dsDNA viruses, no RNA stage, Hk578virus, unclassified Hk578virus, Enterobacteriaceae	44513	24240	{'T': 10019, 'A': 10254, 'G': 12291, 'C': 11949}	54.456	35	0.786287	1.44389	35	0	0	0	0	1016	0	0	0	0	1016	2.28248	0.786287	0	0	0	0	836	0	0	0	0	836	1.8781
Escherichia phage HK446_0	NC_019714	Proteobacteria, Escherichia, Caudovirales, Enterobacterales, Gammaproteobacteria, Siphoviridae, Hk97virus, Escherichia virus HK446, Bacteria, Viruses, dsDNA viruses, no RNA stage, Enterobacteriaceae	39026	19553	{'T': 9329, 'A': 10144, 'G': 10130, 'C': 9423}	50.1025	26	0.666223	1.32972	26	0	0	0	0	780	0	0	0	0	780	1.99867	0.666223	0	0	0	0	702	0	0	0	0	702	1.7988
Escherichia phage HK542_0	NC_019769	Proteobacteria, Escherichia, Caudovirales, Enterobacterales, Gammaproteobacteria, Siphoviridae, Hk97virus, Bacteria, Viruses, dsDNA viruses, no RNA stage, Escherichia virus HK542, Enterobacteriaceae	38964	19838	{'T': 9266, 'A': 9860, 'G': 10196, 'C': 9642}	50.9137	28	0.718612	1.41143	28	0	0	0	0	839	0	0	0	0	839	2.15327	0.718612	0	0	0	0	765	0	0	0	0	765	1.96335
Escherichia phage HK544_0	NC_019767	Proteobacteria, Escherichia, Caudovirales, Enterobacterales, Gammaproteobacteria, Siphoviridae, Hk97virus, Bacteria, Viruses, dsDNA viruses, no RNA stage, Escherichia virus HK544, Enterobacteriaceae	40155	19996	{'T': 9676, 'A': 10483, 'G': 10332, 'C': 9664}	49.797	36	0.896526	1.80036	36	0	0	0	0	1056	0	0	0	0	1056	2.62981	0.896526	0	0	0	0	840	0	0	0	0	840	2.09189
Escherichia phage HK578_0	NC_019724	Proteobacteria, Escherichia, Caudovirales, Enterobacterales, Gammaproteobacteria, Siphoviridae, Escherichia virus HK578, Bacteria, Viruses, dsDNA viruses, no RNA stage, Hk578virus, Enterobacteriaceae	43741	23832	{'T': 9733, 'A': 10176, 'G': 12161, 'C': 11671}	54.4844	44	1.00592	1.84626	44	0	0	0	0	1240	0	0	0	0	1240	2.83487	1.00592	0	0	0	0	992	0	0	0	0	992	2.2679
Escherichia phage HK629_0	NC_019711	Proteobacteria, Escherichia, Caudovirales, Lambdavirus, Enterobacterales, Escherichia virus HK629, Gammaproteobacteria, Siphoviridae, Bacteria, Viruses, dsDNA viruses, no RNA stage, Enterobacteriaceae	47288	23473	{'T': 11828, 'A': 11987, 'G': 12448, 'C': 11025}	49.6384	23	0.486381	0.979849	23	0	0	0	0	673	0	0	0	0	673	1.42319	0.486381	0	0	0	0	584	0	0	0	0	584	1.23499
Escherichia phage HK630_0	NC_019723	Proteobacteria, Escherichia, Caudovirales, Lambdavirus, Enterobacterales, Gammaproteobacteria, Siphoviridae, Bacteria, Viruses, dsDNA viruses, no RNA stage, Escherichia virus HK630, Enterobacteriaceae	47090	23570	{'T': 11563, 'A': 11957, 'G': 12486, 'C': 11084}	50.0531	23	0.488426	0.975817	23	0	0	0	0	678	0	0	0	0	678	1.4398	0.488426	0	0	0	0	589	0	0	0	0	589	1.2508
Escherichia phage HK633_0	NC_019719	Proteobacteria, Escherichia, Caudovirales, Enterobacterales, Gammaproteobacteria, Siphoviridae, Hk97virus, Escherichia virus HK633, Bacteria, Viruses, dsDNA viruses, no RNA stage, Enterobacteriaceae	41528	20620	{'T': 10245, 'A': 10663, 'G': 10521, 'C': 10099}	49.6532	31	0.746484	1.50339	30	1	0	0	0	854	27	0	0	0	881	2.12146	0.722404	0.0240801	0	0	0	650	27	0	0	0	650	1.56521
Escherichia phage HK639_0	NC_016158	unclassified Siphoviridae, Proteobacteria, Escherichia, Caudovirales, Enterobacterales, Gammaproteobacteria, Siphoviridae, Bacteria, Viruses, dsDNA viruses, no RNA stage, Enterobacteriaceae	49576	26003	{'T': 11397, 'A': 12176, 'G': 13391, 'C': 12612}	52.4508	59	1.19009	2.26897	59	0	0	0	0	1753	0	0	0	0	1753	3.53599	1.19009	0	0	0	0	1331	0	0	0	0	1331	2.68477
Escherichia phage HK75_0	NC_016160	Proteobacteria, Escherichia, Caudovirales, Enterobacterales, Escherichia virus HK75, Gammaproteobacteria, Siphoviridae, Hk97virus, Bacteria, Viruses, dsDNA viruses, no RNA stage, Enterobacteriaceae	36661	18400	{'T': 8807, 'A': 9454, 'G': 9464, 'C': 8936}	50.1896	33	0.900139	1.79348	33	0	0	0	0	963	0	0	0	0	963	2.62677	0.900139	0	0	0	0	792	0	0	0	0	792	2.16033
Escherichia phage HX01_0	NC_018855	Proteobacteria, Escherichia, Caudovirales, Enterobacterales, Viruses, Rb69virus, Myoviridae, Escherichia virus HX01, Gammaproteobacteria, Bacteria, dsDNA viruses, no RNA stage, Tevenvirinae, Enterobacteriaceae	169158	63583	{'T': 51648, 'A': 53927, 'G': 33035, 'C': 30548}	37.5879	4	0.0236465	0.0629099	4	0	0	0	0	121	0	0	0	0	121	0.0715308	0.0236465	0	0	0	0	121	0	0	0	0	121	0.0715308
Escherichia phage HY01_0	NC_027349	Proteobacteria, Escherichia, Caudovirales, Enterobacterales, Viruses, T4virus, Myoviridae, Escherichia virus HY01, Gammaproteobacteria, Bacteria, dsDNA viruses, no RNA stage, Tevenvirinae, Enterobacteriaceae	166977	59199	{'T': 54659, 'A': 53119, 'G': 27829, 'C': 31370}	35.4534	6	0.0359331	0.101353	6	0	0	0	0	195	0	0	0	0	195	0.116783	0.0359331	0	0	0	0	195	0	0	0	0	195	0.116783
Escherichia phage HY02_0	NC_028872	Proteobacteria, Escherichia, Caudovirales, Enterobacterales, Viruses, Escherichia virus HY02, Myoviridae, Ounavirinae, Felixo1virus, Gammaproteobacteria, Bacteria, dsDNA viruses, no RNA stage, Enterobacteriaceae	86252	33570	{'T': 25403, 'A': 27279, 'G': 17704, 'C': 15866}	38.9208	13	0.150721	0.387251	13	0	0	0	0	435	0	0	0	0	435	0.504336	0.150721	0	0	0	0	414	0	0	0	0	414	0.479989
Escherichia phage HY03_0	NC_031047	Proteobacteria, Caudovirales, Enterobacterales, unclassified T4virus, Gammaproteobacteria, Bacteria, Viruses, T4virus, dsDNA viruses, no RNA stage, Myoviridae, Tevenvirinae, Enterobacteriaceae	170770	60286	{'T': 53311, 'A': 57173, 'G': 32791, 'C': 27495}	35.3025	12	0.07027	0.199051	12	0	0	0	0	365	0	0	0	0	365	0.213738	0.07027	0	0	0	0	342	0	0	0	0	342	0.200269
Escherichia phage ime09_0	NC_019503	Proteobacteria, Escherichia, Caudovirales, Enterobacterales, Viruses, T4virus, Myoviridae, Escherichia virus Ime09, Gammaproteobacteria, Bacteria, dsDNA viruses, no RNA stage, Tevenvirinae, Enterobacteriaceae	166499	59398	{'T': 54210, 'A': 52891, 'G': 27943, 'C': 31455}	35.6747	4	0.0240242	0.0673423	4	0	0	0	0	134	0	0	0	0	134	0.080481	0.0240242	0	0	0	0	134	0	0	0	0	134	0.080481
Escherichia phage IME11_0	NC_019423	G7cvirus, Proteobacteria, Escherichia, Caudovirales, Enterobacterales, Podoviridae, Gammaproteobacteria, Bacteria, Viruses, Escherichia virus IME11, dsDNA viruses, no RNA stage, Enterobacteriaceae	72570	31306	{'T': 20927, 'A': 20337, 'G': 15725, 'C': 15581}	43.139	24	0.330715	0.766626	23	1	0	0	0	691	28	0	0	0	719	0.990768	0.316935	0.0137798	0	0	0	607	28	0	0	0	614	0.84608
Escherichia phage JES2013_0	NC_022323	Proteobacteria, Escherichia, Caudovirales, Enterobacterales, V5virus, Viruses, Myoviridae, Vequintavirinae, Gammaproteobacteria, Bacteria, dsDNA viruses, no RNA stage, Escherichia virus JES2013, Enterobacteriaceae	136910	59654	{'T': 39807, 'A': 37449, 'G': 28975, 'C': 30679}	43.5717	80	0.584325	1.34107	79	1	0	0	0	2284	32	0	0	0	2316	1.69162	0.577021	0.00730407	0	0	0	1866	32	0	0	0	1898	1.38631
Escherichia phage JH2_0	NC_029023	Escherichia virus JH2, Proteobacteria, Escherichia, Caudovirales, Enterobacterales, Viruses, Myoviridae, Ounavirinae, Felixo1virus, Gammaproteobacteria, Bacteria, dsDNA viruses, no RNA stage, Enterobacteriaceae	87712	34046	{'T': 27806, 'A': 25860, 'G': 16068, 'C': 17978}	38.8157	17	0.193816	0.499324	17	0	0	0	0	514	0	0	0	0	514	0.586009	0.193816	0	0	0	0	476	0	0	0	0	476	0.542685
Escherichia phage JS98_0	NC_010105	Proteobacteria, Escherichia, Caudovirales, Enterobacterales, Js98virus, Viruses, Myoviridae, Gammaproteobacteria, Bacteria, dsDNA viruses, no RNA stage, Tevenvirinae, Escherichia virus JS98, Enterobacteriaceae	170523	67378	{'T': 52253, 'A': 50892, 'G': 32657, 'C': 34721}	39.5126	13	0.0762361	0.192941	13	0	0	0	0	390	0	0	0	0	390	0.228708	0.0762361	0	0	0	0	291	0	0	0	0	291	0.170651
Escherichia phage JSE_0	NC_012740	Proteobacteria, Escherichia, Caudovirales, Enterobacterales, Escherichia virus JSE, Viruses, Myoviridae, Gammaproteobacteria, Bacteria, dsDNA viruses, no RNA stage, Tevenvirinae, Enterobacteriaceae, Rb49virus	166418	67420	{'T': 51071, 'A': 47927, 'G': 31779, 'C': 35641}	40.5124	18	0.108161	0.266983	18	0	0	0	0	547	0	0	0	0	547	0.32869	0.108161	0	0	0	0	547	0	0	0	0	547	0.32869
Escherichia phage K1-dep(1)_0	NC_027994	K1gvirus, Proteobacteria, Escherichia, Caudovirales, Enterobacterales, Siphoviridae, Viruses, Guernseyvirinae, Escherichia virus K1H, Gammaproteobacteria, Bacteria, dsDNA viruses, no RNA stage, Enterobacteriaceae	41632	21303	{'T': 10030, 'A': 10299, 'G': 10673, 'C': 10630}	51.1698	26	0.62452	1.22049	25	1	0	0	0	741	27	0	0	0	768	1.84473	0.6005	0.02402	0	0	0	629	27	0	0	0	655	1.57331
Escherichia phage K1-dep(4)_0	NC_027993	K1gvirus, Proteobacteria, Escherichia, Caudovirales, Enterobacterales, Siphoviridae, Viruses, Guernseyvirinae, Escherichia virus K1G, Gammaproteobacteria, Bacteria, dsDNA viruses, no RNA stage, Enterobacteriaceae	43587	22259	{'T': 10502, 'A': 10826, 'G': 11196, 'C': 11063}	51.068	18	0.412967	0.808662	18	0	0	0	0	544	0	0	0	0	544	1.24808	0.412967	0	0	0	0	500	0	0	0	0	500	1.14713
Escherichia phage K30_0	NC_015719	Proteobacteria, Caudovirales, Enterobacterales, Podoviridae, Autographivirinae, Gammaproteobacteria, Bacteria, Viruses, Kp32virus, dsDNA viruses, no RNA stage, Escherichia virus K30, Enterobacteriaceae	40940	21054	{'T': 9302, 'A': 10584, 'G': 11086, 'C': 9968}	51.4265	13	0.317538	0.61746	13	0	0	0	0	365	0	0	0	0	365	0.891549	0.317538	0	0	0	0	348	0	0	0	0	348	0.850024
Escherichia phage KBNP1711_0	NC_023593	Proteobacteria, Escherichia, Caudovirales, Enterobacterales, Phieco32virus, Podoviridae, Gammaproteobacteria, Escherichia virus Septima11, Bacteria, Viruses, dsDNA viruses, no RNA stage, Enterobacteriaceae	76184	32279	{'T': 22177, 'A': 21728, 'G': 15791, 'C': 16488}	42.3698	27	0.354405	0.836457	27	0	0	0	0	824	0	0	0	0	824	1.08159	0.354405	0	0	0	0	762	0	0	0	0	762	1.00021
Escherichia phage LM33_P1_0	NC_031937	Proteobacteria, Caudovirales, Enterobacterales, Podoviridae, Autographivirinae, Gammaproteobacteria, Bacteria, Viruses, unclassified T7virus, dsDNA viruses, no RNA stage, T7virus, Enterobacteriaceae	38979	19562	{'T': 9258, 'A': 10159, 'G': 10422, 'C': 9140}	50.186	14	0.359168	0.715673	14	0	0	0	0	413	0	0	0	0	413	1.05954	0.359168	0	0	0	0	406	0	0	0	0	406	1.04159
Escherichia phage Lw1_0	NC_021344	Proteobacteria, Escherichia, Caudovirales, unclassified Kp15virus, Enterobacterales, Viruses, Myoviridae, Kp15virus, Gammaproteobacteria, Bacteria, dsDNA viruses, no RNA stage, Tevenvirinae, Enterobacteriaceae	176227	76643	{'T': 49644, 'A': 49940, 'G': 38685, 'C': 37958}	43.4911	44	0.249678	0.57409	43	1	0	0	0	1236	33	0	0	0	1269	0.720094	0.244003	0.0056745	0	0	0	1008	33	0	0	0	1008	0.57199
Escherichia phage mEp234_0	NC_019715	Proteobacteria, Escherichia, Caudovirales, Enterobacterales, Gammaproteobacteria, Siphoviridae, Hk97virus, Bacteria, Viruses, Escherichia virus mEp234, dsDNA viruses, no RNA stage, Enterobacteriaceae	39578	19625	{'T': 9533, 'A': 10420, 'G': 10097, 'C': 9528}	49.5856	38	0.960129	1.93631	38	0	0	0	0	1103	0	0	0	0	1103	2.7869	0.960129	0	0	0	0	890	0	0	0	0	890	2.24872
Escherichia phage mEpX1_0	NC_019709	Proteobacteria, Escherichia, Escherichia virus mEpX1, Caudovirales, Enterobacterales, Gammaproteobacteria, Siphoviridae, Hk97virus, Bacteria, Viruses, dsDNA viruses, no RNA stage, Enterobacteriaceae	41567	20497	{'T': 10082, 'A': 10988, 'G': 10558, 'C': 9939}	49.3108	37	0.890129	1.80514	37	0	0	0	0	1119	0	0	0	0	1119	2.69204	0.890129	0	0	0	0	969	0	0	0	0	969	2.33118
Escherichia phage mEpX2_0	NC_019705	Escherichia virus mEpX2, Proteobacteria, Escherichia, Caudovirales, Enterobacterales, Gammaproteobacteria, Siphoviridae, Hk97virus, Bacteria, Viruses, dsDNA viruses, no RNA stage, Enterobacteriaceae	38759	19409	{'T': 9248, 'A': 10102, 'G': 10010, 'C': 9399}	50.0761	29	0.748213	1.49415	29	0	0	0	0	849	0	0	0	0	849	2.19046	0.748213	0	0	0	0	705	0	0	0	0	705	1.81893
Escherichia phage Min27_0	NC_010237	Proteobacteria, Escherichia, Caudovirales, Enterobacterales, Podoviridae, Viruses, Escherichia virus Min27, Gammaproteobacteria, Bacteria, dsDNA viruses, no RNA stage, Nona33virus, Sepvirinae, Enterobacteriaceae	63395	31383	{'T': 15673, 'A': 16339, 'G': 16921, 'C': 14462}	49.5039	79	1.24616	2.51729	76	3	0	0	0	2249	99	0	0	0	2348	3.70376	1.19883	0.0473223	0	0	0	1711	99	0	0	0	1795	2.83145
Escherichia phage MX01_0	NC_031934	unclassified Js98virus, Proteobacteria, Caudovirales, Enterobacterales, Gammaproteobacteria, Js98virus, Bacteria, Viruses, dsDNA viruses, no RNA stage, Myoviridae, Tevenvirinae, Enterobacteriaceae	168929	66835	{'T': 51615, 'A': 50479, 'G': 32355, 'C': 34480}	39.564	17	0.100634	0.254358	17	0	0	0	0	483	0	0	0	0	483	0.285919	0.100634	0	0	0	0	404	0	0	0	0	404	0.239154
Escherichia phage NJ01_0	NC_018835	Proteobacteria, Escherichia, Caudovirales, Enterobacterales, Phieco32virus, Podoviridae, Gammaproteobacteria, Escherichia virus NJ01, Bacteria, Viruses, dsDNA viruses, no RNA stage, Enterobacteriaceae	77448	32566	{'T': 22517, 'A': 22365, 'G': 15819, 'C': 16747}	42.0489	30	0.387357	0.921206	30	0	0	0	0	915	0	0	0	0	915	1.18144	0.387357	0	0	0	0	706	0	0	0	0	706	0.911579
Escherichia phage P13374_0	NC_018846	Proteobacteria, Caudovirales, unclassified Tl2011virus, Enterobacterales, Podoviridae, Gammaproteobacteria, Bacteria, Viruses, dsDNA viruses, no RNA stage, Tl2011virus, Sepvirinae, Enterobacteriaceae	60894	30587	{'T': 14956, 'A': 15351, 'G': 16674, 'C': 13913}	50.2299	72	1.18238	2.35394	71	1	0	0	0	2109	30	0	0	0	2139	3.51266	1.16596	0.016422	0	0	0	1724	30	0	0	0	1754	2.88042
Escherichia phage P483_0	NC_028822	Proteobacteria, Caudovirales, Enterobacterales, Podoviridae, Autographivirinae, Gammaproteobacteria, Bacteria, Viruses, unclassified T7virus, dsDNA viruses, no RNA stage, T7virus, Enterobacteriaceae	40829	19779	{'T': 10984, 'A': 10066, 'G': 9215, 'C': 10564}	48.4435	10	0.244924	0.505587	10	0	0	0	0	279	0	0	0	0	279	0.683338	0.244924	0	0	0	0	215	0	0	0	0	215	0.526586
Escherichia phage P694_0	NC_028863	Proteobacteria, Caudovirales, Enterobacterales, Podoviridae, Autographivirinae, Gammaproteobacteria, Bacteria, Viruses, unclassified T7virus, dsDNA viruses, no RNA stage, T7virus, Enterobacteriaceae	40477	19599	{'T': 10088, 'A': 10790, 'G': 10483, 'C': 9116}	48.4201	8	0.197643	0.408184	8	0	0	0	0	244	0	0	0	0	244	0.602811	0.197643	0	0	0	0	233	0	0	0	0	233	0.575636
Escherichia phage PA2_0	NC_028449	Proteobacteria, Escherichia, Caudovirales, Enterobacterales, Podoviridae, Viruses, Escherichia virus PA2, Gammaproteobacteria, Bacteria, dsDNA viruses, no RNA stage, Tl2011virus, Sepvirinae, Enterobacteriaceae	63569	31892	{'T': 15647, 'A': 16030, 'G': 17231, 'C': 14661}	50.1691	70	1.10117	2.19491	69	1	0	0	0	2106	30	0	0	0	2136	3.36013	1.08543	0.0157309	0	0	0	1763	30	0	0	0	1793	2.82056
Escherichia phage PBECO 4_0	NC_027364	unclassified Myoviridae, Proteobacteria, Escherichia, Caudovirales, Enterobacterales, Gammaproteobacteria, Bacteria, Viruses, dsDNA viruses, no RNA stage, Myoviridae, Enterobacteriaceae	348113	118663	{'T': 120424, 'A': 109026, 'G': 54565, 'C': 64098}	34.0875	37	0.106287	0.311807	37	0	0	0	0	1089	0	0	0	0	1089	0.312829	0.106287	0	0	0	0	894	0	0	0	0	894	0.256813
Escherichia phage PE3-1_0	NC_024379	Proteobacteria, Escherichia, Caudovirales, Enterobacterales, Podoviridae, Viruses, T7virus, Autographivirinae, Gammaproteobacteria, Bacteria, unclassified T7virus, dsDNA viruses, no RNA stage, Enterobacteriaceae	39093	19518	{'T': 9334, 'A': 10241, 'G': 10408, 'C': 9110}	49.9271	19	0.486021	0.97346	18	1	0	0	0	519	31	0	0	0	550	1.4069	0.46044	0.02558	0	0	0	468	31	0	0	0	480	1.22784
Escherichia phage phAPEC8_0	NC_020079	unclassified Myoviridae, Proteobacteria, Escherichia, Caudovirales, Enterobacterales, Gammaproteobacteria, Bacteria, Viruses, dsDNA viruses, no RNA stage, Myoviridae, Enterobacteriaceae	147737	57836	{'T': 44466, 'A': 45435, 'G': 28489, 'C': 29347}	39.1479	27	0.182757	0.466837	27	0	0	0	0	762	0	0	0	0	762	0.515781	0.182757	0	0	0	0	673	0	0	0	0	673	0.455539
Escherichia phage PhaxI_0	NC_019452	Cba120virus, Proteobacteria, Escherichia, Escherichia virus PhaxI, Caudovirales, Enterobacterales, Viruses, Ackermannviridae, Cvivirinae, Gammaproteobacteria, Bacteria, dsDNA viruses, no RNA stage, Enterobacteriaceae	156628	69751	{'T': 44113, 'A': 42764, 'G': 34590, 'C': 35161}	44.5329	74	0.472457	1.06092	73	1	0	0	0	2216	28	0	0	0	2244	1.43269	0.466072	0.00638455	0	0	0	1853	28	0	0	0	1863	1.18944
Escherichia phage phi191_0	NC_028660	Proteobacteria, Escherichia, Caudovirales, Enterobacterales, Podoviridae, Viruses, Gammaproteobacteria, Bacteria, dsDNA viruses, no RNA stage, Escherichia virus 191, Tl2011virus, Sepvirinae, Enterobacteriaceae	61035	30633	{'N': 32, 'T': 15381, 'K': 3, 'A': 14982, 'G': 13932, 'C': 16701, 'M': 1, 'W': 2, 'S': 1}	50.1892	72	1.17965	2.35041	71	1	0	0	0	2086	30	0	0	0	2116	3.46686	1.16327	0.016384	0	0	0	1675	30	0	0	0	1705	2.79348
Escherichia phage phiKT_0	NC_019520	Proteobacteria, Escherichia, Caudovirales, Enterobacterales, Podoviridae, Autographivirinae, Gammaproteobacteria, unclassified Autographivirinae, Bacteria, Viruses, dsDNA viruses, no RNA stage, Enterobacteriaceae	42608	21981	{'T': 9757, 'A': 10870, 'G': 11405, 'C': 10576}	51.5889	29	0.680623	1.31932	29	0	0	0	0	861	0	0	0	0	861	2.02075	0.680623	0	0	0	0	802	0	0	0	0	802	1.88228
Escherichia phage phiV10_0	NC_007804	Proteobacteria, Escherichia, Caudovirales, Enterobacterales, Podoviridae, Gammaproteobacteria, Bacteria, Viruses, Escherichia virus phiV10, dsDNA viruses, no RNA stage, Enterobacteriaceae, Epsilon15virus	39104	19150	{'T': 9653, 'A': 10301, 'G': 10207, 'C': 8943}	48.972	23	0.588175	1.20104	22	1	0	0	0	631	34	0	0	0	665	1.70059	0.562602	0.0255728	0	0	0	484	34	0	0	0	496	1.26841
Escherichia phage Pollock_0	NC_027381	Sp58virus, Proteobacteria, Escherichia, Caudovirales, Enterobacterales, Podoviridae, Gammaproteobacteria, Bacteria, Viruses, Escherichia virus Pollock, dsDNA viruses, no RNA stage, Enterobacteriaceae	68365	24625	{'T': 21916, 'A': 21824, 'G': 12393, 'C': 12232}	36.0199	7	0.102392	0.284264	7	0	0	0	0	234	0	0	0	0	234	0.34228	0.102392	0	0	0	0	192	0	0	0	0	192	0.280845
Escherichia phage pro147_0	NC_028896	Proteobacteria, Escherichia, Caudovirales, Enterobacterales, Peduovirinae, Viruses, Myoviridae, P2virus, Gammaproteobacteria, Bacteria, dsDNA viruses, no RNA stage, unclassified P2virus, Enterobacteriaceae	32675	16580	{'T': 8245, 'A': 7850, 'G': 7909, 'C': 8671}	50.7422	12	0.367253	0.723764	12	0	0	0	0	363	0	0	0	0	363	1.11094	0.367253	0	0	0	0	288	0	0	0	0	288	0.881408
Escherichia phage pro483_0	NC_028943	Proteobacteria, Escherichia, Caudovirales, Enterobacterales, Peduovirinae, Viruses, Myoviridae, P2virus, Gammaproteobacteria, Bacteria, dsDNA viruses, no RNA stage, unclassified P2virus, Enterobacteriaceae	29237	15490	{'T': 6685, 'A': 7062, 'G': 8108, 'C': 7382}	52.9808	25	0.855081	1.61394	25	0	0	0	0	706	0	0	0	0	706	2.41475	0.855081	0	0	0	0	547	0	0	0	0	547	1.87092
Escherichia phage QL01_0	NC_028847	Proteobacteria, Caudovirales, Enterobacterales, Gammaproteobacteria, Js98virus, Escherichia virus QL01, Bacteria, Viruses, dsDNA viruses, no RNA stage, Myoviridae, Tevenvirinae, Enterobacteriaceae	170527	67608	{'T': 52091, 'A': 50828, 'G': 32755, 'C': 34853}	39.6465	10	0.0586417	0.147911	9	1	0	0	0	277	28	0	0	0	305	0.178857	0.0527776	0.00586417	0	0	0	261	28	0	0	0	289	0.169475
Escherichia phage RB3_0	NC_025419	Proteobacteria, Escherichia, Caudovirales, Enterobacterales, Viruses, T4virus, Myoviridae, Escherichia virus RB3, Gammaproteobacteria, Bacteria, dsDNA viruses, no RNA stage, Tevenvirinae, Enterobacteriaceae	168402	59570	{'T': 55126, 'A': 53706, 'G': 27993, 'C': 31577}	35.3737	9	0.0534435	0.151083	9	0	0	0	0	298	0	0	0	0	298	0.176958	0.0534435	0	0	0	0	275	0	0	0	0	275	0.1633
Escherichia phage Seurat_0	NC_027378	Seuratvirus, Proteobacteria, Escherichia, Caudovirales, Enterobacterales, Escherichia virus Seurat, Gammaproteobacteria, Siphoviridae, Bacteria, Viruses, dsDNA viruses, no RNA stage, Enterobacteriaceae	56776	25308	{'T': 15862, 'A': 15606, 'G': 12809, 'C': 12499}	44.5752	22	0.387488	0.86929	22	0	0	0	0	639	0	0	0	0	639	1.12548	0.387488	0	0	0	0	525	0	0	0	0	525	0.924686
Escherichia phage slur01_0	NC_028831	Seuratvirus, Proteobacteria, Escherichia, Caudovirales, Enterobacterales, unclassified Seuratvirus, Gammaproteobacteria, Siphoviridae, Bacteria, Viruses, dsDNA viruses, no RNA stage, Enterobacteriaceae	61235	27206	{'T': 17165, 'A': 16864, 'G': 13694, 'C': 13512}	44.4288	29	0.473585	1.06594	28	1	0	0	0	814	38	0	0	0	852	1.39136	0.457255	0.0163305	0	0	0	672	38	0	0	0	687	1.12191
Escherichia phage slur02_0	NC_028927	Proteobacteria, Escherichia, Caudovirales, Enterobacterales, Viruses, T4virus, Myoviridae, unclassified T4virus, Gammaproteobacteria, Bacteria, dsDNA viruses, no RNA stage, Tevenvirinae, Enterobacteriaceae	167298	59417	{'T': 54480, 'A': 53401, 'G': 27915, 'C': 31502}	35.5157	10	0.0597736	0.168302	10	0	0	0	0	283	0	0	0	0	283	0.169159	0.0597736	0	0	0	0	218	0	0	0	0	218	0.130306
Escherichia phage slur05_0	NC_028901	Proteobacteria, Escherichia, Caudovirales, Enterobacterales, Gammaproteobacteria, Siphoviridae, Bacteria, Viruses, dsDNA viruses, no RNA stage, Hk578virus, unclassified Hk578virus, Enterobacteriaceae	43900	23945	{'T': 10161, 'A': 9794, 'G': 11738, 'C': 12207}	54.5444	36	0.820046	1.50345	36	0	0	0	0	1041	0	0	0	0	1041	2.3713	0.820046	0	0	0	0	850	0	0	0	0	850	1.93622
Escherichia phage slur07_0	NC_028780	Proteobacteria, Caudovirales, Enterobacterales, unclassified T4virus, Gammaproteobacteria, Bacteria, Viruses, T4virus, dsDNA viruses, no RNA stage, Myoviridae, Tevenvirinae, Enterobacteriaceae	167124	59211	{'T': 53379, 'A': 54534, 'G': 31446, 'C': 27765}	35.4294	10	0.0598358	0.168888	10	0	0	0	0	289	0	0	0	0	289	0.172925	0.0598358	0	0	0	0	232	0	0	0	0	232	0.138819
Escherichia phage slur09_0	NC_028840	T5virus, Proteobacteria, Caudovirales, Enterobacterales, Escherichia virus slur09, Gammaproteobacteria, Siphoviridae, Bacteria, Viruses, dsDNA viruses, no RNA stage, Enterobacteriaceae	111751	43600	{'T': 33392, 'A': 34759, 'G': 22140, 'C': 21460}	39.0153	36	0.322145	0.825688	35	1	0	0	0	1011	26	0	0	0	1037	0.927956	0.313196	0.00894847	0	0	0	771	26	0	0	0	797	0.713193
Escherichia phage slur14_0	NC_028448	Proteobacteria, Escherichia, Caudovirales, Enterobacterales, Viruses, T4virus, Escherichia phage slur08, Myoviridae, unclassified T4virus, Gammaproteobacteria, Bacteria, dsDNA viruses, no RNA stage, Tevenvirinae, Enterobacteriaceae	167467	59282	{'T': 54733, 'A': 53452, 'G': 27762, 'C': 31520}	35.3992	10	0.0597133	0.168685	10	0	0	0	0	296	0	0	0	0	296	0.176751	0.0597133	0	0	0	0	279	0	0	0	0	279	0.1666
Escherichia phage slur16_0	NC_028248	Proteobacteria, Escherichia, Caudovirales, Enterobacterales, V5virus, Viruses, Myoviridae, Vequintavirinae, unclassified V5virus, Gammaproteobacteria, Bacteria, dsDNA viruses, no RNA stage, Enterobacteriaceae	136896	59705	{'T': 39664, 'A': 37527, 'G': 29070, 'C': 30635}	43.6134	72	0.525947	1.20593	71	1	0	0	0	2105	28	0	0	0	2133	1.55812	0.518642	0.00730482	0	0	0	1725	28	0	0	0	1738	1.26958
Escherichia phage Stx2 II_0	NC_004914	Proteobacteria, Escherichia, Caudovirales, Enterobacterales, Podoviridae, Viruses, Escherichia virus Stx2 II, Gammaproteobacteria, Bacteria, dsDNA viruses, no RNA stage, Nona33virus, Sepvirinae, Enterobacteriaceae	62706	31291	{'T': 15372, 'A': 16043, 'G': 16793, 'C': 14498}	49.9011	73	1.16416	2.33294	72	1	0	0	0	2115	30	0	0	0	2145	3.42073	1.14822	0.0159474	0	0	0	1640	30	0	0	0	1670	2.66322
Escherichia phage SUSP1_0	NC_028808	Proteobacteria, Escherichia, Caudovirales, Enterobacterales, Viruses, Suspvirus, Escherichia virus SUSP1, Myoviridae, Ounavirinae, Gammaproteobacteria, Bacteria, dsDNA viruses, no RNA stage, Enterobacteriaceae	90743	36080	{'T': 26277, 'A': 28386, 'G': 18846, 'C': 17234}	39.7606	17	0.187342	0.471175	17	0	0	0	0	516	0	0	0	0	516	0.568639	0.187342	0	0	0	0	441	0	0	0	0	441	0.485988
Escherichia phage SUSP2_0	NC_028935	Proteobacteria, Escherichia, Caudovirales, Enterobacterales, Escherichia virus SUSP2, Viruses, Suspvirus, Myoviridae, Ounavirinae, Gammaproteobacteria, Bacteria, dsDNA viruses, no RNA stage, Enterobacteriaceae	88698	35619	{'T': 25765, 'A': 27314, 'G': 18492, 'C': 17127}	40.1576	18	0.202936	0.505348	18	0	0	0	0	560	0	0	0	0	560	0.631356	0.202936	0	0	0	0	480	0	0	0	0	480	0.541162
Escherichia phage TL-2011b_0	NC_019445	Proteobacteria, Caudovirales, Enterobacterales, unclassified Epsilon15likevirus, Podoviridae, Gammaproteobacteria, Bacteria, Viruses, dsDNA viruses, no RNA stage, Enterobacteriaceae, Epsilon15virus	44784	21072	{'N': 2, 'T': 11734, 'A': 11976, 'G': 11162, 'C': 9910}	47.0525	20	0.446588	0.949127	20	0	0	0	0	572	0	0	0	0	572	1.27724	0.446588	0	0	0	0	386	0	0	0	0	386	0.861915
Escherichia phage TL-2011c_0	NC_019442	Proteobacteria, Escherichia, Caudovirales, Enterobacterales, Podoviridae, Viruses, Gammaproteobacteria, Bacteria, dsDNA viruses, no RNA stage, Tl2011virus, Escherichia virus TL2011, Sepvirinae, Enterobacteriaceae	60523	30441	{'T': 14841, 'A': 15241, 'G': 16582, 'C': 13859}	50.2966	65	1.07397	2.13528	64	1	0	0	0	1918	30	0	0	0	1948	3.21861	1.05745	0.0165226	0	0	0	1561	30	0	0	0	1591	2.62875
Escherichia phage UFV-AREG1_0	NC_031030	Proteobacteria, Escherichia, Caudovirales, Enterobacterales, Viruses, T4virus, Myoviridae, unclassified T4virus, Gammaproteobacteria, Bacteria, dsDNA viruses, no RNA stage, Tevenvirinae, Enterobacteriaceae	170788	60252	{'T': 55862, 'A': 54674, 'G': 28282, 'C': 31970}	35.2788	9	0.0526969	0.149373	9	0	0	0	0	277	0	0	0	0	277	0.162189	0.0526969	0	0	0	0	231	0	0	0	0	231	0.135255
Escherichia phage V5_0	NC_011041	Proteobacteria, Escherichia, Caudovirales, Enterobacterales, V5virus, Escherichia virus V5, Viruses, Myoviridae, Vequintavirinae, Gammaproteobacteria, Bacteria, dsDNA viruses, no RNA stage, Enterobacteriaceae	137947	60091	{'T': 40091, 'A': 37765, 'G': 29154, 'C': 30937}	43.5609	81	0.587182	1.34796	81	0	0	0	0	2383	0	0	0	0	2383	1.72748	0.587182	0	0	0	0	2015	0	0	0	0	2015	1.46071
Escherichia phage vB_Eco_ACG-M12_0	NC_019404	Proteobacteria, Escherichia, Caudovirales, Enterobacterales, Siphoviridae, Escherichia virus ACGM12, Viruses, Tunavirinae, Rtpvirus, Gammaproteobacteria, Bacteria, dsDNA viruses, no RNA stage, Enterobacteriaceae	46054	20039	{'T': 12331, 'A': 13684, 'G': 10711, 'C': 9328}	43.512	10	0.217136	0.499027	10	0	0	0	0	289	0	0	0	0	289	0.627524	0.217136	0	0	0	0	266	0	0	0	0	266	0.577583
Escherichia phage vB_EcoM_112_0	NC_024125	Proteobacteria, Escherichia, Caudovirales, Enterobacterales, Viruses, T4virus, Myoviridae, Escherichia virus E112, Gammaproteobacteria, Bacteria, dsDNA viruses, no RNA stage, Tevenvirinae, Enterobacteriaceae	168470	59428	{'T': 55256, 'A': 53786, 'G': 27914, 'C': 31514}	35.2751	10	0.0593577	0.168271	10	0	0	0	0	294	0	0	0	0	294	0.174512	0.0593577	0	0	0	0	248	0	0	0	0	248	0.147207
Escherichia phage vB_EcoM_ACG-C40_0	NC_019399	Proteobacteria, Escherichia, Caudovirales, Enterobacterales, Viruses, T4virus, Myoviridae, Escherichia virus C40, Gammaproteobacteria, Bacteria, dsDNA viruses, no RNA stage, Tevenvirinae, Enterobacteriaceae	167396	58986	{'T': 54812, 'A': 53598, 'G': 27759, 'C': 31227}	35.2374	12	0.0716863	0.203438	12	0	0	0	0	363	0	0	0	0	363	0.216851	0.0716863	0	0	0	0	317	0	0	0	0	317	0.189371
Escherichia phage vB_EcoM_Alf5_0	NC_031082	Proteobacteria, Caudovirales, Enterobacterales, Felixo1virus, Gammaproteobacteria, Bacteria, Viruses, dsDNA viruses, no RNA stage, unclassified Felixo1virus, Myoviridae, Ounavirinae, Enterobacteriaceae	87662	34204	{'T': 25717, 'A': 27741, 'G': 17947, 'C': 16257}	39.018	24	0.273779	0.701672	24	0	0	0	0	705	0	0	0	0	705	0.804225	0.273779	0	0	0	0	623	0	0	0	0	623	0.710684
Escherichia phage vB_EcoM_AYO145A_0	NC_028825	Proteobacteria, Escherichia, Caudovirales, Enterobacterales, Viruses, Myoviridae, Ounavirinae, Felixo1virus, Gammaproteobacteria, Bacteria, dsDNA viruses, no RNA stage, Escherichia virus AYO145A, Enterobacteriaceae	87372	34078	{'T': 25664, 'A': 27630, 'G': 17946, 'C': 16132}	39.0033	16	0.183125	0.469511	16	0	0	0	0	474	0	0	0	0	474	0.542508	0.183125	0	0	0	0	430	0	0	0	0	430	0.492149
Escherichia phage vB_EcoM_ECO1230-10_0	NC_027995	Proteobacteria, Escherichia, Escherichia virus CVM10, Caudovirales, Enterobacterales, Gammaproteobacteria, Bacteria, Viruses, Cvm10virus, dsDNA viruses, no RNA stage, Myoviridae, Enterobacteriaceae	41666	22239	{'T': 10575, 'A': 8852, 'G': 10853, 'C': 11386}	53.3745	15	0.360006	0.674491	15	0	0	0	0	432	0	0	0	0	432	1.03682	0.360006	0	0	0	0	374	0	0	0	0	374	0.897614
Escherichia phage vB_EcoM_JS09_0	NC_024124	Proteobacteria, Escherichia, Caudovirales, Enterobacterales, Viruses, Rb69virus, Myoviridae, Escherichia virus JS09, Gammaproteobacteria, Bacteria, dsDNA viruses, no RNA stage, Tevenvirinae, Enterobacteriaceae	169148	63683	{'T': 51738, 'A': 53727, 'G': 33084, 'C': 30599}	37.6493	7	0.0413839	0.109919	7	0	0	0	0	201	0	0	0	0	201	0.118831	0.0413839	0	0	0	0	180	0	0	0	0	180	0.106416
Escherichia phage vB_EcoM_PhAPEC2_0	NC_024794	Proteobacteria, Escherichia, Caudovirales, Enterobacterales, Viruses, Rb69virus, Myoviridae, unclassified Rb69virus, Gammaproteobacteria, Bacteria, dsDNA viruses, no RNA stage, Tevenvirinae, Enterobacteriaceae	167318	63121	{'T': 53005, 'A': 51192, 'G': 30486, 'C': 32635}	37.7252	10	0.0597664	0.158426	10	0	0	0	0	295	0	0	0	0	295	0.176311	0.0597664	0	0	0	0	274	0	0	0	0	274	0.16376
Escherichia phage vB_EcoM_VR20_0	NC_028894	Proteobacteria, Escherichia, Caudovirales, Enterobacterales, Viruses, Myoviridae, Escherichia virus VR20, Gammaproteobacteria, Bacteria, dsDNA viruses, no RNA stage, Sp18virus, Tevenvirinae, Enterobacteriaceae	170336	68893	{'T': 51597, 'A': 49846, 'G': 32826, 'C': 36067}	40.4454	17	0.0998027	0.246759	17	0	0	0	0	484	0	0	0	0	484	0.284144	0.0998027	0	0	0	0	438	0	0	0	0	438	0.257139
Escherichia phage vB_EcoM_VR25_0	NC_028925	Proteobacteria, Escherichia, Caudovirales, Enterobacterales, Viruses, Myoviridae, Gammaproteobacteria, Bacteria, dsDNA viruses, no RNA stage, Sp18virus, Escherichia virus VR25, Tevenvirinae, Enterobacteriaceae	170822	69043	{'T': 51654, 'A': 50125, 'G': 32976, 'C': 36067}	40.4181	12	0.0702486	0.173805	12	0	0	0	0	337	0	0	0	0	337	0.197281	0.0702486	0	0	0	0	320	0	0	0	0	320	0.18733
Escherichia phage vB_EcoM_VR26_0	NC_028957	Proteobacteria, Escherichia, Caudovirales, Enterobacterales, Viruses, Myoviridae, Gammaproteobacteria, Bacteria, dsDNA viruses, no RNA stage, Escherichia virus VR26, Sp18virus, Tevenvirinae, Enterobacteriaceae	171541	68997	{'T': 52151, 'A': 50393, 'G': 33183, 'C': 35814}	40.2219	21	0.12242	0.304361	21	0	0	0	0	573	0	0	0	0	573	0.334031	0.12242	0	0	0	0	504	0	0	0	0	504	0.293807
Escherichia phage vB_EcoM_VR7_0	NC_014792	Proteobacteria, Escherichia, Caudovirales, Enterobacterales, Viruses, Escherichia virus VR7, Myoviridae, Gammaproteobacteria, Bacteria, dsDNA viruses, no RNA stage, Sp18virus, Tevenvirinae, Enterobacteriaceae	169285	68278	{'T': 51337, 'A': 49670, 'G': 32641, 'C': 35637}	40.3332	13	0.0767936	0.190398	13	0	0	0	0	363	0	0	0	0	363	0.214431	0.0767936	0	0	0	0	325	0	0	0	0	325	0.191984
Escherichia phage vB_EcoM-ep3_0	NC_025430	Proteobacteria, Escherichia, Caudovirales, Enterobacterales, Escherichia virus ep3, Gammaproteobacteria, Bacteria, Viruses, Cvm10virus, dsDNA viruses, no RNA stage, Myoviridae, Enterobacteriaceae	42351	22593	{'T': 9031, 'A': 10727, 'G': 11624, 'C': 10969}	53.347	19	0.448632	0.840968	19	0	0	0	0	516	0	0	0	0	516	1.21839	0.448632	0	0	0	0	416	0	0	0	0	416	0.982267
Escherichia phage vB_EcoM-UFV13_0	NC_031103	Proteobacteria, Caudovirales, Enterobacterales, unclassified T4virus, Gammaproteobacteria, Bacteria, Viruses, T4virus, dsDNA viruses, no RNA stage, Myoviridae, Tevenvirinae, Enterobacteriaceae	165772	58910	{'T': 54068, 'K': 3, 'A': 52773, 'R': 7, 'G': 27679, 'C': 31231, 'W': 2, 'S': 1, 'Y': 8}	35.5368	10	0.0603238	0.16975	10	0	0	0	0	302	0	0	0	0	302	0.182178	0.0603238	0	0	0	0	239	0	0	0	0	239	0.144174
Escherichia phage vB_EcoM-VpaE1_0	NC_027337	Proteobacteria, Escherichia, Caudovirales, Escherichia virus VpaE1, Enterobacterales, Viruses, Myoviridae, Ounavirinae, Felixo1virus, Gammaproteobacteria, Bacteria, dsDNA viruses, no RNA stage, Enterobacteriaceae	88403	34427	{'T': 26033, 'A': 27943, 'G': 18112, 'C': 16315}	38.9432	12	0.135742	0.348564	12	0	0	0	0	338	0	0	0	0	338	0.38234	0.135742	0	0	0	0	317	0	0	0	0	317	0.358585
Escherichia phage vB_EcoP_24B_0	NC_027984	Proteobacteria, Escherichia, Caudovirales, Enterobacterales, Podoviridae, Viruses, Escherichia virus 24B, Gammaproteobacteria, Bacteria, dsDNA viruses, no RNA stage, Nona33virus, Sepvirinae, Enterobacteriaceae	57677	28654	{'T': 13954, 'A': 15069, 'G': 15621, 'C': 13033}	49.6801	71	1.23099	2.47784	69	2	0	0	0	2006	69	0	0	0	2075	3.59762	1.19632	0.0346759	0	0	0	1542	69	0	0	0	1596	2.76713
Escherichia phage vB_EcoP_G7C_0	NC_015933	G7cvirus, Proteobacteria, Escherichia virus G7C, Caudovirales, Enterobacterales, Podoviridae, Gammaproteobacteria, Bacteria, Viruses, dsDNA viruses, no RNA stage, Enterobacteriaceae	72917	31658	{'T': 20292, 'A': 20967, 'G': 15743, 'C': 15915}	43.4165	26	0.35657	0.821277	26	0	0	0	0	751	0	0	0	0	751	1.02994	0.35657	0	0	0	0	640	0	0	0	0	640	0.87771
Escherichia phage vB_EcoP_GA2A_0	NC_031943	Proteobacteria, Escherichia, Caudovirales, Enterobacterales, Podoviridae, Viruses, T7virus, Autographivirinae, Gammaproteobacteria, Bacteria, unclassified T7virus, dsDNA viruses, no RNA stage, Enterobacteriaceae	40470	20679	{'T': 9330, 'A': 10461, 'G': 10963, 'C': 9716}	51.0971	18	0.444774	0.870448	18	0	0	0	0	489	0	0	0	0	489	1.2083	0.444774	0	0	0	0	413	0	0	0	0	413	1.02051
Escherichia phage vB_EcoP_PhAPEC5_0	NC_024786	G7cvirus, Proteobacteria, Escherichia, Caudovirales, Enterobacterales, Podoviridae, Escherichia virus APEC5, Gammaproteobacteria, Bacteria, Viruses, dsDNA viruses, no RNA stage, Enterobacteriaceae	71248	30987	{'T': 19753, 'A': 20508, 'G': 15433, 'C': 15554}	43.4917	19	0.266674	0.61316	19	0	0	0	0	537	0	0	0	0	537	0.753705	0.266674	0	0	0	0	516	0	0	0	0	516	0.724231
Escherichia phage vB_EcoP_PhAPEC7_0	NC_024790	G7cvirus, Proteobacteria, Escherichia, Caudovirales, Enterobacterales, Escherichia virus APEC7, Podoviridae, Gammaproteobacteria, Bacteria, Viruses, dsDNA viruses, no RNA stage, Enterobacteriaceae	71778	31112	{'T': 19986, 'A': 20680, 'G': 15502, 'C': 15610}	43.3448	24	0.334364	0.771407	24	0	0	0	0	724	0	0	0	0	724	1.00867	0.334364	0	0	0	0	678	0	0	0	0	678	0.944579
Escherichia phage vB_EcoP_SU10_0	NC_027395	Proteobacteria, Escherichia, Escherichia virus SU10, Caudovirales, Enterobacterales, Phieco32virus, Podoviridae, Gammaproteobacteria, Bacteria, Viruses, dsDNA viruses, no RNA stage, Enterobacteriaceae	77327	32526	{'T': 22503, 'A': 22298, 'G': 15829, 'C': 16697}	42.0629	41	0.530216	1.26053	41	0	0	0	0	1187	0	0	0	0	1187	1.53504	0.530216	0	0	0	0	863	0	0	0	0	863	1.11604
Escherichia phage vB_EcoS_AHP42_0	NC_024793	Proteobacteria, Escherichia, Caudovirales, Enterobacterales, Siphoviridae, Rogue1virus, Viruses, Tunavirinae, Escherichia virus AHP42, Gammaproteobacteria, Bacteria, dsDNA viruses, no RNA stage, Enterobacteriaceae	46847	20602	{'T': 12485, 'A': 13760, 'G': 11105, 'C': 9497}	43.9772	9	0.192115	0.436851	9	0	0	0	0	255	0	0	0	0	255	0.544325	0.192115	0	0	0	0	255	0	0	0	0	255	0.544325
Escherichia phage vB_EcoS_AHS24_0	NC_024784	Proteobacteria, Escherichia, Caudovirales, Enterobacterales, Siphoviridae, Rogue1virus, Viruses, Escherichia virus AHS24, Tunavirinae, Gammaproteobacteria, Bacteria, dsDNA viruses, no RNA stage, Enterobacteriaceae	46440	20346	{'T': 12516, 'A': 13578, 'G': 10964, 'C': 9382}	43.8114	8	0.172265	0.393198	8	0	0	0	0	225	0	0	0	0	225	0.484496	0.172265	0	0	0	0	225	0	0	0	0	225	0.484496
Escherichia phage vB_EcoS_AKS96_0	NC_024789	Proteobacteria, Escherichia, Caudovirales, Enterobacterales, Siphoviridae, Rogue1virus, Viruses, Tunavirinae, Escherichia virus AKS96, Gammaproteobacteria, Bacteria, dsDNA viruses, no RNA stage, Enterobacteriaceae	45746	20102	{'T': 12223, 'A': 13421, 'G': 10830, 'C': 9272}	43.9426	8	0.174879	0.39797	8	0	0	0	0	233	0	0	0	0	233	0.509334	0.174879	0	0	0	0	233	0	0	0	0	233	0.509334
Escherichia phage vB_EcoS_FFH1_0	NC_024139	T5virus, Proteobacteria, Escherichia, Caudovirales, Enterobacterales, Gammaproteobacteria, Siphoviridae, Bacteria, Viruses, dsDNA viruses, no RNA stage, Enterobacteriaceae, Escherichia virus FFH1	108483	42569	{'T': 33698, 'A': 32216, 'G': 20744, 'C': 21825}	39.2402	35	0.322631	0.822195	35	0	0	0	0	1013	0	0	0	0	1013	0.933787	0.322631	0	0	0	0	846	0	0	0	0	846	0.779846
Escherichia phage WG01_0	NC_031928	unclassified Js98virus, Proteobacteria, Caudovirales, Enterobacterales, Gammaproteobacteria, Js98virus, Bacteria, Viruses, dsDNA viruses, no RNA stage, Myoviridae, Tevenvirinae, Enterobacteriaceae	169936	67334	{'T': 52036, 'A': 50566, 'G': 32657, 'C': 34677}	39.6232	16	0.0941531	0.237621	16	0	0	0	0	481	0	0	0	0	481	0.283048	0.0941531	0	0	0	0	419	0	0	0	0	419	0.246563
Escherichia phage wV7_0	NC_019505	Proteobacteria, Escherichia, Caudovirales, Enterobacterales, Viruses, T4virus, Myoviridae, unclassified T4virus, Gammaproteobacteria, Bacteria, dsDNA viruses, no RNA stage, Tevenvirinae, Enterobacteriaceae	166452	58922	{'T': 54277, 'A': 53253, 'G': 27667, 'C': 31255}	35.3988	7	0.0420542	0.118801	7	0	0	0	0	219	0	0	0	0	219	0.131569	0.0420542	0	0	0	0	196	0	0	0	0	196	0.117752
Escherichia phage wV8_0	NC_012749	Proteobacteria, Escherichia, Caudovirales, Enterobacterales, Escherichia virus wV8, Viruses, Myoviridae, Ounavirinae, Felixo1virus, Gammaproteobacteria, Bacteria, dsDNA viruses, no RNA stage, Enterobacteriaceae	88487	34416	{'N': 1, 'T': 26041, 'A': 28029, 'G': 18073, 'C': 16343}	38.8938	14	0.158215	0.406788	14	0	0	0	0	465	0	0	0	0	465	0.525501	0.158215	0	0	0	0	444	0	0	0	0	444	0.501769
Escherichia phage YD-2008.s_0	NC_027383	Proteobacteria, Escherichia, Caudovirales, Enterobacterales, Gammaproteobacteria, Siphoviridae, Bacteria, Viruses, Escherichia virus YD2008s, dsDNA viruses, no RNA stage, Hk578virus, Enterobacteriaceae	44613	24365	{'T': 10364, 'A': 9884, 'G': 11948, 'C': 12417}	54.6141	32	0.71728	1.31336	32	0	0	0	0	903	0	0	0	0	903	2.02407	0.71728	0	0	0	0	700	0	0	0	0	700	1.56905
Escherichia Stx1 converting phage_0	NC_004913	Proteobacteria, Escherichia, Caudovirales, Enterobacterales, Podoviridae, Viruses, Gammaproteobacteria, Bacteria, dsDNA viruses, no RNA stage, Nona33virus, Sepvirinae, unclassified Nona33virus, Enterobacteriaceae	59866	29750	{'T': 14727, 'A': 15389, 'G': 16075, 'C': 13675}	49.6943	68	1.13587	2.28571	68	0	0	0	0	1976	0	0	0	0	1976	3.3007	1.13587	0	0	0	0	1535	0	0	0	0	1535	2.56406
Escherichia virus 186_0	NC_001317	Proteobacteria, Caudovirales, Enterobacterales, Peduovirinae, Gammaproteobacteria, Bacteria, Viruses, dsDNA viruses, no RNA stage, Myoviridae, P2virus, Enterobacteriaceae	30624	16257	{'T': 6906, 'A': 7461, 'G': 8456, 'C': 7801}	53.0858	15	0.489812	0.922679	15	0	0	0	0	458	0	0	0	0	458	1.49556	0.489812	0	0	0	0	363	0	0	0	0	363	1.18534
Escherichia virus AKFV33_0	NC_017969	T5virus, Proteobacteria, Escherichia, Caudovirales, Enterobacterales, Gammaproteobacteria, Siphoviridae, Bacteria, Viruses, dsDNA viruses, no RNA stage, Enterobacteriaceae	108853	42393	{'T': 33958, 'A': 32502, 'G': 20674, 'C': 21719}	38.9452	37	0.339908	0.872786	36	1	0	0	0	1037	27	0	0	0	1064	0.977465	0.330721	0.0091867	0	0	0	850	27	0	0	0	854	0.784544
Escherichia virus CBA120_0	NC_016570	Ackermannviridae, Cba120virus, Proteobacteria, Escherichia, Cvivirinae, Caudovirales, Enterobacterales, Gammaproteobacteria, Bacteria, Viruses, dsDNA viruses, no RNA stage, Enterobacteriaceae	157304	69998	{'T': 44372, 'A': 42934, 'G': 34574, 'C': 35424}	44.4986	67	0.425927	0.95717	66	1	0	0	0	2034	27	0	0	0	2061	1.3102	0.41957	0.00635712	0	0	0	1780	27	0	0	0	1807	1.14873
Escherichia virus DT57C_0	NC_027356	T5virus, Proteobacteria, Escherichia, Caudovirales, Enterobacterales, Gammaproteobacteria, Siphoviridae, Bacteria, Viruses, dsDNA viruses, no RNA stage, Enterobacteriaceae	108065	42848	{'T': 33308, 'A': 31909, 'G': 20896, 'C': 21952}	39.6502	49	0.453431	1.14358	49	0	0	0	0	1504	0	0	0	0	1504	1.39175	0.453431	0	0	0	0	1256	0	0	0	0	1256	1.16226
Escherichia virus EPS7_0	NC_010583	T5virus, Proteobacteria, Escherichia, Caudovirales, Enterobacterales, Gammaproteobacteria, Siphoviridae, Bacteria, Viruses, dsDNA viruses, no RNA stage, Enterobacteriaceae	111382	44442	{'T': 34125, 'A': 32815, 'G': 21746, 'C': 22696}	39.9005	30	0.269343	0.675037	30	0	0	0	0	866	0	0	0	0	866	0.777504	0.269343	0	0	0	0	740	0	0	0	0	740	0.66438
Escherichia virus HK022_0	NC_002166	Proteobacteria, Caudovirales, Enterobacterales, Gammaproteobacteria, Siphoviridae, Hk97virus, Bacteria, Viruses, dsDNA viruses, no RNA stage, Enterobacteriaceae	40751	20165	{'T': 9914, 'A': 10672, 'G': 10470, 'C': 9695}	49.4834	20	0.490786	0.991818	20	0	0	0	0	603	0	0	0	0	603	1.47972	0.490786	0	0	0	0	537	0	0	0	0	537	1.31776
Escherichia virus HK97_0	NC_002167	Proteobacteria, Escherichia, Caudovirales, Enterobacterales, Gammaproteobacteria, Siphoviridae, Hk97virus, Bacteria, Viruses, dsDNA viruses, no RNA stage, Enterobacteriaceae	39732	19781	{'T': 9564, 'A': 10387, 'G': 10180, 'C': 9601}	49.7861	35	0.880902	1.76937	35	0	0	0	0	1039	0	0	0	0	1039	2.61502	0.880902	0	0	0	0	861	0	0	0	0	861	2.16702
Escherichia virus JL1_0	NC_019419	Proteobacteria, Escherichia, Caudovirales, Enterobacterales, Gammaproteobacteria, Siphoviridae, Bacteria, Viruses, dsDNA viruses, no RNA stage, Hk578virus, Enterobacteriaceae	43457	23803	{'T': 10029, 'A': 9625, 'G': 11612, 'C': 12191}	54.7737	28	0.644315	1.17632	28	0	0	0	0	822	0	0	0	0	822	1.89152	0.644315	0	0	0	0	654	0	0	0	0	654	1.50494
Escherichia virus K1-5_0	NC_008152	Proteobacteria, Escherichia, Caudovirales, Enterobacterales, Podoviridae, Autographivirinae, Sp6virus, Gammaproteobacteria, Bacteria, Viruses, dsDNA viruses, no RNA stage, Enterobacteriaceae	44385	20083	{'T': 11729, 'A': 12573, 'G': 11106, 'C': 8977}	45.2473	15	0.337952	0.7469	13	2	0	0	0	366	54	0	0	0	420	0.946266	0.292892	0.0450603	0	0	0	320	54	0	0	0	328	0.738988
Escherichia virus K1E_0	NC_007637	Proteobacteria, Escherichia, Caudovirales, Enterobacterales, Podoviridae, Autographivirinae, Sp6virus, Gammaproteobacteria, Bacteria, Viruses, dsDNA viruses, no RNA stage, Enterobacteriaceae	45251	20387	{'T': 11956, 'A': 12908, 'G': 11308, 'C': 9079}	45.0531	20	0.441979	0.981017	20	0	0	0	0	582	0	0	0	0	582	1.28616	0.441979	0	0	0	0	499	0	0	0	0	499	1.10274
Escherichia virus KP26_0	NC_007291	Proteobacteria, Escherichia, Caudovirales, Enterobacterales, Gammaproteobacteria, Siphoviridae, Rogue1virus, Bacteria, Viruses, dsDNA viruses, no RNA stage, Tunavirinae, Enterobacteriaceae	46072	20272	{'T': 13429, 'A': 12371, 'G': 9388, 'C': 10884}	44.0007	6	0.130231	0.295975	6	0	0	0	0	165	0	0	0	0	165	0.358135	0.130231	0	0	0	0	165	0	0	0	0	165	0.358135
Escherichia virus Lambda_0	NC_001416	Proteobacteria, Escherichia, Caudovirales, Lambdavirus, Enterobacterales, Gammaproteobacteria, Siphoviridae, Bacteria, Viruses, dsDNA viruses, no RNA stage, Enterobacteriaceae	48502	24182	{'T': 11986, 'A': 12334, 'G': 12820, 'C': 11362}	49.8577	30	0.618531	1.24059	30	0	0	0	0	892	0	0	0	0	892	1.8391	0.618531	0	0	0	0	760	0	0	0	0	760	1.56695
Escherichia virus Mu_0	NC_000929	Proteobacteria, Caudovirales, Muvirus, Enterobacterales, Gammaproteobacteria, Bacteria, Viruses, dsDNA viruses, no RNA stage, Myoviridae	36717	19113	{'T': 8494, 'A': 9110, 'G': 10181, 'C': 8932}	52.0549	44	1.19835	2.3021	43	1	0	0	0	1219	31	0	0	0	1250	3.40442	1.17112	0.0272353	0	0	0	884	31	0	0	0	893	2.43212
Escherichia virus N15_0	NC_001901	Proteobacteria, Caudovirales, Enterobacterales, N15virus, Gammaproteobacteria, Siphoviridae, Bacteria, Viruses, dsDNA viruses, no RNA stage, Enterobacteriaceae	46375	23731	{'T': 11009, 'A': 11635, 'G': 12335, 'C': 11396}	51.172	31	0.668464	1.30631	30	1	0	0	0	908	32	0	0	0	940	2.02695	0.6469	0.0215633	0	0	0	786	32	0	0	0	818	1.76388
Escherichia virus N4_0	NC_008720	Proteobacteria, Escherichia, Caudovirales, Enterobacterales, Podoviridae, N4virus, Gammaproteobacteria, Bacteria, Viruses, dsDNA viruses, no RNA stage, Enterobacteriaceae	70153	28976	{'T': 20321, 'A': 20856, 'G': 14497, 'C': 14479}	41.304	19	0.270837	0.655715	19	0	0	0	0	566	0	0	0	0	566	0.806808	0.270837	0	0	0	0	523	0	0	0	0	523	0.745513
Escherichia virus P1_0	NC_005856	Proteobacteria, Caudovirales, Enterobacterales, Gammaproteobacteria, Bacteria, Viruses, dsDNA viruses, no RNA stage, P1virus, Myoviridae	94800	44851	{'T': 25358, 'A': 24591, 'G': 22296, 'C': 22555}	47.3112	64	0.675105	1.42695	64	0	0	0	0	1908	0	0	0	0	1908	2.01266	0.675105	0	0	0	0	1565	0	0	0	0	1565	1.65084
Escherichia virus P2_0	NC_001895	Proteobacteria, Escherichia, Caudovirales, Enterobacterales, Peduovirinae, Gammaproteobacteria, Bacteria, Viruses, dsDNA viruses, no RNA stage, Myoviridae, P2virus, Enterobacteriaceae	33593	16853	{'T': 8342, 'A': 8398, 'G': 8870, 'C': 7983}	50.1682	19	0.565594	1.1274	19	0	0	0	0	564	0	0	0	0	564	1.67892	0.565594	0	0	0	0	438	0	0	0	0	438	1.30384
Escherichia virus phiEco32_0	NC_010324	Proteobacteria, Escherichia, Caudovirales, Enterobacterales, Phieco32virus, Podoviridae, Gammaproteobacteria, Bacteria, Viruses, dsDNA viruses, no RNA stage, Enterobacteriaceae	77554	32785	{'T': 22525, 'A': 22244, 'G': 15975, 'C': 16810}	42.2738	47	0.606029	1.43358	46	1	0	0	0	1350	27	0	0	0	1377	1.77554	0.593135	0.0128942	0	0	0	1015	27	0	0	0	1015	1.30877
Escherichia virus RB14_0	NC_012638	Proteobacteria, Caudovirales, Enterobacterales, Gammaproteobacteria, Bacteria, Viruses, T4virus, dsDNA viruses, no RNA stage, Myoviridae, Tevenvirinae, Enterobacteriaceae	165429	58437	{'T': 54065, 'A': 52927, 'G': 27459, 'C': 30978}	35.3245	8	0.0483591	0.1369	8	0	0	0	0	242	0	0	0	0	242	0.146286	0.0483591	0	0	0	0	220	0	0	0	0	220	0.132988
Escherichia virus RB16_0	NC_014467	Proteobacteria, Escherichia, Caudovirales, unclassified Kp15virus, Enterobacterales, Viruses, Myoviridae, Kp15virus, Gammaproteobacteria, Bacteria, dsDNA viruses, no RNA stage, Tevenvirinae, Enterobacteriaceae	176788	76940	{'T': 49780, 'A': 50068, 'G': 38699, 'C': 38241}	43.5211	40	0.22626	0.519886	39	1	0	0	0	1155	30	0	0	0	1185	0.670294	0.220603	0.00565649	0	0	0	1001	30	0	0	0	1011	0.571871
Escherichia virus RB32_0	NC_008515	Proteobacteria, Caudovirales, Enterobacterales, Gammaproteobacteria, Bacteria, Viruses, T4virus, dsDNA viruses, no RNA stage, Myoviridae, Tevenvirinae, Enterobacteriaceae	165890	58626	{'T': 54204, 'A': 53060, 'G': 27523, 'C': 31103}	35.3403	7	0.0421966	0.119401	7	0	0	0	0	214	0	0	0	0	214	0.129001	0.0421966	0	0	0	0	214	0	0	0	0	214	0.129001
Escherichia virus RB43_0	NC_007023	Proteobacteria, Caudovirales, unclassified Kp15virus, Enterobacterales, Kp15virus, Gammaproteobacteria, Bacteria, Viruses, dsDNA viruses, no RNA stage, Myoviridae, Tevenvirinae	180500	77975	{'T': 51116, 'A': 51409, 'G': 39330, 'C': 38645}	43.1994	36	0.199446	0.461686	34	2	0	0	0	1012	61	0	0	0	1073	0.59446	0.188366	0.0110803	0	0	0	970	61	0	0	0	1031	0.571191
Escherichia virus Rtp_0	NC_007603	Proteobacteria, Escherichia, Caudovirales, Enterobacterales, Gammaproteobacteria, Siphoviridae, Bacteria, Viruses, dsDNA viruses, no RNA stage, Tunavirinae, Rtpvirus, Enterobacteriaceae	46219	20467	{'T': 12230, 'A': 13522, 'G': 10859, 'C': 9608}	44.2827	16	0.346178	0.781746	16	0	0	0	0	500	0	0	0	0	500	1.08181	0.346178	0	0	0	0	441	0	0	0	0	441	0.954153
Escherichia virus SSL2009a_0	NC_012223	Proteobacteria, Escherichia, Caudovirales, Enterobacterales, Gammaproteobacteria, Siphoviridae, Bacteria, Viruses, dsDNA viruses, no RNA stage, Hk578virus, Enterobacteriaceae	44899	24545	{'T': 9962, 'A': 10392, 'G': 12552, 'C': 11993}	54.6671	41	0.913161	1.6704	41	0	0	0	0	1161	0	0	0	0	1161	2.5858	0.913161	0	0	0	0	942	0	0	0	0	942	2.09804
Escherichia virus T1_0	NC_005833	Proteobacteria, Escherichia, Caudovirales, Enterobacterales, Gammaproteobacteria, Siphoviridae, Bacteria, Viruses, T1virus, dsDNA viruses, no RNA stage, Tunavirinae, Enterobacteriaceae	48836	22246	{'T': 12709, 'A': 13881, 'G': 11813, 'C': 10433}	45.5525	20	0.409534	0.899038	20	0	0	0	0	556	0	0	0	0	556	1.1385	0.409534	0	0	0	0	428	0	0	0	0	428	0.876403
Escherichia virus T4_0	NC_000866	Proteobacteria, Escherichia, Caudovirales, Enterobacterales, Gammaproteobacteria, Bacteria, Viruses, T4virus, dsDNA viruses, no RNA stage, Myoviridae, Tevenvirinae, Enterobacteriaceae	168903	59619	{'T': 55502, 'A': 53779, 'R': 1, 'G': 27891, 'C': 31728, 'M': 1, 'S': 1}	35.2978	9	0.053285	0.150959	9	0	0	0	0	273	0	0	0	0	273	0.161631	0.053285	0	0	0	0	250	0	0	0	0	250	0.148014
Escherichia virus T5_0	NC_005859	T5virus, Proteobacteria, Escherichia, Caudovirales, Enterobacterales, Gammaproteobacteria, Siphoviridae, Bacteria, Viruses, dsDNA viruses, no RNA stage, Enterobacteriaceae	121750	47811	{'T': 37888, 'A': 36051, 'G': 23473, 'C': 24338}	39.2698	54	0.443532	1.12945	54	0	0	0	0	1609	0	0	0	0	1609	1.32156	0.443532	0	0	0	0	1299	0	0	0	0	1299	1.06694
Escherichia virus TLS_0	NC_009540	Proteobacteria, Caudovirales, Enterobacterales, Tlsvirus, Gammaproteobacteria, Siphoviridae, Bacteria, Viruses, dsDNA viruses, no RNA stage, Tunavirinae, Shigella, Enterobacteriaceae	49902	21298	{'T': 13582, 'A': 15022, 'G': 11578, 'C': 9720}	42.6797	15	0.300589	0.704291	15	0	0	0	0	437	0	0	0	0	437	0.875716	0.300589	0	0	0	0	337	0	0	0	0	337	0.675324
Escherichia virus Wphi_0	NC_005056	Proteobacteria, Escherichia, Caudovirales, Enterobacterales, Peduovirinae, Gammaproteobacteria, Bacteria, Viruses, dsDNA viruses, no RNA stage, Myoviridae, P2virus, Enterobacteriaceae	32684	16905	{'T': 7739, 'A': 8040, 'G': 8900, 'C': 8005}	51.7226	18	0.550728	1.06477	18	0	0	0	0	543	0	0	0	0	543	1.66136	0.550728	0	0	0	0	443	0	0	0	0	443	1.3554
Esparto virus_0	NC_040536	Drosophilini, Muscomorpha, Neoptera, Holometabola, Insecta, Drosophila, Brachycera, Sophophora, Viruses, melanogaster subgroup, Nudiviridae, Metazoa, unclassified Nudiviridae, Drosophilidae, melanogaster group, Eukaryota, Arthropoda, Hexapoda, Drosophilinae, Ephydroidea, dsDNA viruses, no RNA stage, Diptera, Pterygota	183261	53973	{'T': 63510, 'A': 65778, 'G': 26234, 'C': 27739}	29.4514	39	0.212811	0.722584	37	2	0	0	0	1387	61	0	0	0	1448	0.79013	0.201898	0.0109134	0	0	0	1365	61	0	0	0	1394	0.760664
Etapapillomavirus 1_0	NC_004068	Chordata, Etapapillomavirus, Viruses, Sarcopterygii, Metazoa, Passeriformes, Fringilla, Firstpapillomavirinae, Eukaryota, Passeroidea, Fringillidae, Papillomaviridae, Craniata, Fringillinae, dsDNA viruses, no RNA stage, Aves, Neognathae	7729	3688	{'T': 2002, 'A': 2039, 'G': 1983, 'C': 1705}	47.7164	11	1.42321	2.98265	11	0	0	0	0	354	0	0	0	0	354	4.58015	1.42321	0	0	0	0	327	0	0	0	0	327	4.23082
Euproctis pseudoconspersa nucleopolyhedrovirus_0	NC_012639	Neoptera, Lymantriidae, Alphabaculovirus, Holometabola, Insecta, Viruses, Noctuoidea, Glossata, Metazoa, Euproctis, Heteroneura, Eukaryota, Baculoviridae, Arthropoda, Lepidoptera, Hexapoda, Amphiesmenoptera, dsDNA viruses, no RNA stage, Neolepidoptera, Pterygota	141291	57004	{'T': 42551, 'A': 41736, 'G': 28549, 'C': 28455}	40.3451	9	0.0636983	0.157884	9	0	0	0	0	254	0	0	0	0	254	0.179771	0.0636983	0	0	0	0	186	0	0	0	0	186	0.131643
European catfish virus_0	NC_017940	Chordata, Alphairidovirinae, Actinopterygii, Viruses, Silurus, Actinopteri, Ostariophysi, Metazoa, Otomorpha, Iridoviridae, Eukaryota, Neopterygii, Characiphysae, Siluriformes, Siluroidei, Siluridae, Ranavirus, Craniata, dsDNA viruses, no RNA stage, Teleostei	127732	69272	{'T': 29243, 'A': 29217, 'G': 34713, 'C': 34559}	54.2323	416	3.25682	6.00531	408	8	0	0	0	12141	380	0	0	0	12521	9.80256	3.19419	0.0626311	0	0	0	9444	380	0	0	0	9706	7.59872
Falconid herpesvirus 1_0	NC_024450	Columbid alphaherpesvirus 1, Chordata, Falconidae, Herpesviridae, Alphaherpesvirinae, Viruses, Sarcopterygii, Falconiformes, Mardivirus, Metazoa, Eukaryota, Falco, Craniata, dsDNA viruses, no RNA stage, Aves, Neognathae, Herpesvirales	204054	125473	{'T': 39831, 'K': 3, 'A': 38742, 'R': 2, 'G': 63007, 'C': 62466, 'M': 1, 'Y': 2}	61.4901	1090	5.34172	8.68713	993	69	26	2	0	32342	3781	2416	164	0	38703	18.967	4.86636	0.338146	0.127417	0.00980133	0	25622	3635	2352	164	0	30190	14.7951
Feldmannia species virus_0	NC_011183	Eukaryota, Acinetosporaceae, Phycodnaviridae, Phaeovirus, Ectocarpales, Viruses, dsDNA viruses, no RNA stage, Phaeophyceae	154641	80104	{'T': 38166, 'A': 36371, 'G': 40550, 'C': 39554}	51.8	291	1.88178	3.63278	284	7	0	0	0	8668	274	0	0	0	8942	5.78243	1.83651	0.0452661	0	0	0	7003	274	0	0	0	7166	4.63396
Felid alphaherpesvirus 1_0	NC_013590	Carnivora, Varicellovirus, Chordata, Herpesviridae, Alphaherpesvirinae, Viruses, Sarcopterygii, Metazoa, Mammalia, Eukaryota, Feliformia, Craniata, dsDNA viruses, no RNA stage, Laurasiatheria, Herpesvirales	135797	62209	{'T': 36309, 'A': 37279, 'G': 31058, 'C': 31151}	45.8103	318	2.34173	5.1118	283	32	1	0	2	8809	1222	212	0	1266	11509	8.47515	2.08399	0.235646	0.00736393	0	0.0147279	7351	758	212	0	1266	9275	6.83005
Feline papillomavirus type 2_0	NC_038520	Carnivora, Chordata, Felinae, Viruses, Dyothetapapillomavirus 1, Sarcopterygii, Dyothetapapillomavirus, Metazoa, Firstpapillomavirinae, Mammalia, Eukaryota, Feliformia, Papillomaviridae, Craniata, dsDNA viruses, no RNA stage, Felidae, Felis, Laurasiatheria	7899	4190	{'T': 1874, 'A': 1835, 'G': 2256, 'C': 1934}	53.0447	29	3.67135	6.92124	29	0	0	0	0	939	0	0	0	0	939	11.8876	3.67135	0	0	0	0	758	0	0	0	0	758	9.59615
Felis catus gammaherpesvirus 1_0	NC_028099	Gammaherpesvirinae, Carnivora, Chordata, unclassified Gammaherpesvirinae, Felinae, Herpesviridae, Viruses, Sarcopterygii, Metazoa, Mammalia, Eukaryota, Feliformia, Craniata, dsDNA viruses, no RNA stage, Felidae, Felis, Laurasiatheria, Herpesvirales	122522	44888	{'T': 38353, 'A': 39281, 'G': 22148, 'C': 22740}	36.6367	120	0.979416	2.67332	114	6	0	0	0	3413	238	0	0	0	3651	2.97987	0.930445	0.0489708	0	0	0	3140	235	0	0	0	3345	2.73012
Felis catus papillomavirus 3_0	NC_021472	Carnivora, Chordata, Felinae, Viruses, Sarcopterygii, Metazoa, Taupapillomavirus 3, Firstpapillomavirinae, Mammalia, Eukaryota, Feliformia, Papillomaviridae, Craniata, dsDNA viruses, no RNA stage, Taupapillomavirus, Felidae, Felis, Laurasiatheria	7583	3539	{'T': 1980, 'A': 2063, 'R': 1, 'G': 1957, 'C': 1582}	46.6702	24	3.16497	6.78158	24	0	0	0	0	788	0	0	0	0	788	10.3917	3.16497	0	0	0	0	703	0	0	0	0	703	9.27074
Felis catus papillomavirus 4_0	NC_022373	Carnivora, Chordata, Felinae, Viruses, Sarcopterygii, Metazoa, Taupapillomavirus 3, Firstpapillomavirinae, Mammalia, Eukaryota, Feliformia, Papillomaviridae, Craniata, dsDNA viruses, no RNA stage, Taupapillomavirus, Felidae, Felis, Laurasiatheria	7616	3718	{'T': 1926, 'K': 1, 'A': 1971, 'G': 2066, 'C': 1652}	48.8183	22	2.88866	5.91716	20	2	0	0	0	645	112	0	0	0	757	9.9396	2.62605	0.262605	0	0	0	595	112	0	0	0	689	9.04674
[truncated: 2,202 more rows]

## Sheet: All normalized
Host	Number of viruses	GC %	PQS frequency	PQS/GC	frequency 1.2-1.4	frequency 1.4-1.6	frequency 1.6-1.8	frequency 1.8-2.0	frequency 2.0 and more	Coverage	Group	Subgroup
Acidianus	15	36.14	0.35	0.97	0.3532	0.0011	0	0	0	0.94	Crenarchaeota	Acidianus
[truncated: 405 more rows]

## Sheet: Archaea
name	ncbi	tags	length	gc_count	nucleic_count	gc %	PQS result_count	PQS frequency	result_count 1.2-1.4	result_count 1.4-1.6	result_count 1.6-1.8	result_count 1.8-2.0	result_count 2.0 and more	lenght 1.2-1,4	lenght 1.4-1.6	lenght 1.6-1.8	lenght 1.8-2.0	lenght 2.0 and more	lenght all	lenght %	PQS/GC	frequency 1.2-1.4	frequency 1.4-1.6	frequency 1.6-1.8	frequency 1.8-2.0	frequency 2.0 and more	Coverage of the sequence by PQS (nt) 1.2-1.4	Coverage of the sequence by PQS (nt) 1.4-1.6	Coverage of the sequence by PQS (nt) 1.6-1.8	Coverage of the sequence by PQS (nt) 1.8-2.0	Coverage of the sequence by PQS (nt) 2.0 and more	Coverage of the sequence by PQS all (nt)	Coverage of the sequence by PQS all (%)
[truncated: 92 more rows]

[truncated: 5 more sheets: Archaea normalized, Bacteria, Bacteria normalized, Eukaryota, Eukaryota normalized]
