# Supplementary material for: Tracing dsDNA Virus–Host Coevolution through Correlation of Their G-Quadruplex-Forming Sequences
Source: Int J Mol Sci. 2021 Mar 26;22(7):3433. doi: 10.3390/ijms22073433 (PMC8036883; doi:10.3390/ijms22073433)
Supplement: Supplementary file 1 [file ijms-22-03433-s001.zip › SM_03_Kruskal-Wallis_Host.xlsm]

## Sheet: Input Data Host Domain
Supplementary material 3: Statistical evaluation of differences in PQS frequencies among host domains; Input data for host domains and statistics are on separated sheets. As input data, PQS frequencies were utilized. Statistical evaluations of differences in PQSs in phylogenetic groups were made by Kruskal–Wallis test in Realstats. Post-hoc multiple pairwise comparison by Dunn's test with Bonferr…
Archaea	Bacteria	Eukaryota
0.265334	0.128267	0.973912
0.245709	0.189641	0.286107
0.503905	0.0238498	0.0685541
0.287508	0.0304705	0.0783279
0.188756	0.0235367	1.61779
0.222502	0.150904	4.2101
0.252672	0.661317	0.12
0.243935	0.167444	0.06
0.314309	0.325203	0.0618265
0.29146	0.0484931	1.9224
0.121679	0.178233	2.27704
0.26879	0.319105	0.7231
0.537501	0.240813	0.244968
0.564876	0.246488	0.425671
1.0043	0.347094	0.196552
4.64812	0.128548	0.234929
0.993589	0.110298	2.7358
2.4909	0.12392	2.90161
1.40624	0.422	1.12556
2.06612	0.192479	1.48711
2.16906	0.122136	1.92178
1.0557	0.343567	2.31235
1.63512	0.267582	3.86148
0.552021	0.417643	3.37965
2.15505	0.267594	4.19847
0.891239	0.0659919	3.31979
1.55472	0.150187	0.0129092
0.403184	1.68889	1.05635
2.03637	3.20611	2.01991
3.38127	0.0926052	0.0203486
1.34371	0.0871481	0.729958
1.51049	0.267538	0.37906
1.7524	0.353528	0.257859
1.39562	0.0976354	0.204176
1.36693	0.0621482	2.71558
1.67817	1.13057	0.584211
0.840509	0.0225219	2.89893
0.276587	1.60731	0.0565081
3.75321	0.0557362	0.404138
3.12833	0.0520343	1.48948
0.700879	0.0460853	2.59016
1.95826	0.238066	1.9279
4.79846	0.0643131	0.156549
2.92903	2.00088	10.1258
2.43121	0.295656	0.388048
0	0.605266	0.479665
0.74089	0.0835771	0.083576
0.619737	0.60146	0.209121
0.51395	0.843368	1.09664
1.06374	1.2877	0.687096
0.342298	0.603452	0.993641
0	0.821401	4.20673
0	0.835744	5.62787
0.0299796	0.988671	2.85887
0	1.11549	4.31356
0	0.105861	4.38631
0	0.287425	0.845137
0	0.331449	0.514368
0.0584966	0.450915	0.434448
0	2.61589	0.402522
0	2.6127	4.34146
0	0.555154	1.5851
0.881599	2.91662	1.57635
0.923053	2.99157	1.38889
0.435303	1.15063	1.58762
0.483456	2.66294	0.59453
0.89012	0.132452	1.00888
1.22858	0.103568	6.60136
0.946202	0.115794	0.473506
1.58573	0.220987	0.055213
1.56556	0.184506	4.00672
0.637592	0.125398	5.83526
1.70435	0.669568	0.561325
1.24554	0.155883	3.56415
0.902418	0.490201	0.233621
0.805292	0.365035	1.35449
0.971286	0.268363	0.833681
0.332032	0.268927	1.63296
0.367903	0.295466	1.85997
1.81532	0.203317	2.16158
1.53632	0.229971	0.823949
	0.311952	2.06811
	0.297193	2.06129
	0.244376	1.11904
	0.240043	2.02375
	0.309583	2.34192
	0.155723	0.474995
	0.916597	0.393534
	0.0754603	3.07728
	0.778895	0.233147
	0.361902	6.05317
	0.278548	7.37047
	0.203183	0.159739
	0.373791	3.26986
	0.137796	0.703943
	0.24653	3.60963
	0.474009	1.46544
	0.429496	0.786627
	0.606306	2.26291
	0.549002	0.34228
	0.240354	1.6061
	0.168922	0.663507
	0.282146	1.57356
	0.63081	0.091347
	0.240517	0.0599236
	0.279972	0.599199
	0.188976	2.34742
	0.294226	2.95933
	0.421734	0.058332
	0.221709	2.47428
	0.171736	2.15027
	0.216144	0.789058
	0.376185	0.330633
	0.275	0.137438
	0.201821	0
	0.324805	0.195637
	0.364396	0
	0.411212	0.168905
	0.228032	0.481729
	0.233936	0
	0.686586	0.102265
	0.155187	0.515796
	0.241045	0
	0.33368	0
	0.541628	0
	0.629695	0
	0.405396	0.505945
	0.200677	0.257732
	0.471874	0
	0.250979	0
	0.298404	0.360794
	0.251818	0.116279
	0.184776	0.21846
	0.27926	0
	0.655256	3.87382
	0.572128	0.0694728
	0.124406	0.575213
	0.28475	1.70291
	0.139698	4.25532
	0.585261	3.25301
	0.200856	5.27399
	0.817996	3.64609
	0.1622	3.7056
	0.097972	4.61775
	0.111389	3.20948
	0.0822368	4.10204
	0.13349	4.39163
	0.153356	1.09197
	0.338491	4.88181
	0.136195	4.31856
	0.353043	0.986193
	0.359205	2.38663
	0.194681	1.49402
	0.21495	2.97841
	0.254944	3.56125
	0.240974	1.68161
	0.628536	2.01748
	0.208148	0.0937075
	0.827271	2.09849
	0.318556	0.650407
	0.263911	0.797925
	1.38908	10.9876
	0.161031	1.06584
	0.417047	1.86999
	0.0812304	1.15629
	0.263025	2.02456
	0.323507	1.48478
	0.279101	0.0664432
	0.0904499	0.45326
	0.378627	0.241998
	0.263981	0.402679
	0.338958	0.161804
	0.311171	2.08171
	0.24079	5.3908
	0.245506	5.37641
	0.91278	3.60019
	0.513862	1.59236
	0.903002	0.182878
	0.867592	0.0365684
	0.318073	0.267112
	0.467404	0.310005
	1.54611	0.186301
	0.132293	0.187021
	1.31786	0.0625547
	0.351247	0.341491
	0.458535	0.0659718
	0.862744	0.12458
	0.423479	0.106564
	0.528751	0.260947
	0.19364	0
	0.676819	0.200844
	0.289031	0.26859
	0.0811842	0
	0.70397	0.0654493
	1.22866	0.39426
	1.36094	0.0504541
	0.929992	0.195727
	1.20385	0.0962163
	0.42195	0.445611
	1.54539	0.446987
	0.731007	0.171654
	1.22584	0.0629882
	0.443594	0.0690179
	1.01097	0.26264
	0.239139	0.242444
	1.2068	0
	0.698249	0.689266
	1.32845	0
	0.874965	0.0712698
	0.498163	2.91953
	0.923578	0.958773
	0.333167	2.36267
	0.331627	0.207381
	0.660144	0.933008
	0.372851	1.81377
	0.940764	7.08761
	0.921337	1.41031
	0.244911	2.62413
	0.464311	0.957617
	1.01864	2.61904
	1.67684	2.73973
	0.531364	0.0541324
	1.74631	0.387672
	0.981194	1.853
	1.42394	2.62718
	0.391707	0.901946
	0.240346	0.881057
	0.0973258	2.49952
	0.088937	0.670337
	0.0601642	0.437027
	0.0337963	0.379287
	0.0341452	1.55485
	0.0904554	0.812935
	0.0888619	1.527
	1.15014	1.60909
	0.134618	0.0858079
	1.60092	0.121948
	2.58759	0.76036
	2.35693	4.27243
	2.47091	2.62796
	2.4629	1.70004
	2.45876	3.90488
	0.514284	1.12832
	0.186345	1.31359
	0.229897	0.815046
	0.0552723	1.58653
	0.489994	0.529047
	0.165127	0.210821
	0.38276	3.27531
	0.0559887	2.16809
	0.052222	4.19195
	0.0657947	2.47783
	0.427386	3.16874
	0.208623	0.0113194
	0.164536	3.79433
	0.258294	7.11077
	0.0822357	2.46571
	0.0897727	3.57592
	0.03792	3.94282
	0.357079	9.27678
	0.933142	6.70578
	0.461836	4.68033
	0.230742	1.69235
	0.275	2.00884
	0.0173678	4.07359
	0.166667	4.87055
	0.213278	3.42917
	0.250003	4.23617
	0.0528352	2.79292
	0.517799	3.17839
	0.329665	4.72503
	0.434139	4.53709
	0.329581	2.00521
	0.254621	1.34626
	0.177562	1.02168
	0.160591	1.33236
	1.44923	0.175167
	2.64136	1.35344
	0.368467	0.212811
	0.0969394	1.42321
	0.158571	0.0636983
	0.298445	3.25682
	0.798403	5.34172
	0.360924	1.88178
	0.289108	2.34173
	0.151856	3.67135
	0.486736	0.979416
	0.304451	3.16497
	0.304161	2.88866
	0.360642	2.10526
	0.132753	2.89157
	0.40625	3.03145
	0.416716	0.0238808
	0.147343	2.94882
	0.234809	4.38256
	0.153108	2.67099
	0.287139	2.54013
	0.23224	2.59637
	0.65228	3.85881
	0.612063	0.0797119
	0.255211	2.93412
	0.36608	0.496885
	0.196062	3.61652
	0.118601	6.92498
	0.27239	3.07427
	0.213242	1.66793
	0.255211	1.82714
	0.36608	3.36032
	0.219598	0
	0.13495	0.551192
	0.123977	0.136054
	0.191347	0.695314
	0.347288	0.412655
	0.178524	0.275824
	0.0787567	0.137836
	0.331895	0.411975
	0.0255702	1.0917
	0.176872	1.74961
	0.187529	2.34131
	0.176713	1.31135
	0.181063	0.152606
	1.34972	0
	0.977628	0
	0.35565	0
	0.3476	0
	1.08526	0
	0.642889	0
	1.21345	0
	0.961007	0
	0.333624	0.968054
	0.384431	0.48216
	0.666462	1.924
	0.672114	0
	1.122	0
	0.550358	0
	0.109803	0
	0.286207	0.458926
	0.041822	0.455581
	0.28709	0
	0.574218	0.454752
	0.285039	0
	0.255021	0
	0.34988	0
	0.59029	0.43573
	0.154504	0
	0.272303	0
	0.294514	0.427168
	0.235405	0
	0.197505	0
	0.166236	0
	0.70678	0.420168
	0.17433	0
	0.180245	0
	0.210865	0.828157
	0.235217	0
	0.531949	0.407498
	0.408821	0
	0.206927	0
	0.709435	0
	1.3525	0
	1.44418	0
	0.825641	0.388802
	0.566477	0
	0.531402	0
	0.426507	0
	1.27856	0
	0.74196	0
	0.216612	0
	1.38025	0
	0.0112585	0
	1.06045	0
	0.381698	0
	0.0483267	0
	0.471554	0
	0.539306	0.36523
	0.0338524	0.722543
	0.677731	0.36036
	0.040398	1.43627
	0.434416	0
	0.271665	0
	0.670498	0
	0.38619	0
	0.178253	0
	1.10264	1.39324
	0.229269	0
	0.301386	0.347343
	1.32919	0
	0.0833006	0
	1.25476	0
	0.331193	0
	0.767591	0.339674
	0.41632	0
	0.152976	0
	0.795794	0
	0.933432	0.327011
	0.837632	0
	0.0290271	0
	0.277455	0
	0.585637	0
	0.296311	0
	0.213978	0
	0.300993	0
	0.0641583	0.302389
	0.327423	0
	0.958392	0.509424
	0.824578	0
	0.811268	0
	1.10088	0
	1.46249	0
	0.725973	0
	0.182626	0
	0.801733	0
	0.222055	0
	0.207645	0
	1.00998	0
	1.20587	0.509424
	0.0968646	0
	0.17681	0
	0.0593845	0.424899
	0.0593821	0.414164
	0.0417761	0
	0.516236	0.387898
	0.781474	0
	0.863139	0.433088
	0.459037	0
	0.392588	0
	0.200315	0.0334227
	0.526202	0.418735
	0.22763	1.56769
	0.0410622	2.47336
	0.365873	2.26415
	0.366781	0
	0.174653	0.103152
	0.0838613	0
	1.10682	2.00462
	1.16504	0.182574
	1.53017	0.0837107
	0.951949	0.0917719
	0.92433	0.33244
	0.194057	0.161063
	0.370398	0.0782178
	0.37796	0
	0.145737	0.0327519
	0.229471	3.52234
	0.0244361	10.1168
	0.0947194	1.21096
	0.0744676	8.20612
	0.345554	10.0598
	0.313092	2.2661
	0.118029	8.49714
	0.167918	2.33825
	0.122874	1.20903
	0.117379	3.18788
	0.094641	4.02989
	0.163467	1.55311
	0.380089	1.72444
	0.154783	2.9143
	0.082713	3.31135
	0.0252678	3.84802
	0.290575	4.00067
	0.131811	3.33197
	0.222568	1.0182
	0.160815	0.544514
	0.154297	0.556793
	0.145993	0.953419
	0.310345	0.819001
	0.251229	0.417769
	0.528111	0.842105
	0.804179	0.684088
	0.291129	0.548471
	0.744148	0.546523
	0.275966	0.681106
	0.724709	0.548998
	0.373183	0
	0.27198	0.277662
	0.271945	0.691946
	0.345338	0.410172
	0.893107	0.830105
	0.975108	0.682687
	0.951797	1.2383
	0.836412	1.09724
	0.941335	0
	0.830598	0.815993
	0.639638	1.80738
	0.628982	1.47969
	0.779252	0.559989
	0.762524	3.40952
	0.0883065	2.47968
	0.266145	2.06526
	0.483682	1.95832
	0.388381	0.69185
	0.257165	0.27552
	0.0918137	0
	0.427096	0.278474
	0.464437	0.829187
	0.280362	0.137533
	0.415414	0
	0.0474015	0.885403
	0.0836145	0.13816
	0.363823	0.691276
	0.385765	0.277316
	0.43573	0.678242
	0.386498	0.891152
	1.12797	1.65563
	0.254712	1.63296
	0.339127	0.906384
	0.208742	2.23273
	0.343569	0.422535
	0.297484	1.0582
	0.242275	0.139198
	0.14958	1.27291
	0.0539623	1.54659
	0.52127	0.546971
	0.76694	0.816549
	0.973322	1.39205
	0.539491	0.996636
	0.642584	1.99576
	0.786287	0.896057
	0.666223	0.682501
	0.718612	3.36114
	0.896526	2.14448
	1.00592	1.74778
	0.486381	0.956284
	0.488426	0.776247
	0.746484	1.98689
	1.19009	0.793651
	0.900139	1.21803
	0.0236465	1.81745
	0.0359331	1.39276
	0.150721	0.323408
	0.07027	0.213129
	0.0240242	0
	0.330715	0
	0.584325	0
	0.193816	0
	0.0762361	0
	0.108161	0.310078
	0.62452	0.303674
	0.412967	0
	0.317538	0.279877
	0.354405	0.839631
	0.359168	0
	0.249678	0.450248
	0.960129	0.274876
	0.890129	0.520698
	0.748213	0.775595
	1.24616	0.75815
	0.100634	0.249626
	0.387357	0
	1.18238	0.241313
	0.244924	0.956938
	0.197643	0
	1.10117	0.236686
	0.106287	0.854701
	0.486021	0.941841
	0.182757	0
	0.472457	0.45798
	1.17965	0
	0.680623	1.09601
	0.588175	0.211864
	0.102392	0
	0.367253	0
	0.855081	0.198138
	0.0586417	0.39604
	0.0534435	0.190331
	0.387488	0.788955
	0.473585	0.195771
	0.0597736	0
	0.820046	0.187688
	0.0598358	0
	0.322145	0.180832
	0.0597133	0.358487
	0.525947	0
	1.16416	0
	0.187342	0.901713
	0.202936	0.835655
	0.446588	0.112982
	1.07397	0.587889
	0.0526969	0
	0.587182	0
	0.217136	1.03993
	0.0593577	0.162734
	0.0716863	0.492247
	0.273779	0
	0.183125	0.229832
	0.360006	0.845547
	0.0413839	1.63299
	0.0597664	0.410393
	0.0998027	4.76696
	0.0702486	9.51305
	0.12242	1.57295
	0.0767936	1.35738
	0.448632	1.35475
	0.0603238	1.58259
	0.135742	0.0260001
	1.23099	0.152486
	0.35657	0.191004
	0.444774	0.532436
	0.266674	0.513281
	0.334364	0.0247442
	0.530216	0.348697
	0.192115	0.026734
	0.172265	0.120365
	0.174879	3.51646
	0.322631	4.11405
	0.0941531	1.09553
	0.0420542	0.0916236
	0.158215	1.33961
	0.71728	0.100739
	1.13587	0.131776
	0.489812	0.0910503
	0.339908	0.102532
	0.425927	3.12215
	0.453431	3.50274
	0.269343	0.974659
	0.490786	0.157493
	0.880902	2.90813
	0.644315	3.05033
	0.337952	0
	0.441979	1.85895
	0.130231	0.0822905
	0.618531	0.533519
	1.19835	4.09516
	0.668464	2.39936
	0.270837	3.11147
	0.675105	3.517
	0.565594	4.21133
	0.606029	3.77506
	0.0483591	3.13398
	0.22626	1.73544
	0.0421966	0.19043
	0.199446	1.7081
	0.346178	1.33475
	0.913161	2.83876
	0.409534	0.0331624
	0.053285	1.09906
	0.443532	0.537277
	0.300589	0.0912752
	0.550728	0.0779325
	0.0277685	0.105515
	0.127259	3.14465
	0.107354	1.57264
	0.106433	4.44388
	0.08485	4.47149
	0.665336	3.90625
	0.864977	1.07991
	0.636272	3.65469
	0.113236	0.548546
	1.3107	0.762922
	1.69583	0.334672
	1.80576	10.5492
	0.592464	1.44048
	2.23677	9.17614
	1.9111	2.82682
	2.55745	5.93055
	2.46357	0.161288
	2.12306	0.137516
	1.04731	0.167677
	0.901288	0.119887
	1.21683	2.99986
	1.30952	0.75179
	1.88714	0.241173
	1.86962	1.59532
	2.56108	0.408247
	2.18615	0.367203
	1.91715	0.0746507
	0.565705	0
	2.39366	0.00847027
	2.16376	0.749946
	1.09212	2.26816
	0.681023	2.12069
	0.478934	1.11379
	0.550632	1.83078
	0.526406	0.558451
	1.82465	0.894846
	2.70773	0.630109
	1.60901	1.21737
	1.33978	0
	2.1264	0.158554
	0.842371	0
	0.631457	0.230481
	2.11485	0.0662427
	2.30489	0.225921
	1.52685	0.145628
	1.23422	0.655594
	1.34658	0
	1.04723	0.104123
	1.17672	0
	2.30406	0.278035
	1.37818	0.177968
	2.67573	0.145943
	1.57719	0.26564
	1.176	0.0581699
	1.48123	1.72645
	2.43304	1.85898
	2.29274	2.10438
	1.42129	1.64035
	0.731556	0.193637
	1.97418	0.846081
	1.27043	1.77913
	1.15785	0.61187
	1.94051	0.050798
	1.24545	0.283768
	1.46199	1.79143
	1.1337	2.87479
	2.50774	1.71967
	1.02085	3.02216
	4.04816	5.48249
	2.81286	1.96271
	2.55184	1.93899
	2.50774	2.26116
	1.38194	1.43218
	3.75592	0.0588077
	1.30166	1.33156
	2.15866	0.420698
	1.95647	0.869012
	2.24667	4.63369
	0.395046	0.486618
	1.26511	0
	0.278164	3.13537
	0.222166	0.802698
	1.1976	0.984058
	0.260844	2.72517
	0.343315	0.0284513
	0.151234	0.642829
	0.405762	0.482157
	1.24025	0.0949397
	0.402611	0.0489267
	0.434263	0.0578289
	0.737572	1.3704
	0.444786	0.952361
	1.59942	0.481118
	0.778465	0.00998886
	0.0481021	0.261267
	0.364246	2.66531
	0.503621	1.27771
	0.0634734	0.092395
	0.305891	1.15031
	0.200647	0.0640291
	0.796124	0.439411
	0.166272	0.168977
	0.389115	0.188066
	0.935881	0.48689
	0.421712	0.783416
	0.746556	0.621498
	0.85306	0.636282
	1.15562	0.707896
	0.193093	1.13295
	1.18529	0.990817
	0.697661	0.748337
	0.0474052	1.00689
	0.392665	2.6455
	0.471756	1.5456
	0.349005	0.236678
	0.475568	4.6916
	0.0653704	1.77015
	0.341014	1.31852
	1.14132	2.06263
	1.12398	2.05646
	0.425024	1.20144
	0.481354	0.804829
	0.115178	0.581508
	0.227998	0.377145
	0.206446	1.16212
	0.0878349	1.88785
	0.146301	1.55498
	0.0761441	1.26533
	0.122157	1.67682
	0.465276	1.59246
	0.339967	1.53525
	0.684491	3.63769
	0.301651	4.26357
	0.181956	0.79713
	0.152444	11.4386
	0.101297	3.37163
	0.267358	2.00368
	0.305121	0.855991
	0.518521	0
	0.977825	0.298818
	0.11541	0
	0.300083	1.11443
	0.102738	0
	0.261308	0
	0.0913555	0.203427
	0.0273478	0
	0.204259	1.44305
	0.189309	0.208964
	0.297547	0.162193
	0.117661	0.0358467
	0.426219	0.436771
	0.102881	0.143039
	0.28516	3.50467
	0.170711	0.330446
	0.167761	0.794597
	0.0489225	3.42285
	0.156315	1.96464
	0.0746454	1.90528
	0.289458	0.142597
	0.15703	6.00264
	0.253323	1.45304
	0.3861	0.0141665
	0.129256	1.554
	0.0272673	1.75097
	0.264564	0.385225
	0.786078	0.684225
	0.0719463	0.63367
	0.174439	1.53835
	0.0618487	0.876424
	0.187576	6.64322
	0.154278	1.41013
	0.182978	0.368852
	0.138114	0.301644
	0.266496	3.41503
	0.309528	5.59585
	0.215136	3.42717
	0.108257	0.186782
	0.200575	1.1219
	0.068918	0.086249
	0.658805	3.60067
	0.299978	2.8675
	0.129408	2.88297
	0.481928	1.94704
	0.305891	0.991867
	0.0804926	0.0674198
	0.096494	1.96133
	0	3.40448
	0.359712	0.387847
	0.506983	2.79107
	0.58614	2.48804
	0.091824	0.0698653
	0.0832307	3.56679
	0.0934352	2.06413
	0.0922969	4.12028
	0.0719632	2.81707
	0.163952	0.572352
	0.0674969	0.494597
	0.185288	4.37564
	0.295614	2.07603
	0.248663	2.63257
	0.0496611	0.978857
	0.489882	0.575264
	0.089955	2.42454
	0.132742	1.90135
	0.130388	1.18577
	0.298929	0.571537
	0.29229	1.19617
	0.163881	0.983865
	0.0308509	2.60138
	0.0682477	1.51439
	0	1.89882
	0.360442	3.13676
	0.180408	0.997208
	0.0310733	2.34289
	0.0339455	3.34491
	0.109278	1.90684
	0.126212	1.57978
	0.035041	0.197355
	0.0702963	6.52027
	0	1.62692
	0.653654	0.451607
	0.101667	0.202845
	0.457998	1.43678
	0.276616	0.128779
	0.140218	2.33236
	0.747133	0.0547392
	0.523325	0.46115
	0.579934	2.35411
	0.567517	3.11769
	0.211067	0.020006
	0.178431	3.25286
	0.42735	3.83164
	0.211745	3.06627
	0.214171	4.83518
	0.998801	5.25542
	0.718004	2.34852
	0.209842	1.69086
	0.293873	4.05887
	0.334474	7.15513
	0.211005	5.46448
	0.249107	2.02076
	0.257669	3.0822
	0.224579	3.54568
	0.256524	0.382409
	0.253165	1.51287
	0.261267	0.189825
	0.194382	3.7993
	0.293409	0.0493645
	0.21045	2.73864
	0.279759	0.695894
	0.13709	7.80929
	0.261008	0.154855
	0.179975	0.337747
	0.258721	0.319346
	0.418737	0.0913722
	0.336719	0.115944
	0.208426	0.201416
	0.132915	0.417132
	0.360748	0.129179
	0.312565	0
	0.318948	1.25607
	0.30513	0
	0.290658	0.0629485
	0.289733	2.715
	1.47477	0.628141
	0.829507	2.9656
	0.810871	0.102978
	0.441129	8.32979
	0.219657	1.2698
	0.535045	1.67973
	0.8979	4.26997
	0.566644	4.38063
	1.81548	1.38122
	3.53715	0.0273123
	2.36271	0.985733
	1.09914	1.63867
	1.04251	1.63499
	0.416049	1.46725
	0	0.0605908
	0.454362	2.72515
	1.58121	2.00704
	0.728619	2.00067
	2.65493	4.92881
	1.76043	0.142881
	2.13211	0.0411794
	2.36346	6.70503
	2.22559	0.423925
	1.38997	0.284933
	2.12354	0.902364
	1.33894	1.12558
	1.71446	4.20115
	1.80298	3.885
	1.87587	4.32957
	0.579137	3.21709
	1.53982	1.14679
	1.86809	0.097668
	1.99335	0.171077
	1.76937	0.0892897
	1.64795	0.34999
	1.71756	1.14635
	2.10381	4.13563
	1.83402	7.26664
	1.67881	0.228458
	1.36201	1.83978
	1.68043	1.83125
	1.94962	0.0848653
	2.62592	1.85437
	0.974618	1.52555
	1.27363	0.00947373
	2.03256	3.69296
	1.46381	0.0719014
	1.1087	0.0538857
	1.31973	2.17736
	1.36779	0.0322396
	2.71255	1.72895
	4.20136	0.986142
	1.85511	0.170075
	2.4164	0
	1.60586	1.52993
	2.70315	0.167848
	2.61185	1.23694
	2.76243	0.0816502
	1.17603	0.0484178
	2.17666	1.18483
	1.61481	0.0170747
	2.38981	5.40612
	1.63355	0.289419
	2.27638
	1.69271
	1.37287
	2.72118
	1.73993
	2.19228
	1.92844
	1.67804
	1.63885
	2.44239
	1.66437
	1.68206
	1.75352
	2.83096
	2.46271
	1.41608
	1.57627
	2.67043
	0.570292
	1.65008
	2.24636
	2.05343
	1.27221
	2.21318
	2.61093
	2.05548
	2.75632
	2.62755
	2.69449
	1.91936
	1.26477
	2.13625
	1.41086
	1.21926
	1.6025
	1.72333
	2.79941
	1.60185
	1.61305
	1.54635
	1.44346
	1.32358
	2.60872
	1.66405
	1.39811
	2.5094
	1.56554
	0.957388
	2.53042
	1.50493
	2.52344
	2.08866
	1.98777
	1.01841
	2.65522
	2.93938
	2.08055
	0.623303
	1.97655
	2.64621
	2.58114
	1.7435
	1.82109
	1.67302
	1.24011
	1.32936
	1.34729
	2.59412
	1.49118
	2.82542
	1.81523
	2.68206
	2.46537
	1.89428
	3.22272
	0.586828
	1.75374
	1.61548
	3.03509
	1.25712
	1.83036
	2.74522
	0.638125
	0.988237
	1.61834
	2.10309
	1.45374
	0.525249
	2.54393
	1.60513
	1.6374
	2.46272
	1.31898
	1.6079
	1.25499
	2.07635
	1.19482
	1.77308
	1.94568
	2.13968
	1.60985
	1.25406
	2.65185
	2.42102
	1.65618
	1.46094
	2.16115
	2.01128
	1.25721
	1.43053
	2.52038
	1.41893
	1.48844
	2.67478
	1.55765
	2.67894
	2.35712
	1.79306
	2.04459
	1.73095
	1.52195
	0.607824
	1.64102
	1.02137
	1.80442
	1.08924
	1.68062
	1.90978
	2.75978
	1.21794
	1.98091
	0.806714
	1.77816
	0.553144
	2.09386
	0.976835
	1.4823
	1.82124
	1.32178
	1.79637
	2.67657
	2.58321
	2.6151
	1.46333
	1.48328
	1.65464
	1.19005
	1.42697
	1.31485
	2.16273
	2.69037
	1.91662
	1.95419
	1.25979
	1.3676
	1.52327
	0.987853
	1.81374
	3.06748
	0.727428
	2.55663
	2.66367
	1.42883
	1.40865
	2.56701
	1.76254
	1.77582
	2.06514
	1.5985
	1.39301
	2.29196
	2.75206
	2.25322
	1.82691
	1.56476
	1.96983
	2.49282
	1.68945
	2.06438
	0.998674
	2.13502
	1.31498
	1.66776
	2.64752
	2.08894
	1.83234
	0.730632
	1.45453
	2.24301
	1.63852
	2.48778
	2.13156
	1.59452
	2.52136
	2.19698
	1.83118
	1.71104
	1.70968
	1.86222
	1.16248
	2.8181
	2.12025
	1.37749
	1.82499
	2.36064
	1.83186
	1.02279
	1.49082
	2.66024
	2.14688
	1.77484
	0.897583
	2.13044
	1.63629
	2.0328
	2.47052
	1.96969
	1.70548
	1.72912
	1.74495
	1.88584
	2.35667
	3.3685
	2.00072
	1.63518
	1.41885
	1.7704
	2.51
	2.98835
	1.84743
	1.44642
	1.54542
	1.53972
	2.53003
	1.74549
	2.76894
	1.86102
	1.06429
	2.65832
	2.24722
	1.69246
	1.20809
	2.55078
	2.66202
	1.11524
	2.00957
	1.94902
	2.49841
	1.96044
	1.3813
	2.05649
	2.21563
	1.96413
	2.63397
	1.94907
	2.12537
	1.27095
	1.56708
	2.94008
	1.94473
	2.64652
	2.23893
	1.54028
	1.36029
	2.01847
	2.70219
	2.66611
	0.638464
	1.47943
	2.45498
	1.61262
	2.84318
	2.09936
	2.07198
	2.45347
	2.29099
	1.22378
	1.1589
	0.528211
	2.60325
	2.23396
	2.40833
	2.54466
	1.4209
	2.18283
	2.46948
	2.52909
	1.72049
	2.23633
	1.45787
	2.40613
	0
	0.943396
	2.62446
	1.14025
	2.68747
	0.0841468
	0.0280112
	0.108354
	0.0432498
	0.0460257
	0.590667
	0.500066
	0.72318
	0.533049
	0.584422
	0.605415
	0.526454
	0.526027
	0.863352
	0.876175
	0.558944
	0.291833
	0.395055
	0.974034
	0.42616
	0.0411073
	0.491707
	1.07378
	1.0678
	0.127046
	0.540541
	0.655101
	1.09939
	0.866802
	0.210454
	0.0611064
	0.0573197
	0
	0.095048
	0.417289
	0.508585
	0.161853
	3.88392
	1.94126
	0.14377
	0.14043
	0.130456
	0.110511
	0.155746
	0.0607587
	0.0816078
	0.147369
	0.178288
	0.0726001
	0.0953722
	0.115271
	0.274696
	0.151522
	0.101337
	0.214441
	0.195083
	0.199221
	3.18471
	3.52351
	4.19033
	3.24797
	3.44158
	4.34473
	3.42176
	3.79435
	3.7341
	3.45692
	3.67998
	3.17439
	3.52483
	3.72806
	3.68567
	3.43877
	3.76687
	3.39736
	3.90224
	3.19652
	3.42984
	3.51292
	3.5641
	3.4395
	3.58411
	2.18014
	2.21998
	3.15222
	3.65965
	3.4581
	2.99086
	3.67197
	4.3398
	3.45599
	3.33594
	3.63686
	2.88458
	3.45868
	3.49698
	3.34917
	3.46207
	4.08373
	3.4511
	3.59589
	3.42791
	3.60618
	3.96511
	3.59395
	3.56682
	3.17981
	3.81901
	3.66997
	3.55633
	3.34209
	3.64839
	3.33935
	3.30629
	3.68318
	3.39674
	3.81862
	4.27655
	0.675024
	0.0916548
	0.110695
	0.678492
	0.819868
	0.0555593
	0.134611
	0.602368
	0.275351
	0.500368
	0.231535
	0.42413
	0
	0.179646
	0.156246
	0.820382
	0.892946
	0.642415
	0.437835
	0.211574
	0.465127
	0.960435
	0.324935
	1.1967
	0.424385
	0.786322
	1.70779
	0.605116
	1.01157
	0.898063
	0.665547
	2.16841
	1.30105
	0.530183
	1.71311
	2.05088
	1.1278
	1.29397
	1.16303
	1.32622
	1.61116
	1.8283
	1.21826
	1.34508
	1.39234
	1.89941
	0.634293
	0.528103
	0.554643
	0.553904
	2.10593
	0.654777
	0.653773
	1.60654
	0.465643
	0.8133
	1.13
	1.13426
	0.601233
	0.260214
	0.987416
	0.747654
	1.80234
	3.48227
	1.22127
	1.33015
	0.977722
	0.83967
	0.483998
	0.973261
	0.336574
	0.330106
	0.362618
	0.849222
	0.143334
	3.2325
	1.23741
	0.643791
	0.637872
	1.87294
	0.665615
	1.9629
	2.30469
	1.32467
	0.578369
	1.80773
	0.695455
	0.55607
	0.616678
	0.517
	0.756565
	0.459571
	0.733027
	1.69568
	0.880771
	1.62817
	1.8384
	2.1479
	2.1392
	0.536939
	1.11235
	1.08187
	0.622792
	0.507749
	0.763359
	0.494169
	0.296202
	0.528322
	0.42297
	0.315925
	0.321366
	0.749046
	0.986315
	0.9078
	0.6025
	1.1022
	1.94765
	0.900762
	0.653395
	0.49015
	0.543963
	0.722162
	0.645127
	1.9943
	0.603327
	2.02168
	0.749708
	2.07387
	0.781047
	1.95321
	0.962442
	0.832813
	1.09769
	1.23813
	1.5844
	0.782967
	0.394835
	1.11716
	0.496952
	0.243001
	0.734153
	0.807666
	1.28039
	0.748618
	1.37497
	0.599562
	1.32917
	1.75481
	1.37306
	1.91732
	1.90145
	1.9726
	3.31393
	1.37329
	1.8017
	1.54534
	1.67858
	1.86801
	1.85497
	0.103448
	1.01807
	3.20475
	0.12254
	0.16795
	0.217069
	0.56215
	1.23984
	0.95174
	2.0044
	0.942169
	0.228814
	0.856628
	0.845811
	0.691853
	0.290267
	0.620455
	1.39993
	1.08359
	1.39546
	1.37749
	0.382469
	0.508455
	1.15041
	0.178495
	0.0319599
	0.990717
	0.885376
	1.18768
	2.69837
	2.88967
	4.54735
	1.68554
	1.33059
	1.80271
	2.20093
	1.70282
	2.98931
	0.897429
	0.846387
	4.35583
	0.60207
	1.35234
	3.01331
	1.89299
	1.01886
	1.0161
	1.16825
	2.42437
	0.283809
	0.82977
	0.676726
	2.01339
	1.57267
	1.96396
	1.14187
	0.407628
	0.568702
	0.789677
	0.359082
	1.0727
	0.565798
	0.284912
	0.115616
	0.292077
	0.74731
	0.414454
	0.132328
	0.244673
	0.397208
	0.201532
	0.137608
	0.940501
	0.152564
	0.776468
	0.133605
	0.380957
	0.943597
	0.327687
	0.348707
	1.00315
	0.174105
	0.605205
	0.781713
	0.138133
	0.11096
	0.268456
	0.481454
	0.420486
	0.690496
	0.894202
	1.05062
	0.824762
	0.524505
	0.478342
	0.359308
	0.669844
	0.203388
	0.596037
	1.0845
	0.405331
	0.97175
	0.538123
	0.556389
	0.687285
	0.835596
	0.835596
	0.796906
	1.01005
	0.865517
	0.45584
	0.430966
	0.341388
	0.63802
	0.513707
	0.51701
	0.65463
	0.503301
	0.448565
	0.73542
	0.670073
	0.687325
	0.439174
	1.12082
	0.082227
	0.0812937
	0.436485
	0.478814
	0.4481
	0.452455
	0.0686552
	0.950277
	0.95875
	0.100076
	0.427559
	0.171409
	0.488335
	0.834028
	1.00911
	0.652763
	0.857806
	0.287229
	0.60425
	0.911331
	0.671077
	0.652827
	0.251319
	0.439371
	0.929007
	0.589985
	0.315853
	0.534824
	0.421309
	0.722278
	0.011957
	0.346772
	0.470768
	0.438836
	0.275799
	0.181305
	0.0995991
	0.919918
	0.512639
	0.83944
	0.829359
	0.321099
	0.250864
	0.319304
	0.0545458
	1.01266
	1.00609
	0.888386
	0.0360071
	0.0591499
	0.0301352
	0.140639
	0.0946785
	0.379454
	0.0412685
	0.0644764
	1.06601
	0.281741
	0.355303
	0.415488
	0.870837
	1.20015
	0.210579
	0.0201048
	0.20318
	1.26529
	0.95198
	0.0182339
	0.0464059
	0.169418
	0.0953948
	0.0549481
	0.095955
	0.070375
	0.0466407
	0.115666
	0
	0.0461968
	0.190744
	0.0858332
	0.111926
	0.0716966
	0.112806
	0.0690322
	0.0775156
	0.0568154
	0.0548637
	0.0490665
	0.105614
	0.211959
	0.0211631
	0.114291
	0.0283766
	0.0913255
	0.0464987
	0.09074
	0.113479
	0.0674279
	0.069134
	0.187793
	0.0492632
	0
	0.096616
	0.0463446
	0.0550418
	0.0930312
	0.0983932
	0.393746
	0.0932357
	0.0937822
	0.0739062
	0.111495
	0.0707614
	0.167964
	0.0878117
	0.0934929
	0.031317
	0.104635
	0.0884134
	0.0877732
	0.169115
	0.116534
	0.138565
	0.0223644
	0.146638
	0
	0.0499114
	0.0638737
	0.114192
	0.0710362
	0.0627812
	0.0930817
	0.148541
	0.152286
	0.0678395
	0.108205
	0.0674779
	0.0876501
	0.0891723
	0.0917347
	0.117036
	0
	0.0934536
	0.0457865
	0.0696136
	0.0654151
	0.0595806
	0.0669987
	0.0959463
	0.0683636
	0.0715956
	0.117008
	0.069583
	0.0959049
	0.118652
	0.0683932
	0.11291
	0.115658
	0.117838
	0.0458968
	0.0690926
	0.176655
	0.0720903
	0.110268
	0.0458916
	0.09496
	0.0705451
	0.107877
	0.0681183
	0.0444741
	0.11606
	0.0924535
	0.0462086
	0.0929995
	0.180416
	0.0695604
	0.0927106
	0.0694621
	0.0698617
	0.154043
	0.145606
	0.107111
	0.0690608
	0.0985665
	0.49334
	2.18433
	1.61074
	0.307377
	0.202337
	0.146085
	0.348645
	0.119629
	0.157043
	0.39986
	0.215146
	0.324484
	0.128721
	0.672078
	0.338612
	0.0353945
	0.23291
	0.375328
	0.203252
	0.0321058
	0.163058
	0.422381
	0.345346
	0.287761
	0.178863
	0.259551
	0.364919
	0.453601
	0.232954
	0.578653
	0.310953
	0.246926
	0.292234
	0.284455
	0.401123
	0.301377
	0.388326
	0.561873
	0.509629
	0.691802
	0.249868
	0.222965
	0.296244
	0.109305
	0.447651
	0.239481
	0.0877078
	0.343491
	0.230521
	0.169176
	0.16881
	0.244432
	0.151035
	0.183773
	0.197044
	0.239708
	0.17234
	0.185723
	0.14334
	0.175848
	0.133797
	0.147279
	2.34571
	2.00204
	2.01545
	0.524223
	1.77415
	1.63896
	5.83861
	1.89689
	3.12407
	1.96631
	2.42797
	2.95667
	3.2445
	2.59297
	1.8428
	7.01904
	2.88623
	3.98212
	2.49434
	1.74247
	1.6734
	1.73532
	1.63068
	1.30336
	0.747037
	0.518241
	2.16193
	2.00347
	2.14996
	0.295361
	0.162142
	0.153372
	0.279158
	0.263966
	0.683782
	0.32021
	0.200728
	0.209679
	0.296708
	0.133041
	0.383813
	0.220488
	0.312831
	0.30211
	0.416433
	0.180856
	0.234514
	0.537092
	1.73022
	0.196202
	0.249168
	1.94613
	1.02202
	1.27191
	0.93928
	0.806684
	0.364017
	0.168804
	0.199486
	0.326065
	0.19951
	0.268674
	0.467789
	0.393632
	0.323984
	0.245039
	0.182686
	0.195314
	0.298759
	0.12582
	0.170277
	0.154587
	0.383572
	0.26826
	0.17691
	0.276368
	1.45688
	1.57961
	0.115993
	3.06792
	0.0536006
	0.357671
	2.48216
	11.505
	0.577443
	0.328144
	0.349874
	9.99796
	1.18237
[truncated: 89 more rows]

## Sheet: Kruskal-Wallis Domain
Kruskal-Wallis Test						DUNN's TEST			alpha	0.05	0.0166667
						group	R-sum	size	R-mean	z-crit
	Archaea	Bacteria	Eukaryota			Archaea	133821	81	1652.11
median	0.840509	0.513707	0.75497			Bacteria	3.19292e+06	2087	1529.91
rank sum	133821	3.19292e+06	1.57954e+06			Eukaryota	1.57954e+06	966	1638.53
count	81	2087	966	3132				3132		1.95996
r^2/n	221087161	4.88487e+09	2.58812e+09	7.69407e+09		D TEST
H-stat				10.2593		group 1	group 2	R-mean	std err	z-stat	R-crit	p-value	statistical significance
H-ties				10.2606		Archaea	Bacteria	122.203	102.4	1.19339	200.7	0.232715	FALSE
df				2		Archaea	Eukaryota	13.5847	104.605	0.129867	205.021	0.896672	FALSE
p-value				0.00591477		Bacteria	Eukaryota	108.619	35.2123	3.08468	69.0149	0.00203774	TRUE
alpha				0.05
sig				yes

## Sheet: Input data Host Groups
Statistical evaluation of differences in G4-forming sequences in host groups; Input data for host groups and statistics are on separated sheets.As input data, PQS frequencies were utilized. Statistical evaluations of differences in PQSs in phylogenetic groups were made by Kruskal–Wallis test in XLSTAT. Post-hoc multiple pairwise comparison by Dunn's test with Bonferroni correction of the signific…
Crenarchaeota	Euryarchaeota	Actinobacteria	Bacteroidetes	Cyanobacteria	Deinococcus	Firmicutes	Proteobacteria	Amoebozoa	Arthropoda	Chordata	Humans	Viridiplantae
0.265334	0.993589	1.68889	0.318073	0.287425	2.48216	0.132452	0.128267	0.0685541	0.0618265	4.2101	3.37965	1.61779
0.245709	2.4909	3.20611	0.467404	0.255021	11.505	0.103568	0.189641	0.0783279	0.7231	1.9224	4.19847	0.473506
0.503905	1.40624	0.331449	0.186345	0.34988	0.577443	0.115794	0.0238498	0.34228	0.244968	2.27704	10.9876	1.527
0.287508	2.06612	0.450915	0.229897	0.59029	0.328144	0.220987	0.0304705	0.418735	0.425671	0.7231	1.86999	0.894846
0.188756	2.16906	2.61589	0.0552723	0.154504	0.349874	0.184506	0.0235367	0.533519	0.196552	2.7358	0	0.630109
0.222502	1.0557	2.6127	0.489994	0.272303	9.99796	0.125398	0.150904	0.75179	0.234929	2.90161	0.551192	1.27771
0.252672	1.63512	0.555154	0.165127	0.294514		0.669568	0.661317	0.0746507	0.0129092	1.12556	0.136054	0.783416
0.243935	0.552021	2.91662	0.38276	0.235405		0.155883	0.167444	0	0.0203486	1.48711	0.695314	0.621498
0.314309	2.15505	2.99157	0.0559887	0.197505		0.490201	0.325203	0.749946	0.729958	1.92178	0.412655	0.636282
0.29146	0.891239	1.44923	0.052222	0.166236		0.365035	0.0484931	0.0581699	0.37906	2.31235	0.275824	0.707896
0.121679	1.55472	2.64136	0.0657947	0.70678		0.268363	0.178233	0.481118	0.257859	3.86148	0.137836	1.13295
0.26879	0.403184	1.34972	0.427386	0.17433		0.268927	0.319105	1.88785	0.204176	3.37965	0.411975	0.990817
0.537501	2.03637	0.977628	0.208623	0.180245		0.295466	0.240813	1.55498	0.584211	4.19847	1.0917	0.748337
0.564876	3.38127	1.3107	0.164536	0.210865		0.203317	0.246488	1.26533	0.0565081	3.31979	3.52234	1.00689
1.0043	1.34371	1.69583	0.258294	0.235217		0.229971	0.347094	1.67682	0.404138	1.05635	10.1168	0.855991
4.64812	1.51049	1.80576	0.0822357	0.531949		0.311952	0.128548	1.59246	0.156549	2.01991	1.21096	0.298818
4.79846	1.7524	0.592464	0.0897727	0.408821		0.297193	0.110298	1.53525	0.209121	2.71558	8.20612	1.11443
2.92903	1.39562	2.23677	0.03792	0.206927		0.244376	0.12392	0.385225	0.233621	2.89893	10.0598	0
0	1.36693	1.9111	0.35565	1.09914		0.240043	0.422	0	0.091347	1.48948	2.2661	0.203427
0.74089	1.67817	2.55745	0.3476	1.04251		0.309583	0.192479	0.423925	0.789058	2.59016	8.49714	2.00704
0.619737	0.840509	2.46357	0.0277685	0.417289		0.155723	0.122136	0.34999	0.330633	1.9279	2.33825	2.00067
0.51395	0.276587	2.12306	0.127259	0.508585		0.916597	0.343567	0.289419	0.137438	10.1258	1.20903
1.06374	3.75321	1.04731	0.107354	0.161853		0.0754603	0.267582		0	0.388048	3.18788
0.342298	3.12833	0.901288	0.106433	3.88392		0.778895	0.417643		0.195637	0.479665	4.02989
0	0.700879	1.21683	0.08485	1.94126		0.361902	0.267594		0	1.09664	1.55311
0	1.95826	1.30952	0.0841468	0.130456		0.278548	0.0659919		0.168905	0.687096	1.72444
0.0299796	2.43121	1.88714	0.0280112	0.110511		0.203183	0.150187		0.481729	0.993641	2.9143
0		1.86962	0.14377	0.155746		0.373791	0.0926052		0	4.20673	3.31135
0		2.56108	0.14043	0.0607587		0.137796	0.0871481		0.102265	5.62787	3.84802
0		2.18615	1.0161	0.0816078		0.24653	0.267538		0.515796	2.85887	4.00067
0		1.91715	0.283809	0.147369		0.474009	0.353528		0	4.31356	3.33197
0.0584966		0.565705	1.14187	0.178288		0.429496	0.0976354		0	4.38631	1.0182
0		2.39366		0.0726001		0.606306	0.0621482		00:00:00	0.845137	0.544514
0		2.16376		0.0953722		0.549002	1.13057		0	0.514368	0.556793
0		1.09212		0.115271		0.240354	0.0225219		0.505945	0.434448	0.953419
0.881599		0.681023		0.274696		0.168922	1.60731		0.257732	0.402522	0.819001
0.923053		0.478934		0.151522		0.282146	0.0557362		0	4.34146	0.417769
0.435303		0.550632		0.101337		0.63081	0.0520343		0	1.5851	0.842105
0.483456		0.526406		0.214441		0.240517	0.0460853		0.360794	1.57635	0.684088
0.89012		1.82465		0.195083		0.279972	0.238066		0.116279	1.38889	0.548471
1.22858		2.70773		0.199221		0.188976	0.0643131		0.21846	1.58762	0.546523
0.946202		1.60901		0.162142		0.294226	2.00088		0	0.59453	0.681106
1.58573		1.33978		0.153372		0.421734	0.295656		0.0937075	1.00888	0.548998
1.56556		2.1264		0.279158		0.221709	0.605266		0.0664432	6.60136	0
0.637592		0.842371		0.263966		0.171736	0.60146		0.45326	0.055213	0.277662
1.70435		0.631457		0.683782		0.216144	0.843368		0.241998	4.00672	0.691946
1.24554		2.11485		0.32021		0.376185	1.2877		0.402679	5.83526	0.410172
0.902418		2.30489		0.200728		0.275	0.603452		0.161804	0.561325	0.830105
0.805292		1.52685		0.209679		0.201821	0.821401		0.182878	3.56415	0.682687
0.971286		1.23422		0.296708		0.324805	0.835744		0.0365684	1.35449	1.2383
0.332032		1.34658		0.133041		0.364396	0.988671		0.267112	0.833681	1.09724
0.367903		1.04723		0.383813		0.411212	1.11549		0.310005	1.63296	0
1.81532		1.17672		0.220488		0.228032	0.105861		0.186301	1.85997	0.815993
1.53632		2.30406		0.312831		0.233936	1.15063		0.187021	2.16158	1.80738
		1.37818		0.30211		0.686586	2.66294		0.0625547	0.823949	1.47969
		2.67573		0.416433		0.155187	0.903002		0.341491	2.06811	0.559989
		1.57719		0.180856		0.241045	1.54611		0.0659718	2.06129	3.40952
		1.176		0.234514		0.33368	0.132293		0.12458	1.11904	2.47968
		1.48123		0.537092		0.541628	1.31786		0.106564	2.02375	2.06526
		2.43304		1.73022		0.629695	0.70397		0.260947	2.34192	1.95832
		2.29274		0.196202		0.405396	1.22866		0	0.474995	0.69185
		1.42129		0.249168		0.200677	1.36094		0.200844	0.393534	0.27552
		0.731556		1.94613		0.471874	0.929992		0.26859	3.07728	0
		1.97418		1.02202		0.250979	1.20385		0	0.233147	0.278474
		1.27043		1.27191		0.298404	0.42195		0.0654493	6.05317	0.829187
		1.15785		0.93928		0.251818	1.54539		0.39426	7.37047	0.137533
		1.94051		0.806684		0.184776	0.731007		0.0504541	0.159739	0
		1.24545		0.364017		0.27926	1.22584		0.195727	3.26986	0.885403
		1.46199		0.168804		0.655256	0.443594		0.0962163	0.703943	0.13816
		1.1337		0.199486		0.572128	1.01097		0.445611	3.60963	0.691276
		2.50774		0.326065		0.124406	0.239139		0.446987	1.46544	0.277316
		1.02085		0.19951		0.28475	1.2068		0.171654	0.786627	0.678242
		4.04816		0.268674		0.139698	0.698249		0.0629882	2.26291	0.891152
		2.81286		0.467789		0.585261	1.32845		0.0690179	1.6061	1.65563
		2.55184		0.393632		0.200856	0.874965		0.26264	0.663507	1.63296
		2.50774		0.323984		0.817996	0.498163		0.242444	1.57356	0.906384
		1.38194		0.245039		0.1622	0.923578		0	0.599199	2.23273
		3.75592		0.182686		0.097972	0.333167		0.689266	2.34742	0.422535
		1.30166		0.195314		0.111389	0.331627		0	2.95933	1.0582
		2.15866		0.298759		0.0822368	0.660144		0.207381	0.058332	0.139198
		1.95647		0.12582		0.13349	0.372851		0.933008	2.47428	1.27291
		2.24667		0.170277		0.153356	0.940764		1.81377	2.15027	1.54659
		3.53715		0.154587		0.338491	0.921337		0.670337	3.87382	0.546971
		2.36271		0.383572		0.136195	0.244911		0.437027	0.0694728	0.816549
		1.58121		0.26826		0.353043	0.464311		0.379287	0.575213	1.39205
		0.728619		0.17691		0.359205	1.01864		0.121948	1.70291	0.996636
		2.65493		0.276368		0.194681	1.67684		0.529047	4.25532	1.99576
		1.76043		1.45688		0.21495	0.531364		0.210821	3.25301	0.896057
		2.13211		1.57961		0.254944	1.74631		0.175167	5.27399	0.682501
		2.36346				0.240974	0.981194		0.212811	3.64609	3.36114
		2.22559				0.628536	1.42394		0.0636983	3.7056	2.14448
		1.38997				0.208148	0.391707		0.152606	4.61775	1.74778
		2.12354				0.827271	0.240346		0	3.20948	0.956284
		1.33894				0.318556	0.0973258		0	4.10204	0.776247
		1.71446				0.263911	0.088937		0	4.39163	1.98689
		1.80298				1.38908	0.0601642		0	1.09197	0.793651
		1.87587				0.161031	0.0337963		0	4.88181	1.21803
		0.579137				0.417047	0.0341452		0	4.31856	1.81745
		1.53982				0.0812304	0.0904554		0	0.986193	1.39276
		1.86809				0.263025	0.0888619		0	2.38663	1.09553
		1.99335				0.323507	1.15014		0.968054	1.49402	0.974659
		1.76937				0.279101	0.134618		0.48216	2.97841	1.7081
		1.64795				0.0904499	1.60092		1.924	3.56125	0.0779325
		1.71756				0.378627	2.58759		0	1.68161	10.5492
		2.10381				0.263981	2.35693		0	2.01748	1.11379
		1.83402				0.338958	2.47091		0	2.09849	0.846081
		1.67881				0.311171	2.4629		0	0.650407	0.050798
		1.36201				0.24079	2.45876		0.458926	0.797925	1.79143
		1.68043				0.245506	0.514284		0.455581	10.9876	0
		1.94962				0.91278	0.357079		0	1.06584	1.3704
		2.62592				0.513862	0.933142		0.454752	1.86999	0.00998886
		0.974618				0.867592	0.461836		0	1.15629	1.15031
		1.27363				0.351247	0.230742		0	2.02456	11.4386
		2.03256				0.458535	0.275		0	1.48478	0.628141
		1.46381				0.862744	0.0173678		0.43573	2.08171	6.70503
		1.1087				0.423479	0.166667		0	5.3908	1.14679
		1.31973				0.528751	0.213278		0	5.37641	0.0719014
		1.36779				0.19364	0.250003		0.427168	3.60019	0.0538857
		2.71255				0.676819	0.0528352		0	1.59236	1.52993
		4.20136				0.289031	0.517799		0	0.0712698	0.0484178
		1.85511				0.0811842	0.329665		0	2.91953
		2.4164				0.368467	0.434139		0.420168	0.958773
		1.60586				0.0969394	0.329581		0	2.36267
		2.70315				0.158571	0.254621		0	7.08761
		2.61185				0.298445	0.177562		0.828157	1.41031
		2.76243				0.798403	0.160591		0	2.62413
		1.17603				0.360924	0.181063		0.407498	0.957617
		2.17666				0.289108	1.08526		0	2.61904
		1.61481				0.151856	0.642889		0	2.73973
		2.38981				0.486736	1.21345		0	0.0541324
		1.63355				0.304451	0.961007		0	0.387672
		2.27638				0.304161	0.333624		0	1.853
		1.69271				0.360642	0.384431		0.388802	2.62718
		1.37287				0.132753	0.666462		0	0.901946
		2.72118				0.40625	0.672114		0	0.881057
		1.73993				0.416716	1.122		0	2.49952
		2.19228				0.147343	0.550358		0	1.55485
		1.92844				0.234809	0.109803		0	0.812935
		1.67804				0.153108	0.286207		0	0.0858079
		1.63885				0.287139	0.041822		0	0.76036
		2.44239				0.23224	0.28709		0	4.27243
		1.66437				0.65228	0.574218		0	2.62796
		1.68206				0.612063	0.285039		0	1.70004
		1.75352				0.255211	1.3525		0	3.90488
		2.83096				0.36608	1.44418		0	1.12832
		2.46271				0.196062	0.825641		0.36523	1.31359
		1.41608				0.118601	0.566477		0.722543	1.58653
		1.57627				0.27239	0.531402		0.36036	3.27531
		2.67043				0.213242	0.426507		1.43627	2.16809
		0.570292				0.255211	1.27856		0	4.19195
		1.65008				0.36608	0.74196		0	2.47783
		2.24636				0.219598	0.216612		0	3.16874
		2.05343				0.13495	1.38025		0	0.0113194
		1.27221				0.123977	0.0112585		0	3.79433
		2.21318				0.191347	1.06045		1.39324	7.11077
		2.61093				0.347288	0.381698		0	2.46571
		2.05548				0.178524	0.0483267		0.347343	3.57592
		2.75632				0.0787567	0.471554		0	3.94282
		2.62755				0.331895	0.539306		0	9.27678
		2.69449				0.0255702	0.0338524		0	6.70578
		1.91936				0.176872	0.677731		0	4.68033
		1.26477				0.187529	0.040398		0.339674	1.69235
		2.13625				0.176713	0.434416		0	2.00884
		1.41086				0.709435	0.271665		0	4.07359
		1.21926				0.370398	0.670498		0	4.87055
		1.6025				0.37796	0.38619		0.327011	3.42917
		1.72333				0.145737	0.178253		0	4.23617
		2.79941				0.229471	1.10264		0	2.79292
		1.60185				0.0244361	0.229269		0	3.17839
		1.61305				0.0947194	0.301386		0	4.72503
		1.54635				0.0744676	1.32919		0	4.53709
		1.44346				0.345554	0.0833006		0	2.00521
		1.32358				0.313092	1.25476		0	1.34626
		2.60872				0.118029	0.331193		0.302389	1.02168
		1.66405				0.167918	0.767591		0	1.33236
		1.39811				0.122874	0.41632		0.509424	1.35344
		2.5094				0.117379	0.152976		0	1.42321
		1.56554				0.094641	0.795794		0	3.25682
		0.957388				0.163467	0.933432		0	5.34172
		2.53042				0.380089	0.837632		0	2.34173
		1.50493				0.154783	0.0290271		0	3.67135
		2.52344				0.082713	0.277455		0	0.979416
		2.08866				0.0252678	0.585637		0	3.16497
		1.98777				0.290575	0.296311		0	2.88866
		1.01841				0.131811	0.213978		0	2.10526
		2.65522				0.222568	0.300993		0	2.89157
		2.93938				0.160815	0.0641583		0.509424	3.03145
		2.08055				0.154297	0.327423		0	0.0238808
		0.623303				0.145993	0.958392		0	2.94882
		1.97655				0.310345	0.824578		0.424899	4.38256
		2.64621				0.251229	0.811268		0.414164	2.67099
		2.58114				0.257165	1.10088		0	2.54013
		1.7435				0.665336	1.46249		0.387898	2.59637
		1.82109				0.864977	0.725973		0	3.85881
		1.67302				0.636272	0.182626		0.433088	0.0797119
		1.24011				0.113236	0.801733		0	2.93412
		1.32936				0.115178	0.222055		0	0.496885
		1.34729				0.227998	0.207645		0.103152	3.61652
		2.59412				0.206446	1.00998		0	6.92498
		1.49118				0.0878349	1.20587		0.182574	3.07427
		2.82542				0.146301	0.0968646		0.0837107	1.66793
		1.81523				0.0761441	0.17681		0.0917719	1.82714
		2.68206				0.122157	0.0593845		0.33244	3.36032
		2.46537				0.465276	0.0593821		0.161063	0
		1.89428				0.339967	0.0417761		0.0782178	0.551192
		3.22272				0.684491	0.516236		0.323408	0.136054
		0.586828				0.301651	0.781474		0.213129	0.695314
		1.75374				0.181956	0.863139		0	0.412655
		1.61548				0.152444	0.459037		0	0.275824
		3.03509				0.101297	0.392588		0	0.137836
		1.25712				0.267358	0.200315		0	0.411975
		1.83036				0.305121	0.526202		0	1.0917
		2.74522				0.518521	0.22763		0.310078	1.74961
		0.638125				0.977825	0.0410622		0.303674	2.34131
		0.988237				0.11541	0.365873		0	1.31135
		1.61834				0.300083	0.366781		0.279877	0.0334227
		2.10309				0.102738	0.174653		0.839631	1.56769
		1.45374				0.261308	0.0838613		0	2.47336
		0.525249				0.0913555	1.10682		0.450248	2.26415
		2.54393				0.0273478	1.16504		0.274876	0
		1.60513				0.204259	1.53017		0.520698	2.00462
		1.6374				0.189309	0.951949		0.775595	3.52234
		2.46272				0.297547	0.92433		0.75815	10.1168
		1.31898				0.117661	0.194057		0.249626	1.21096
		1.6079				0.426219	0.528111		0	8.20612
		1.25499				0.102881	0.804179		0.241313	10.0598
		2.07635				0.28516	0.291129		0.956938	2.2661
		1.19482				0.170711	0.744148		0	8.49714
		1.77308				0.167761	0.275966		0.236686	2.33825
		1.94568				0.0489225	0.724709		0.854701	1.20903
		2.13968				0.156315	0.373183		0.941841	3.18788
		1.60985				0.0746454	0.27198		0	4.02989
		1.25406				0.289458	0.271945		0.45798	1.55311
		2.65185				0.15703	0.345338		0	1.72444
		2.42102				0.253323	0.893107		1.09601	2.9143
		1.65618				0.3861	0.975108		0.211864	3.31135
		1.46094				0.129256	0.951797		0	3.84802
		2.16115				0.0272673	0.836412		0	4.00067
		2.01128				0.264564	0.941335		0.198138	3.33197
		1.25721				0.786078	0.830598		0.39604	1.0182
		1.43053				0.0719463	0.639638		0.190331	0.544514
		2.52038				0.174439	0.628982		0.788955	0.556793
		1.41893				0.0618487	0.779252		0.195771	0.953419
		1.48844				0.187576	0.762524		0	0.819001
		2.67478				0.154278	0.0883065		0.187688	0.417769
		1.55765				0.182978	0.266145		0	0.842105
		2.67894				0.138114	0.483682		0.180832	0.684088
		2.35712				0.266496	0.388381		0.358487	0.548471
		1.79306				0.309528	0.0918137		0	0.546523
		2.04459				0.215136	0.427096		0	0.681106
		1.73095				0.108257	0.464437		0.901713	0.548998
		1.52195				0.200575	0.280362		0.835655	0
		0.607824				0.068918	0.415414		0.112982	0.277662
		1.64102				0.658805	0.0474015		0.587889	0.691946
		1.02137				0.299978	0.0836145		0	0.410172
		1.80442				0.129408	0.363823		0	0.830105
		1.08924				0.481928	0.385765		1.03993	0.682687
		1.68062				0.305891	0.43573		0.162734	1.2383
		1.90978				0.0804926	0.386498		0.492247	1.09724
		2.75978				0.096494	1.12797		0	0
		1.21794				0	0.254712		0.229832	0.815993
		1.98091				0.359712	0.339127		0.845547	1.80738
		0.806714				0.506983	0.208742		0.410393	1.47969
		1.77816				0.58614	0.343569		0.0260001	0.559989
		0.553144				0.091824	0.297484		0.152486	3.40952
		2.09386				0.0832307	0.242275		0.191004	2.47968
		0.976835				0.0934352	0.14958		0.532436	2.06526
		1.4823				0.0922969	0.0539623		0.513281	1.95832
		1.82124				0.0719632	0.52127		0.0247442	0.69185
		1.32178				0.163952	0.76694		0.348697	0.27552
		1.79637				0.0674969	0.973322		0.026734	0
		2.67657				0.185288	0.539491		0.0916236	0.278474
		2.58321				0.295614	0.642584		1.33961	0.829187
		2.6151				0.248663	0.786287		0.100739	0.137533
		1.46333				0.0496611	0.666223		0.131776	0
		1.48328				0.489882	0.718612		0.0910503	0.885403
		1.65464				0.089955	0.896526		0.102532	0.13816
		1.19005				0.132742	1.00592		0.157493	0.691276
		1.42697				0.130388	0.486381		0	0.277316
		1.31485				0.298929	0.488426		0.0822905	0.678242
		2.16273				0.29229	0.746484		0.19043	0.891152
		2.69037				0.163881	1.19009		1.09906	1.65563
		1.91662				0.0308509	0.900139		0.537277	1.63296
		1.95419				0.0682477	0.0236465		0.161288	0.906384
		1.25979				0	0.0359331		0.137516	2.23273
		1.3676				0.360442	0.150721		0.167677	0.422535
		1.52327				0.180408	0.07027		0.119887	1.0582
		0.987853				0.0310733	0.0240242		0.241173	0.139198
		1.81374				0.0339455	0.330715		0.00847027	1.27291
		3.06748				0.109278	0.584325		0	1.54659
		0.727428				0.126212	0.193816		0.158554	0.546971
		2.55663				0.035041	0.0762361		0	0.816549
		2.66367				0.0702963	0.108161		0.230481	1.39205
		1.42883				0	0.62452		0.0662427	0.996636
		1.40865				0.101667	0.412967		0.225921	1.99576
		2.56701				0.457998	0.317538		0.145628	0.896057
		1.76254				0.276616	0.354405		0.655594	0.682501
		1.77582				0.140218	0.359168		0	3.36114
		2.06514				0.747133	0.249678		0.104123	2.14448
		1.5985				0.523325	0.960129		0	1.74778
		1.39301				0.579934	0.890129		0.278035	0.956284
		2.29196				0.567517	0.748213		0.177968	0.776247
		2.75206				0.211067	1.24616		0.145943	1.98689
		2.25322				0.178431	0.100634		0.26564	0.793651
		1.82691				0.42735	0.387357		0.193637	1.21803
		1.56476				0.211745	1.18238		0.869012	1.81745
		1.96983				0.214171	0.244924		0.0284513	1.39276
		2.49282				0.209842	0.197643		0.642829	1.63299
		1.68945				0.293873	1.10117		0.0949397	4.76696
		2.06438				0.334474	0.106287		0.0489267	9.51305
		0.998674				0.211005	0.486021		0.0578289	1.57295
		2.13502				0.249107	0.182757		0.092395	1.35738
		1.31498				0.257669	0.472457		0.0640291	1.35475
		1.66776				0.224579	1.17965		0.439411	1.58259
		2.64752				0.256524	0.680623		0.188066	3.51646
		2.08894				0.253165	0.588175		0.208964	4.11405
		1.83234				0.261267	0.102392		0.436771	1.09553
		0.730632				0.194382	0.367253		0.143039	3.12215
		1.45453				0.293409	0.855081		0.142597	3.50274
		2.24301				0.21045	0.0586417		0.684225	0.974659
		1.63852				0.279759	0.0534435		0.63367	2.90813
		2.48778				0.13709	0.387488		0.186782	3.05033
		2.13156				0.261008	0.473585		0.086249	1.85895
		1.59452				0.179975	0.0597736		0.154855	4.09516
		2.52136				0.258721	0.820046		0.337747	2.39936
		2.19698				0.418737	0.0598358		0.319346	3.11147
		1.83118				0.336719	0.322145		0.0913722	3.517
		1.71104				0.208426	0.0597133		0.115944	4.21133
		1.70968				0.132915	0.525947		0.201416	3.77506
		1.86222				0.360748	1.16416		0.417132	3.13398
		1.16248				0.312565	0.187342		0.129179	1.73544
		2.8181				0.318948	0.202936		0.102978	1.7081
		2.12025				0.30513	0.446588		0.142881	1.33475
		1.37749				0.290658	1.07397		0.0411794	2.83876
		1.82499				0.108354	0.0526969		0.284933	0.0331624
		2.36064				0.0432498	0.587182		0.097668	0.0912752
		1.83186				0.0460257	0.217136		0.171077	0.0779325
		1.02279				0.590667	0.0593577		0.0892897	0.105515
		1.49082				0.500066	0.0716863		0.00947373	3.14465
		2.66024				0.72318	0.273779		0.986142	1.57264
		2.14688				0.533049	0.183125		0.170075	4.44388
		1.77484				0.584422	0.360006		0	4.47149
		0.897583				0.605415	0.0413839		0.167848	3.90625
		2.13044				0.526454	0.0597664			1.07991
		1.63629				0.526027	0.0998027			3.65469
		2.0328				0.863352	0.0702486			0.548546
		2.47052				0.876175	0.12242			0.762922
		1.96969				0.558944	0.0767936			0.334672
		1.70548				0.210454	0.448632			10.5492
		1.72912				0.0464059	0.0603238			1.44048
		1.74495				0.169418	0.135742			9.17614
		1.88584				0.0953948	1.23099			2.82682
		2.35667				0.0549481	0.35657			5.93055
		3.3685				0.095955	0.444774			2.99986
		2.00072				0.070375	0.266674			1.59532
		1.63518				0.0466407	0.334364			0.408247
		1.41885				0.115666	0.530216			2.26816
		1.7704				0	0.192115			2.12069
		2.51				0.0461968	0.172265			1.11379
		2.98835				0.190744	0.174879			1.83078
		1.84743				0.0858332	0.322631			0.558451
		1.44642				0.111926	0.0941531			1.21737
		1.54542				0.0716966	0.0420542			1.72645
		1.53972				0.112806	0.158215			1.85898
		2.53003				0.0690322	0.71728			2.10438
		1.74549				0.0775156	1.13587			1.64035
		2.76894				0.0568154	0.489812			0.846081
		1.86102				0.0548637	0.339908			1.77913
		1.06429				0.0490665	0.425927			0.61187
		2.65832				0.105614	0.453431			0.050798
		2.24722				0.211959	0.269343			0.283768
		1.69246				0.0211631	0.490786			1.79143
		1.20809				0.114291	0.880902			2.87479
		2.55078				0.0283766	0.644315			1.71967
		2.66202				0.0913255	0.337952			3.02216
		1.11524				0.0464987	0.441979			5.48249
		2.00957				0.09074	0.130231			1.96271
		1.94902				0.113479	0.618531			1.93899
		2.49841				0.0674279	1.19835			2.26116
		1.96044				0.069134	0.668464			1.43218
		1.3813				0.187793	0.270837			0.0588077
		2.05649				0.0492632	0.675105			1.33156
		2.21563				0	0.565594			0.420698
		1.96413				0.096616	0.606029			4.63369
		2.63397				0.0463446	0.0483591			0.486618
		1.94907				0.0550418	0.22626			0
		2.12537				0.0930312	0.0421966			3.13537
		1.27095				0.0983932	0.199446			0.802698
		1.56708				0.393746	0.346178			0.984058
		2.94008				0.0932357	0.913161			2.72517
		1.94473				0.0937822	0.409534			0.482157
		2.64652				0.0739062	0.053285			1.3704
		2.23893				0.111495	0.443532			0.952361
		1.54028				0.0707614	0.300589			0.00998886
		1.36029				0.167964	0.550728			0.261267
		2.01847				0.0878117	0.395046			2.66531
		2.70219				0.0934929	1.26511			1.15031
		2.66611				0.031317	0.278164			2.6455
		0.638464				0.104635	0.222166			1.5456
		1.47943				0.0884134	1.1976			0.236678
		2.45498				0.0877732	0.260844			4.6916
		1.61262				0.169115	0.343315			1.77015
		2.84318				0.116534	0.151234			1.31852
		2.09936				0.138565	0.405762			2.06263
		2.07198				0.0223644	0.402611			2.05646
		2.45347				0.146638	0.434263			1.20144
		2.29099				0	0.737572			0.804829
		1.22378				0.0499114	0.444786			0.581508
		1.1589				0.0638737	1.59942			0.377145
		0.528211				0.114192	0.778465			1.16212
		2.60325				0.0710362	0.0481021			3.63769
		2.23396				0.0627812	0.364246			4.26357
		2.40833				0.0930817	0.503621			0.79713
		2.54466				0.148541	0.0634734			11.4386
		1.4209				0.152286	0.305891			3.37163
		2.18283				0.0678395	0.200647			2.00368
		2.46948				0.108205	0.796124			1.44305
		2.52909				0.0674779	0.166272			0.162193
		1.72049				0.0876501	0.389115			0.0358467
		2.23633				0.0891723	0.935881			3.50467
		1.45787				0.0917347	0.421712			0.794597
		2.40613				0.117036	0.746556			3.42285
		2.68747				0	0.85306			1.96464
		3.18471				0.0934536	1.15562			1.90528
		3.52351				0.0457865	0.193093			6.00264
		4.19033				0.0696136	1.18529			1.45304
		3.24797				0.0654151	0.697661			0.0141665
		3.44158				0.0595806	0.0474052			1.554
		4.34473				0.0669987	0.392665			1.75097
		3.42176				0.0959463	0.471756			1.53835
		3.79435				0.0683636	0.349005			0.876424
		3.7341				0.0715956	0.475568			6.64322
		3.45692				0.117008	0.0653704			1.41013
		3.67998				0.069583	0.341014			0.368852
		3.17439				0.0959049	1.14132			0.301644
		3.52483				0.118652	1.12398			3.41503
		3.72806				0.0683932	0.425024			5.59585
		3.68567				0.11291	0.481354			3.42717
		3.43877				0.115658	0.653654			1.1219
		3.76687				0.117838	0.998801			3.60067
		3.39736				0.0458968	0.718004			2.8675
		3.90224				0.0690926	0.289733			2.88297
		3.19652				0.176655	1.47477			1.94704
		3.42984				0.0720903	0.829507			0.991867
		3.51292				0.110268	0.810871			0.0674198
		3.5641				0.0458916	0.441129			1.96133
		3.4395				0.09496	0.219657			3.40448
		3.58411				0.0705451	0.535045			0.387847
		2.18014				0.107877	0.8979			2.79107
		2.21998				0.0681183	0.566644			2.48804
		3.15222				0.0444741	1.81548			0.0698653
		3.65965				0.11606	0.416049			3.56679
		3.4581				0.0924535	0			2.06413
		2.99086				0.0462086	0.454362			4.12028
		3.67197				0.0929995	2.62446			2.81707
		4.3398				0.180416	1.14025			0.572352
		3.45599				0.0695604	0.291833			0.494597
		3.33594				0.0927106	0.395055			4.37564
		3.63686				0.0694621	0.974034			2.07603
		2.88458				0.0698617	0.42616			2.63257
		3.45868				0.154043	0.0411073			0.978857
		3.49698				0.145606	0.491707			0.575264
		3.34917				0.107111	1.07378			2.42454
		3.46207				0.0690608	1.0678			1.90135
		4.08373				0.307377	0.127046			1.18577
		3.4511				0.202337	0.540541			0.571537
		3.59589				0.146085	0.655101			1.19617
		3.42791				0.348645	1.09939			0.983865
		3.60618				0.119629	0.866802			2.60138
		3.96511				0.157043	0.0611064			1.51439
		3.59395				0.39986	0.0573197			1.89882
		3.56682				0.215146	0			3.13676
		3.17981				0.324484	0.095048			0.997208
		3.81901				0.128721	0.675024			2.34289
		3.66997				0.672078	0.0916548			3.34491
		3.55633				0.338612	0.110695			1.90684
		3.34209				0.0353945	0.678492			1.57978
		3.64839				0.23291	0.819868			0.197355
		3.33935				0.375328	0.0555593			6.52027
		3.30629				0.203252	0.134611			1.62692
		3.68318				0.0321058	0.602368			0.451607
		3.39674				0.163058	0.275351			0.202845
		3.81862				0.422381	0.500368			1.43678
		4.27655				0.345346	0.231535			0.128779
		1.33059				0.287761	0.42413			2.33236
		1.80271				0.178863	0			0.0547392
		2.20093				0.259551	0.179646			0.46115
		1.70282				0.364919	0.156246			2.35411
		2.98931				0.453601	0.820382			3.11769
		0.897429				0.232954	0.892946			0.020006
		0.846387				0.578653	0.642415			3.25286
		4.35583				0.310953	0.437835			3.83164
		0.60207				0.246926	0.211574			3.06627
		1.35234				0.292234	0.465127			4.83518
		3.01331				0.284455	0.960435			5.25542
		1.89299				0.401123	0.324935			2.34852
		2.34571				0.301377	1.1967			1.69086
		2.00204				0.388326	0.424385			4.05887
		2.01545				0.561873	0.786322			7.15513
		0.524223				0.509629	1.70779			5.46448
		1.77415				0.691802	0.605116			2.02076
		1.63896				0.249868	1.01157			3.0822
		5.83861				0.222965	0.898063			3.54568
		1.89689				0.296244	0.665547			0.382409
		3.12407				0.109305	2.16841			1.51287
		1.96631				0.447651	1.30105			0.189825
		2.42797				0.239481	0.530183			3.7993
		2.95667				0.0877078	1.71311			0.0493645
		3.2445				0.343491	2.05088			2.73864
		2.59297				0.230521	1.1278			0.695894
		1.8428				0.169176	1.29397			7.80929
		7.01904				0.16881	1.16303			1.25607
		2.88623				0.244432	1.32622			0
		3.98212				0.151035	1.61116			0.0629485
		2.49434				0.183773	1.8283			2.715
		1.74247				0.197044	1.21826			0.628141
		1.6734				0.239708	1.34508			2.9656
		1.73532				0.17234	1.39234			8.32979
		1.63068				0.185723	1.89941			1.2698
		3.06792				0.14334	0.634293			1.67973
		1.18237				0.175848	0.528103			4.26997
		1.24559				0.133797	0.554643			4.38063
		2.01823				0.147279	0.553904			1.38122
		3.59354				0.115993	2.10593			0.0273123
						0.357671	0.654777			0.985733
						0.922784	0.653773			1.63867
						0.207734	1.60654			1.63499
							0.465643			1.46725
							0.8133			0.0605908
							1.13			2.72515
							1.13426			4.92881
							0.601233			6.70503
							0.260214			0.902364
							0.987416			1.12558
							0.747654			4.20115
							1.80234			3.885
							3.48227			4.32957
							1.22127			3.21709
							1.33015			1.14679
							0.977722			1.14635
							0.83967			4.13563
							0.483998			7.26664
							0.973261			0.228458
							0.336574			1.83978
							0.330106			1.83125
							0.362618			0.0848653
							0.849222			1.85437
							0.143334			1.52555
							3.2325			3.69296
							1.23741			0.0719014
							0.643791			0.0538857
							0.637872			2.17736
							1.87294			0.0322396
							0.665615			1.72895
							1.9629			1.52993
							2.30469			1.23694
							1.32467			0.0816502
							0.578369			0.0484178
							1.80773			1.18483
							0.695455			0.0170747
							0.55607			5.40612
							0.616678
							0.517
							0.756565
							0.459571
							0.733027
							1.69568
							0.880771
							1.62817
							1.8384
							2.1479
							2.1392
							0.536939
							1.11235
							1.08187
							0.622792
							0.507749
							0.763359
							0.494169
							0.296202
							0.528322
							0.42297
							0.315925
							0.321366
							0.749046
							0.986315
							0.9078
							0.6025
							1.1022
							1.94765
							0.900762
							0.653395
							0.49015
							0.543963
							0.722162
							0.645127
							1.9943
							0.603327
							2.02168
							0.749708
							2.07387
							0.781047
							1.95321
							0.962442
							0.832813
							1.09769
							1.23813
							1.5844
							0.782967
							0.394835
							1.11716
							0.496952
							0.243001
							0.734153
							0.807666
							1.28039
							0.748618
							1.37497
							0.599562
							1.32917
							1.75481
							1.37306
							1.91732
							1.90145
							1.9726
							3.31393
							1.37329
							1.8017
							1.54534
							1.67858
							1.86801
							1.85497
							0.103448
							1.01807
							3.20475
							0.12254
							0.16795
							0.217069
							0.56215
							1.23984
							0.95174
							2.0044
							0.942169
							0.228814
							0.856628
							0.845811
							0.691853
							0.290267
							0.620455
							1.39993
							1.08359
							1.39546
							1.37749
							0.382469
							0.508455
							1.15041
							0.178495
							0.0319599
							0.990717
							0.885376
							1.18768
							2.69837
							2.88967
							4.54735
							1.68554
							1.01886
							1.16825
							2.42437
							0.82977
							0.676726
							2.01339
							1.57267
							1.96396
							0.407628
							0.568702
							0.789677
							0.359082
							1.0727
							0.565798
							0.284912
							0.115616
							0.292077
							0.74731
							0.414454
							0.132328
							0.244673
							0.397208
							0.201532
							0.137608
							0.940501
							0.152564
							0.776468
							0.133605
							0.380957
							0.943597
							0.327687
							0.348707
							1.00315
							0.174105
							0.605205
							0.781713
							0.138133
							0.11096
							0.268456
							0.481454
							0.420486
							0.690496
							0.894202
							1.05062
							0.824762
							0.524505
							0.478342
							0.359308
							0.669844
							0.203388
							0.596037
							1.0845
							0.405331
							0.97175
							0.538123
							0.556389
							0.687285
							0.835596
							0.835596
							0.796906
							1.01005
							0.865517
							0.45584
							0.430966
							0.341388
							0.63802
							0.513707
							0.51701
							0.65463
							0.503301
							0.448565
							0.73542
							0.670073
							0.687325
							0.439174
							1.12082
							0.082227
							0.0812937
							0.436485
							0.478814
							0.4481
							0.452455
							0.0686552
							0.950277
							0.95875
							0.100076
							0.427559
							0.171409
							0.488335
							0.834028
							1.00911
							0.652763
							0.857806
							0.287229
							0.60425
							0.911331
							0.671077
							0.652827
							0.251319
							0.439371
							0.929007
							0.589985
							0.315853
							0.534824
							0.421309
							0.722278
							0.011957
							0.346772
							0.470768
							0.438836
							0.275799
							0.181305
							0.0995991
							0.919918
							0.512639
							0.83944
							0.829359
							0.321099
							0.250864
							0.319304
							0.0545458
							1.01266
							1.00609
							0.888386
							0.0360071
							0.0591499
							0.0301352
							0.140639
							0.0946785
							0.379454
							0.0412685
							0.0644764
							1.06601
							0.281741
							0.355303
							0.415488
							0.870837
							1.20015
							0.210579
							0.0201048
							0.20318
							1.26529
							0.95198
							0.0182339
							0.0985665
							0.49334
							2.18433
							1.61074
							1.30336
							0.747037
							0.518241
							2.16193
							2.00347
							2.14996
							0.295361
							0.0536006
							0.253096
							0.449519
							0.121505
							0.549792
							0.478004
							0.373072
							0.557935
							0.285814
							0.24157
							0.17843
							0.025535
							0.708323
							0.144346
							0.130701
							0.180305
							0.0779282
							0.0808045
							0.179888
							0.542458
							0.14103
							0.684897
							0.177368
							0.216716
							0.224203
							0.340676
							0.170514
							0.336474
							0.133962
							0.18554
							0.855884
							0.218405
							0.578932
							0.153171
							0.382151
							0.556214
							0.520628
							0.182415
							0.156417
							0.143407
							0.141721
							0.57873
							0.67749
							0.628362
							0.445884
							0.22763
							0.653283
							0.0236334
							0.351442
							0.206815
							0.216507
							0.392678
							0.575961
							0.369469
							0.0506291
							1.35
							0.493107
							0.660251
							0.519993
							1.80078
							0.753683
							2.29129
							0.561545
							0.518333
							0.661059
							0.591716
							2.72673
							0.363033
							0.330142
							0.159766
							0.0359146
							0.129578
							0.0118477
							0.277108
							0.505051
							0.0596001
							0.647403
							0.030845
							0.254874
							0.56927
							0.313638
							0.413683
							0.284856
							0.618329

## Sheet: Kruskal-Wallis Groups
Kruskal-Wallis Test																DUNN's TEST			alpha	0.05	0.000641026
																group	R-sum	size	R-mean	z-crit
	Crenarchaeota	Euryarchaeota	Actinobacteria	Bacteroidetes	Cyanobacteria	Deinococcus	Firmicutes	Proteobacteria	Amoebozoa	Arthropoda	Chordata	Humans	Viridiplantae			Crenarchaeota	73225	54	1356.02
median	0.45938	1.55472	1.94934	0.154153	0.249168	1.5298	0.191347	0.49556	0.42133	0.129179	1.73544	0.965472	0.855991			Euryarchaeota	63311	27	2344.85
rank sum	73225	63311	1355633	25531	99900	13283	447948	1.30285e+06	30175	238450	1.2924e+06	233642	38488			Actinobacteria	1355633	524	2587.09
count	54	27	524	32	89	6	527	904	22	343	561	120	21	3230		Bacteroidetes	25531	32	797.844
r^2/n	9.92945e+07	1.48455e+08	3.50714e+09	2.03697e+07	1.12135e+08	2.94063e+07	3.80753e+08	1.87768e+09	4.13878e+07	1.65768e+08	2.97735e+09	4.54903e+08	7.05393e+07	9.88518e+09		Cyanobacteria	99900	89	1122.47
H-stat														1673.49		Deinococcus	13283	6	2213.83
H-ties														1673.67		Firmicutes	447948	527	849.995
df														12		Proteobacteria	1.30285e+06	904	1441.21
p-value														0		Amoebozoa	30175	22	1371.59
alpha														0.05		Arthropoda	238450	343	695.19
sig														yes		Chordata	1.2924e+06	561	2303.74
																Humans	233642	120	1947.01
																Viridiplantae	38488	21	1832.76
																		3230		1.95996
																D TEST
																group 1	group 2	R-mean	std err	z-stat	R-crit	p-value	statistical significance
																Crenarchaeota	Euryarchaeota	988.833	219.796	4.49888	430.791	6.8313e-06	TRUE
																Crenarchaeota	Actinobacteria	1231.07	133.277	9.23688	261.219	0	TRUE
																Crenarchaeota	Bacteroidetes	558.175	208.033	2.68311	407.737	0.0072942	FALSE
																Crenarchaeota	Cyanobacteria	233.547	160.854	1.45192	315.268	0.146524	FALSE
																Crenarchaeota	Deinococcus	857.815	401.29	2.13764	786.514	0.0325457	FALSE
																Crenarchaeota	Firmicutes	506.023	133.242	3.79778	261.149	0.000145999	TRUE
																Crenarchaeota	Proteobacteria	85.19	130.634	0.652126	256.038	0.51432	FALSE
																Crenarchaeota	Amoebozoa	15.5724	235.86	0.066024	462.276	0.947359	FALSE
																Crenarchaeota	Arthropoda	660.829	136.523	4.84042	267.581	1.29568e-06	TRUE
																Crenarchaeota	Chordata	947.72	132.866	7.1329	260.413	9.82769e-13	TRUE
																Crenarchaeota	Humans	590.994	152.807	3.86759	299.496	0.000109915	TRUE
																Crenarchaeota	Viridiplantae	476.743	239.817	1.98795	470.032	0.0468172	FALSE
																Euryarchaeota	Actinobacteria	242.234	184.028	1.31629	360.688	0.188077	FALSE
																Euryarchaeota	Bacteroidetes	1547.01	243.682	6.34846	477.609	2.17482e-10	TRUE
																Euryarchaeota	Cyanobacteria	1222.38	204.884	5.96622	401.565	2.42818e-09	TRUE
																Euryarchaeota	Deinococcus	131.019	420.876	0.311299	824.903	0.755573	FALSE
																Euryarchaeota	Firmicutes	1494.86	184.002	8.12413	360.638	4.44089e-16	TRUE
																Euryarchaeota	Proteobacteria	903.643	182.123	4.96173	356.954	6.98678e-07	TRUE
																Euryarchaeota	Amoebozoa	973.261	267.83	3.63387	524.938	0.000279202	TRUE
																Euryarchaeota	Arthropoda	1649.66	186.392	8.8505	365.321	0	TRUE
																Euryarchaeota	Chordata	41.113	183.73	0.223768	360.105	0.822938	FALSE
																Euryarchaeota	Humans	397.839	198.628	2.00293	389.304	0.0451845	FALSE
																Euryarchaeota	Viridiplantae	512.09	271.321	1.88739	531.78	0.0591077	FALSE
																Actinobacteria	Bacteroidetes	1789.24	169.806	10.537	332.813	0	TRUE
																Actinobacteria	Cyanobacteria	1464.61	106.912	13.6993	209.543	0	TRUE
																Actinobacteria	Deinococcus	373.253	382.87	0.97488	750.412	0.32962	FALSE
																Actinobacteria	Firmicutes	1737.09	57.5288	30.1951	112.754	0	TRUE
																Actinobacteria	Proteobacteria	1145.88	51.1999	22.3804	100.35	0	TRUE
																Actinobacteria	Amoebozoa	1215.49	202.943	5.98934	397.761	2.10699e-09	TRUE
																Actinobacteria	Arthropoda	1891.9	64.7667	29.2109	126.94	0	TRUE
																Actinobacteria	Chordata	283.347	56.653	5.00145	111.038	5.69014e-07	TRUE
																Actinobacteria	Humans	640.073	94.3717	6.78247	184.965	1.18137e-11	TRUE
																Actinobacteria	Viridiplantae	754.324	207.529	3.63479	406.749	0.000278203	TRUE
																Bacteroidetes	Cyanobacteria	324.628	192.211	1.68892	376.726	0.0912353	FALSE
																Bacteroidetes	Deinococcus	1415.99	414.855	3.41322	813.101	0.000642011	FALSE
																Bacteroidetes	Firmicutes	52.1515	169.778	0.307175	332.758	0.75871	FALSE
																Bacteroidetes	Proteobacteria	643.365	167.739	3.83551	328.762	0.000125303	TRUE
																Bacteroidetes	Amoebozoa	573.747	258.265	2.22154	506.19	0.0263142	FALSE
																Bacteroidetes	Arthropoda	102.654	172.365	0.595564	337.829	0.551467	FALSE
																Bacteroidetes	Chordata	1505.9	169.483	8.88523	332.18	0	TRUE
																Bacteroidetes	Humans	1149.17	185.529	6.19402	363.63	5.86493e-10	TRUE
																Bacteroidetes	Viridiplantae	1034.92	261.884	3.95182	513.283	7.75578e-05	TRUE
																Cyanobacteria	Deinococcus	1091.36	393.32	2.77474	770.893	0.00552458	FALSE
																Cyanobacteria	Firmicutes	272.477	106.867	2.54967	209.456	0.0107825	FALSE
																Cyanobacteria	Proteobacteria	318.737	103.598	3.07667	203.048	0.00209324	FALSE
																Cyanobacteria	Amoebozoa	249.119	222.029	1.12201	435.169	0.261858	FALSE
																Cyanobacteria	Arthropoda	427.282	110.932	3.85177	217.422	0.000117268	TRUE
																Cyanobacteria	Chordata	1181.27	106.398	11.1023	208.537	0	TRUE
																Cyanobacteria	Humans	824.541	130.45	6.32076	255.676	2.60277e-10	TRUE
																Cyanobacteria	Viridiplantae	710.29	226.228	3.13971	443.399	0.00169118	FALSE
																Deinococcus	Firmicutes	1363.84	382.858	3.56226	750.388	0.000367683	TRUE
																Deinococcus	Proteobacteria	772.625	381.958	2.0228	748.625	0.0430939	FALSE
																Deinococcus	Amoebozoa	842.242	429.484	1.96106	841.774	0.0498725	FALSE
																Deinococcus	Arthropoda	1518.64	384.012	3.95467	752.65	7.66388e-05	TRUE
																Deinococcus	Chordata	89.9055	382.727	0.234907	750.132	0.814281	FALSE
																Deinococcus	Humans	266.821	390.098	0.683983	764.579	0.493986	FALSE
																Deinococcus	Viridiplantae	381.071	431.67	0.882784	846.057	0.377353	FALSE
																Firmicutes	Proteobacteria	591.213	51.1076	11.568	100.169	0	TRUE
																Firmicutes	Amoebozoa	521.596	202.92	2.57045	397.716	0.0101566	FALSE
																Firmicutes	Arthropoda	154.806	64.6938	2.3929	126.797	0.0167158	FALSE
																Firmicutes	Chordata	1453.74	56.5696	25.6983	110.874	0	TRUE
																Firmicutes	Humans	1097.02	94.3216	11.6306	184.867	0	TRUE
																Firmicutes	Viridiplantae	982.767	207.506	4.73609	406.704	2.17881e-06	TRUE
																Proteobacteria	Amoebozoa	69.6176	201.217	0.345982	394.378	0.729356	FALSE
																Proteobacteria	Arthropoda	746.019	59.1367	12.6152	115.906	0	TRUE
																Proteobacteria	Chordata	862.53	50.1197	17.2094	98.2328	0	TRUE
																Proteobacteria	Humans	505.804	90.6004	5.5828	177.574	2.36678e-08	TRUE
																Proteobacteria	Viridiplantae	391.553	205.841	1.90221	403.441	0.0571435	FALSE
																Amoebozoa	Arthropoda	676.401	205.089	3.29808	401.968	0.00097348	FALSE
																Amoebozoa	Chordata	932.148	202.673	4.59926	397.232	4.23989e-06	TRUE
																Amoebozoa	Humans	575.422	216.271	2.66066	423.882	0.00779884	FALSE
																Amoebozoa	Viridiplantae	461.171	284.491	1.62104	557.592	0.105009	FALSE
																Arthropoda	Chordata	1608.55	63.9162	25.1665	125.273	0	TRUE
																Arthropoda	Humans	1251.82	98.9026	12.6571	193.846	0	TRUE
																Arthropoda	Viridiplantae	1137.57	209.628	5.42663	410.863	5.74291e-08	TRUE
																Chordata	Humans	356.726	93.79	3.80346	183.825	0.00014269	TRUE
																Chordata	Viridiplantae	470.977	207.265	2.27234	406.232	0.0230657	FALSE
																Humans	Viridiplantae	114.251	220.579	0.517957	432.327	0.604488	FALSE
