# Supplementary material for: Tracing dsDNA Virus–Host Coevolution through Correlation of Their G-Quadruplex-Forming Sequences
Source: Int J Mol Sci. 2021 Mar 26;22(7):3433. doi: 10.3390/ijms22073433 (PMC8036883; doi:10.3390/ijms22073433)
Supplement: Supplementary file 1 [file ijms-22-03433-s001.zip › SM_04_Cluster_analyses.xlsx]

## Sheet: SM
Supplementary material 4: R code and input data for cluster analyses.
x<-read.table("clipboard",h=T)									this function will read the data from clipboard (Ctrl+C)
library(pvclust)									the library must be installed to R
fit <- pvclust(x, method.hclust="ward.D2", method.dist="euclidean", nboot=10000)
plot(fit,print.pv=FALSE,print.num=FALSE,main="Cluster dendrogram of ",cex=0.8)
pvrect(fit, alpha=.95,lty=2)

## Sheet: PQS by Hosts input
Input PQS data for cluster analysis in R (by hosts)
	Crenarchaeota	Euryarchaeota	Actinobacteria	Bacteroidetes	Cyanobacteria	Deinococcus	Firmicutes	Proteobacteria	Amoebozoa	Arthropoda	Chordata	Viridiplantae	Humans
Mean_f	1.85	1.69	2.27	0.41	0.82	4.21	0.32	0.8	0.66	0.3	2.18	1.06	1.75
Min_f	0	0.28	0.33	0.03	0.06	0.33	0	0	0	0	0	0	0
Max_f	4.8	3.75	7.02	1.14	3.88	11.51	1.39	4.55	1.89	1.92	11.44	2.01	11.44
Cov_(%)	4.76	3.99	5.12	1.01	2.1	10.45	0.78	1.9	1.6	0.73	5.65	2.54	4.48
