# Supplementary material for: Tracing dsDNA Virus–Host Coevolution through Correlation of Their G-Quadruplex-Forming Sequences
Source: Int J Mol Sci. 2021 Mar 26;22(7):3433. doi: 10.3390/ijms22073433 (PMC8036883; doi:10.3390/ijms22073433)
Supplement: Supplementary file 1 [file ijms-22-03433-s001.zip › SM_05_Features.xlsx]

## Sheet: Archaea
Supplementary Material 5: Feature analyses
Feature	Feature count	Feature total length	PQS count - 100bp before -G4Hunter score 1.2-1.4	PQS count - inside-G4Hunter score 1.2-1.4	PQS count - 100bp after-G4Hunter score 1.2-1.4	PQS count - 100bp before -G4Hunter score 1.4-1.6	PQS count - inside-G4Hunter score 1.4-1.6	PQS count - 100bp after-G4Hunter score 1.4-1.6	PQS count - 100bp before -G4Hunter score 1.6-1.8	PQS count - inside-G4Hunter score 1.6-1.8	PQS count - 100bp after-G4Hunter score 1.6-1.8	PQS count - 100bp before -G4Hunter score 1.8-2.0	PQS count - inside-G4Hunter score 1.8-2.0	PQS count - 100bp after-G4Hunter score 1.8-2.0	PQS count - 100bp before -G4Hunter score over 2.0	PQS count - inside-G4Hunter score over 2.0	PQS count - 100bp after-G4Hunter score over 2.0
CDS	5157	2908925	552	2543	499	8	29	5	0	0	0	0	0	0	0	0	0
gene	5216	2913913	557	2545	506	8	29	5	0	0	0	0	0	0	0	0	0
misc_feature	20	4169	6	5	8	0	0	0	0	0	0	0	0	0	0	0	0
mobile_element	3	2290	1	7	1	0	0	0	0	0	0	0	0	0	0	0	0
regulatory	100	1371	6	0	11	0	0	0	0	0	0	0	0	0	0	0	0
repeat_region	56	15425	11	38	16	0	2	1	0	0	0	0	0	0	0	0	0
stem_loop	8	527	2	2	8	0	0	0	0	0	0	0	0	0	0	0	0
tRNA	62	4620	5	2	7	0	0	0	0	0	0	0	0	0	0	0	0
Sum of G4Hunter score intervals
Feature	All before	All inside	All after
CDS	560	2572	504
gene	565	2574	511
misc_feature	6	5	8
mobile_element	1	7	1
regulatory	6	0	11
repeat_region	11	40	17
stem_loop	2	2	8
tRNA	5	2	7
PQS per 1,000 nt
Feature	All before	All inside	All after
CDS	1.0859	0.884175	0.977312
gene	1.08321	0.883348	0.979678
misc_feature	3	1.19933	4
mobile_element	3.33333	3.05677	3.33333
regulatory	0.6	0	1.1
repeat_region	1.96429	2.59319	3.03571
stem_loop	2.5	3.79507	10
tRNA	0.806452	0.4329	1.12903
Ratio to gene annotation
Feature	All before	All inside	All after
CDS	1.00249	1.00094	0.997585
gene	1	1	1
misc_feature	2.76956	1.35771	4.08297
mobile_element	3.07729	3.46043	3.40248
regulatory	0.553912	0	1.12282
repeat_region	1.8134	2.93564	3.09869
stem_loop	2.30796	4.29623	10.2074
tRNA	0.744505	0.490068	1.15245

## Sheet: Bacteria
Feature	Feature count	Feature total length	PQS count - 100bp before -G4Hunter score 1.2-1.4	PQS count - inside-G4Hunter score 1.2-1.4	PQS count - 100bp after-G4Hunter score 1.2-1.4	PQS count - 100bp before -G4Hunter score 1.4-1.6	PQS count - inside-G4Hunter score 1.4-1.6	PQS count - 100bp after-G4Hunter score 1.4-1.6	PQS count - 100bp before -G4Hunter score 1.6-1.8	PQS count - inside-G4Hunter score 1.6-1.8	PQS count - 100bp after-G4Hunter score 1.6-1.8	PQS count - 100bp before -G4Hunter score 1.8-2.0	PQS count - inside-G4Hunter score 1.8-2.0	PQS count - 100bp after-G4Hunter score 1.8-2.0	PQS count - 100bp before -G4Hunter score over 2.0	PQS count - inside-G4Hunter score over 2.0	PQS count - 100bp after-G4Hunter score over 2.0
CDS	222689	137642202	22203	92636	22208	295	1488	307	17	68	13	1	0	1	0	0	0
gene	226412	138804645	22515	93275	22511	310	1492	323	17	68	13	1	0	1	0	0	0
intron	30	20696	0	2	0	0	0	0	0	0	0	0	0	0	0	0	0
misc_binding	28	428	3	0	4	0	0	0	0	0	0	0	0	0	0	0	0
misc_feature	1157	510932	85	256	56	1	3	2	0	0	0	0	0	0	0	0	0
misc_recomb	64	1828	10	2	7	0	0	0	0	0	0	0	0	0	0	0	0
misc_RNA	27	25560	5	4	1	0	0	0	0	0	0	0	0	0	0	0	0
misc_structure	38	1254	0	0	0	0	0	0	0	0	0	0	0	0	0	0	0
mobile_element	20	20403	2	16	1	0	0	0	0	0	0	0	0	0	0	0	0
mRNA	29	107961	0	31	2	0	0	0	0	0	0	0	0	0	0	0	0
ncRNA	56	21471	11	27	5	0	1	0	0	0	0	0	0	0	0	0	0
precursor_RNA	5	12764	0	23	1	0	0	0	0	0	0	0	0	0	0	0	0
primer_bind	12	461	0	0	0	0	0	0	0	0	0	0	0	0	0	0	0
protein_bind	163	3890	14	1	9	0	0	0	0	0	0	0	0	0	0	0	0
regulatory	12930	496274	604	284	575	6	2	8	0	0	0	0	0	0	0	0	0
rep_origin	31	8587	2	4	0	0	0	0	0	0	0	0	0	0	0	0	0
repeat_region	675	514865	77	1130	70	2	19	1	0	1	0	0	0	0	0	0	0
stem_loop	176	5729	12	1	4	0	0	0	0	0	0	0	0	0	0	0	0
tmRNA	18	7465	0	16	0	0	0	0	0	0	0	0	0	0	0	0	0
tRNA	4044	366867	456	339	336	15	1	15	0	0	0	0	0	0	0	0	0
variation	476	35108	46	16	50	0	0	0	0	0	0	0	0	0	0	0	0
Sum of G4Hunter score intervals
Feature	All before	All inside	All after
CDS	22516	94192	22529
gene	22843	94835	22848
intron	0	2	0
misc_binding	3	0	4
misc_feature	86	259	58
misc_recomb	10	2	7
misc_RNA	5	4	1
misc_structure	0	0	0
mobile_element	2	16	1
mRNA	0	31	2
ncRNA	11	28	5
precursor_RNA	0	23	1
primer_bind	0	0	0
protein_bind	14	1	9
regulatory	610	286	583
rep_origin	2	4	0
repeat_region	79	1150	71
stem_loop	12	1	4
tmRNA	0	16	0
tRNA	471	340	351
variation	46	16	50
PQS per 1,000 nt
Feature	All before	All inside	All after
CDS	1.0111	0.684325	1.01168
gene	1.00891	0.683226	1.00913
intron	0	0.096637	0
misc_binding	1.07143	0	1.42857
misc_feature	0.743302	0.506917	0.501296
misc_recomb	1.5625	1.09409	1.09375
misc_RNA	1.85185	0.156495	0.37037
misc_structure	0	0	0
mobile_element	1	0.784198	0.5
mRNA	0	0.287141	0.689655
ncRNA	1.96429	1.30408	0.892857
precursor_RNA	0	1.80194	2
primer_bind	0	0	0
protein_bind	0.858896	0.257069	0.552147
regulatory	0.471771	0.576295	0.450889
rep_origin	0.645161	0.46582	0
repeat_region	1.17037	2.2336	1.05185
stem_loop	0.681818	0.174551	0.227273
tmRNA	0	2.14334	0
tRNA	1.16469	0.926766	0.867953
variation	0.966387	0.455737	1.05042
Ratio to gene annotation
Feature	All before	All inside	All after
CDS	1.00216	1.00161	1.00252
gene	1	1	1
intron	0	0.141442	0
misc_binding	1.06196	0	1.41564
misc_recomb	1.5487	1.60136	1.08385
misc_RNA	1.83549	0.229052	0.367018
mobile_element	0.991166	1.14779	0.495474
mRNA	0	0.420272	0.683413
ncRNA	1.94693	1.90872	0.884776
primer_bind	0	0	0
protein_bind	0.851308	0.376258	0.54715
regulatory	0.467603	0.84349	0.446808
rep_origin	0.639462	0.681795	0
repeat_region	1.16003	3.26919	1.04233
stem_loop	0.675795	0.25548	0.225216
tmRNA	0	3.13708	0
tRNA	1.1544	1.35646	0.860097
variation	0.957849	0.667036	1.04091

## Sheet: Eukaryota
Feature	Feature count	Feature total length	PQS count - 100bp before -G4Hunter score 1.2-1.4	PQS count - inside-G4Hunter score 1.2-1.4	PQS count - 100bp after-G4Hunter score 1.2-1.4	PQS count - 100bp before -G4Hunter score 1.4-1.6	PQS count - inside-G4Hunter score 1.4-1.6	PQS count - 100bp after-G4Hunter score 1.4-1.6	PQS count - 100bp before -G4Hunter score 1.6-1.8	PQS count - inside-G4Hunter score 1.6-1.8	PQS count - 100bp after-G4Hunter score 1.6-1.8	PQS count - 100bp before -G4Hunter score 1.8-2.0	PQS count - inside-G4Hunter score 1.8-2.0	PQS count - 100bp after-G4Hunter score 1.8-2.0	PQS count - 100bp before -G4Hunter score over 2.0	PQS count - inside-G4Hunter score over 2.0	PQS count - 100bp after-G4Hunter score over 2.0
3'UTR	568	42343	2	0	1	0	0	0	0	0	0	0	0	0	0	0	0
5'UTR	520	14698	3	0	3	0	0	0	0	0	0	0	0	0	0	0	0
CDS	68028	62813787	6580	63886	6457	211	1781	190	29	214	33	6	24	6	2	16	2
exon	335	137004	3	73	9	0	2	0	0	0	0	0	0	0	0	0	0
gene	67166	70472403	5981	83582	6018	216	2429	190	33	303	22	4	33	8	1	20	2
intron	455	1150490	30	2665	66	1	53	1	0	8	0	0	0	0	0	0	0
misc_binding	3	40	0	0	0	0	0	0	0	0	0	0	0	0	0	0	0
misc_feature	1271	7209988	341	17899	343	28	878	27	13	175	13	1	19	1	1	23	0
misc_RNA	37	14266	5	114	13	0	4	1	0	0	0	0	0	0	0	0	0
misc_structure	3	12704	0	7	0	0	0	0	0	0	0	0	0	0	0	0	0
mRNA	1705	1640867	252	1800	227	3	42	1	1	1	1	0	0	0	0	0	0
ncRNA	1007	948154	199	1409	197	8	21	1	2	2	0	0	0	0	0	0	0
prim_transcript	32	170212	17	483	7	0	16	0	0	0	0	0	0	0	0	0	0
primer_bind	4	70	0	0	0	0	0	0	0	0	0	0	0	0	0	0	0
protein_bind	59	643	17	2	13	0	1	1	0	0	0	0	0	0	0	0	0
regulatory	6628	67873	885	45	909	57	2	71	18	0	12	2	0	2	3	0	4
rep_origin	58	27603	18	34	17	0	4	1	0	0	0	0	0	0	0	0	0
repeat_region	3454	2117425	2096	10254	2043	204	786	261	29	183	31	9	40	11	3	35	3
stem_loop	3010	116923	43	13	33	0	1	0	0	0	0	0	0	0	0	0	0
tRNA	187	14116	6	3	7	0	0	0	0	0	0	0	0	0	0	0	0
variation	491	23819	34	148	25	1	3	1	0	0	0	0	0	0	0	0	0
Sum of G4Hunter score intervals
Feature	All before	All inside	All after
3'UTR	2	0	1
5'UTR	3	0	3
CDS	6828	65921	6688
exon	3	75	9
gene	6235	86367	6240
intron	31	2726	67
misc_binding	0	0	0
misc_feature	384	18994	384
misc_RNA	5	118	14
misc_structure	0	7	0
mRNA	256	1843	229
ncRNA	209	1432	198
prim_transcript	17	499	7
primer_bind	0	0	0
protein_bind	17	3	14
regulatory	965	47	998
rep_origin	18	38	18
repeat_region	2341	11298	2349
stem_loop	43	14	33
tRNA	6	3	7
variation	35	151	26
PQS per 1,000 nt
Feature	All before	All inside	All after
3'UTR	0.0352113	0	0.0176056
5'UTR	0.0576923	0	0.0576923
CDS	1.0037	1.04947	0.983125
exon	0.0895522	0.547429	0.268657
gene	0.928297	1.22554	0.929041
intron	0.681319	2.36943	1.47253
misc_binding	0	0	0
misc_feature	3.02124	2.6344	3.02124
misc_RNA	1.35135	8.27141	3.78378
misc_structure	0	0.551008	0
mRNA	1.50147	1.12319	1.34311
ncRNA	2.07547	1.5103	1.96624
prim_transcript	5.3125	2.93164	2.1875
primer_bind	0	0	0
protein_bind	2.88136	4.66563	2.37288
regulatory	1.45594	0.69247	1.50573
rep_origin	3.10345	1.37666	3.10345
repeat_region	6.77765	5.33573	6.80081
stem_loop	0.142857	0.119737	0.109635
tRNA	0.320856	0.212525	0.374332
variation	0.712831	6.33948	0.529532
Ratio to gene annotation
Feature	All before	All inside	All after
3'UTR	0.037931	0	0.0189503
5'UTR	0.0621485	0	0.0620987
CDS	1.08123	0.856328	1.05821
exon	0.0964694	0.446683	0.289176
gene	1	1	1
intron	0.733945	1.93337	1.585
misc_RNA	1.45573	6.74918	4.07278
mRNA	1.61744	0.91648	1.44569
ncRNA	2.23578	1.23235	2.11641
prim_transcript	5.72284	2.39211	2.35458
protein_bind	3.10392	3.80699	2.55412
regulatory	1.5684	0.565031	1.62074
rep_origin	3.34316	1.12331	3.34048
repeat_region	7.30116	4.35376	7.32024
stem_loop	0.153892	0.0977011	0.118008
tRNA	0.345639	0.173413	0.402922
variation	0.767891	5.17279	0.569976
