# Supplementary material for: Tracing dsDNA Virus–Host Coevolution through Correlation of Their G-Quadruplex-Forming Sequences
Source: Int J Mol Sci. 2021 Mar 26;22(7):3433. doi: 10.3390/ijms22073433 (PMC8036883; doi:10.3390/ijms22073433)
Supplement: Supplementary file 1 [file ijms-22-03433-s001.zip › SM_06_ Correlations.xlsx]

## Sheet: Correlation Archaea
Organism	Number of viruses	Number of archaea	PQS frequency virus	PQS frequency host		Correlation Coefficients
Acidianus	15	5	0.354216	0.17761
Sulfolobus	33	90	0.58	0.52276		Pearson	0.925272
Halobacteriales	12	24	1.64	1.0288		Spearman	0.9
Haloferacales	10	115	1.13	1.75948		Kendall	0.8
Thermoproteales	4	18	2.76978	3.93576
						Spearman's coefficient (test)
						Alpha	0.05
						Tails	2
						rho	0.9
						t-stat	3.57624
						p-value	0.0373861
Organism	Number of viruses	Number of archaea	PQS/GC*1000 virus	PQS/GC*1000 host		Correlation Coefficients
Acidianus	15	5	0.967997	0.544558
Sulfolobus	33	90	1.5	1.43496		Pearson	0.970768
Halobacteriales	12	24	2.57	1.66135		Spearman	0.9
Haloferacales	10	115	2	2.66645		Kendall	0.8
Thermoproteales	4	18	6.10673	7.04042
						Spearman's coefficient (test)
						Alpha	0.05
						Tails	2
						rho	0.9
						t-stat	3.57624
						p-value	0.0373861

## Sheet: Correlation bacteria
Organism	Number of viruses	Number of Bacteria	PQS frequency virus	PQS frequency host		Correlation Coefficients
Actinobacteria	524	246	2.27	2.82097
Bacteroidetes	32	114	0.41	0.585317		Pearson	0.991732
Cyanobacteria	89	29	0.82	1.24715		Spearman	0.942857
Deinococcus	6	18	4.20677	6.6262		Kendall	0.866667
Firmicutes	527	298	0.32	0.559873
Proteobacteria	904	724	0.8	1.27632		Spearman's coefficient (test)
						Alpha	0.05
						Tails	2
						rho	0.942857
						t-stat	5.65945
						p-value	0.00480466
Organism	Number of viruses	Number of Bacteria	PQS/GC frequency virus	PQS/GC frequency host		Correlation Coefficients
Actinobacteria	524	246	3.51	4.14971
Bacteroidetes	32	114	0.95	1.2497		Pearson	0.991856
Cyanobacteria	89	29	1.83	2.62733		Spearman	#VALUE!
Deinococcus	6	18	6.63	9.89497		Kendall	1
Firmicutes	527	298	0.8	1.19461
Proteobacteria	904	724	1.47	2.15292		Pearson's coeff (t test)
						Alpha	0.05
						Tails	2
						corr	0.991856
						std err	0.0636832
						t	15.5748
						p-value	9.92234e-05
						lower	0.815043
						upper	1.16867

## Sheet: Correlation eukaryota 
Organism	Number of viruses	Number of hosts	PQS frequency virus	PQS frequency host		Correlation Coefficients
Drosophila	4	1	0.2586	1.23853
Bos	28	1	1.92	2.00109		Pearson	0.315072
Canis	16	1	3.24	2.3437		Spearman	0.650877
Chlorocebus	14	1	2.87404	1.75197		Kendall	0.48538
Gallus	13	1	2.2947	1.87979
Homo	120	1	1.7497	1.7131		Spearman's coefficient (test)
Mus	10	1	1.85684	1.8068
Rhinolophus	10	1	2.18798	2.12865		Alpha	0.05
Sus	12	1	2.71006	2.08114		Tails	2
Macaca	25	1	3.9671	1.76078
Anopheles	3	1	0.77341	1.31143		rho	0.650877
Ostreococcus	8	1	0.8285	2.21097		t-stat	3.5349
Chlorella	6	1	0.70896	5.4772		p-value	0.00254404
Equus	19	1	4.1633	2.18668
Lymantria	3	1	0.26379	0.737281
Mamestra	3	1	0.26695	0.543418
Mythimna	3	1	0.28602	0.587388
Spodoptera	7	1	0.23119	0.567211
Trichoplusia	4	1	0.13698	0.325005
Organism	Number of viruses	Number of hosts	PQS/GC*1000 virus	PQS/GC*1000 host		Correlation Coefficients
Drosophila	4	1	0.7932	2.95373
Bos	28	1	3.84	4.78681		Pearson	0.60414
Canis	16	1	6.67093	5.73317		Spearman	0.773684
Chlorocebus	14	1	5.06036	4.35309		Kendall	0.649123
Gallus	13	1	4.3185	4.50833
Homo	120	1	3.4831	4.28078		Spearman's coefficient (test)
Mus	10	1	3.67065	4.45653
Rhinolophus	10	1	4.4289	5.28252		Alpha	0.05
Sus	12	1	5.06117	5.03659		Tails	2
Macaca	25	1	6.95257	4.3479
Anopheles	3	1	1.70698	3.01474		rho	0.773684
Ostreococcus	8	1	1.9362	3.7372		t-stat	5.03492
Chlorella	6	1	1.61087	8.5934		p-value	0.000101864
Equus	19	1	7.5597	5.28934
Lymantria	3	1	0.56728	1.94691
Mamestra	3	1	0.57604	1.41871
Mythimna	3	1	0.63432	1.50201
Spodoptera	7	1	0.55809	1.55763
Trichoplusia	4	1	0.34016	0.918344

## Sheet: Correlation all 
Organism	Number of viruses	Number of hosts	PQS frequency virus	PQS frequency host		Correlation Coefficients
Acidianus	15	5	0.354216	0.17761
Sulfolobus	33	90	0.58	0.52276		Pearson	0.586771
Halobacteriales	12	24	1.64	1.0288		Spearman	0.773526
Haloferacales	10	115	1.13	1.75948		Kendall	0.577011
Thermoproteales	4	18	2.76978	3.93576
Actinobacteria	524	246	2.27	2.82097		Spearman's coefficient (test)
Bacteroidetes	32	114	0.41	0.585317
Cyanobacteria	89	29	0.82	1.24715		Alpha	0.05
Deinococcus	6	18	4.20677	6.6262		Tails	2
Firmicutes	527	298	0.32	0.559873
Proteobacteria	904	724	0.8	1.27632		rho	0.773526
Drosophila melanogaster	4	1	0.2586	1.23853		t-stat	6.45842
Bos taurus	28	1	1.92	2.00109		p-value	5.37936e-07
Canis lupus familiaris	16	1	3.24	2.3437
Chlorocebus sabaeus	14	1	2.87404	1.75197
Gallus gallus	13	1	2.2947	1.87979
Homo sapiens	120	1	1.7497	1.71
Mus musculus	10	1	1.85684	1.8068
Rhinolophus ferrumequinum	10	1	2.18798	2.12865
Sus scrofa	12	1	2.71006	2.08114
Macaca mullata	25	1	3.9671	1.76078
Anopheles	3	1	0.77341	1.31143
Ostreococcus taura	8	1	0.8285	2.21097
Chlorella sorokiniana	6	1	0.70896	5.4772
Equus caballus	19	1	4.1633	2.18668
Lymantria monacha	3	1	0.26379	0.737281
Mamestra brassicae	3	1	0.26695	0.543418
Mythimna impura	3	1	0.28602	0.587388
Spodoptera frugiperda	7	1	0.23119	0.567211
Trichoplusia ni	4	1	0.13698	0.325005
Organism	Number of viruses	Number of archaea	PQS/GC*1000 virus	PQS/GC*1000 host		Correlation Coefficients
Acidianus	15	5	0.967997	0.544558
Sulfolobus	33	90	1.5	1.43496		Pearson	0.729731
Halobacteriales	12	24	2.57	1.66135		Spearman	0.820245
Haloferacales	10	115	2	2.66645		Kendall	0.641379
Thermoproteales	4	18	6.10673	7.04042
Actinobacteria	524	246	3.51	4.14971		Spearman's coefficient (test)
Bacteroidetes	32	114	0.95	1.2497
Cyanobacteria	89	29	1.83	2.62733		Alpha	0.05
Deinococcus	6	18	6.63	9.89497		Tails	2
Firmicutes	527	298	0.8	1.19461
Proteobacteria	904	724	1.47	2.15292		rho	0.820245
Drosophila melanogaster	4	1	0.7932	2.95373		t-stat	7.58782
Bos taurus	28	1	3.84	4.78681		p-value	2.8914e-08
Canis lupus familiaris	16	1	6.67093	5.73317
Chlorocebus sabaeus	14	1	5.06036	4.35309
Gallus gallus	13	1	4.3185	4.50833
Homo sapiens	120	1	3.4831	4.28078
Mus musculus	10	1	3.67065	4.45653
Rhinolophus ferrumequinum	10	1	4.4289	5.28252
Sus scrofa	12	1	5.06117	5.03659
Macaca mullata	25	1	6.95257	4.3479
Anopheles	3	1	1.70698	3.01474
Ostreococcus tauri	8	1	1.9362	3.7372
Chlorella sorokiniana	6	1	1.61087	8.5934
Equus caballus	19	1	7.5597	5.28934
Lymantria monacha	3	1	0.56728	1.94691
Mamestra brassicae	3	1	0.57604	1.41871
Mythimna impura	3	1	0.63432	1.50201
Spodoptera frugiperda	7	1	0.55809	1.55763
Trichoplusia ni	4	1	0.34016	0.918344

## Sheet: _xltb_storage_
XL Toolbox Settings
	export_preset	<?xml version="1.0" encoding="utf-16"?> <Preset xmlns:xsd="http://www.w3.org/2001/XMLSchema" xmlns:xsi="http://www.w3.org/2001/XMLSchema-instance"> <Name>Tiff, 600 dpi, RGB, Transparent canvas</Name> <Dpi>600</Dpi> <FileType>Tiff</FileType> <ColorSpace>Rgb</ColorSpace> <Transparency>TransparentCanvas</Transparency> <UseColorProfile>false</UseColorProfile> <ColorProfile>sRGB Color Space Profile</C…
	export_path	C:\Users\uzivatel\Documents\G4Hunter analýzy\G4viruses\Evolution\corelace.tif
