# Supplementary material for: Tracing dsDNA Virus–Host Coevolution through Correlation of Their G-Quadruplex-Forming Sequences
Source: Int J Mol Sci. 2021 Mar 26;22(7):3433. doi: 10.3390/ijms22073433 (PMC8036883; doi:10.3390/ijms22073433)
Supplement: Supplementary file 1 [file ijms-22-03433-s001.zip › SM_07_QUADBASE.xlsx]

## Sheet: Host
Supplementary material 7: Confirmation of G4Hunter correlation analyses by QUADBASE software
Name	ncbi	groups	quadbase2 result count	length	PQS frequency
Streptomyces autolyticus_chromosome_1	NZ_CP019458,1	Actinobacteria	226673	10029028	22.6017
Nocardia farcinica_chromosome_1	NZ_LN868938,1	Actinobacteria	75063	3648762	20.5722
Kocuria flava_chromosome_1	NZ_CP013254,1	Actinobacteria	87279	3504335	24.906
Rhodococcus jostii RHA1_chromosome_1	NC_008268,1	Actinobacteria	129912	7804765	16.6452
Rubrobacter radiotolerans_chromosome_1	NZ_CP007514,1	Actinobacteria	48601	2875491	16.9018
Microbacterium chocolatum_chromosome_1	NZ_CP015810,1	Actinobacteria	53141	3117902	17.0438
Corynebacterium efficiens YS-314_chromosome_1	NC_004369,1	Actinobacteria	58230	3147090	18.5028
Paenarthrobacter aurescens TC1_chromosome_1	NC_008711,1	Actinobacteria	75577	4597686	16.4381
Kineococcus radiotolerans SRS30216 = ATCC BAA-149_chromosome_1	NC_009664,2	Actinobacteria	112587	4761183	23.6469
Pseudarthrobacter chlorophenolicus A6_chromosome_1	NC_011886,1	Actinobacteria	94360	4395537	21.4672
Streptomyces collinus Tu 365_chromosome_1	NC_021985,1	Actinobacteria	195081	8272925	23.5807
Clavibacter michiganensis subsp, sepedonicus_chromosome_1	NC_010407,1	Actinobacteria	60653	3258645	18.613
Rhodococcus pyridinivorans SB3094_chromosome_1	NC_023150,1	Actinobacteria	83950	5227080	16.0606
Corynebacterium casei LMG S-19264_chromosome_1	NZ_CP004350,1	Actinobacteria	28849	3113488	9.26581
Pseudarthrobacter phenanthrenivorans Sphe3_chromosome_1	NC_015145,1	Actinobacteria	88067	4250414	20.7196
Glutamicibacter arilaitensis Re117_chromosome_1	NC_014550,1	Actinobacteria	49377	3859257	12.7944
Mycolicibacterium gilvum Spyr1_chromosome_1	NC_014814,1	Actinobacteria	92858	5547747	16.738
Pseudonocardia dioxanivorans CB1190_chromosome_1	NC_015312,1	Actinobacteria	146199	7096571	20.6014
Hoyosella subflava DQS3-9A1_chromosome_1	NC_015564,1	Actinobacteria	52143	4738809	11.0034
Frankia symbiont of Datisca glomerata_chromosome_1	NC_015656,1	Actinobacteria	115950	5323186	21.7821
Streptomyces leeuwenhoekii_chromosome_1	NZ_LN831790,1	Actinobacteria	187559	7903895	23.7299
Corynebacterium mustelae_chromosome_1	NZ_CP011542,1	Actinobacteria	28916	3391554	8.52589
Mycolicibacterium chubuense NBB4_chromosome_1	NC_018027,1	Actinobacteria	96576	5583723	17.296
Cryobacterium arcticum_chromosome_1	NZ_CP016282,1	Actinobacteria	80110	4174501	19.1903
Cnuibacter physcomitrellae_chromosome_1	NZ_CP020715,1	Actinobacteria	72795	4061502	17.9232
Gordonia bronchialis DSM 43247_chromosome_1	NC_013441,1	Actinobacteria	88147	5208602	16.9234
Xylanimonas cellulosilytica DSM 15894_chromosome_1	NC_013530,1	Actinobacteria	72706	3742776	19.4257
Bifidobacterium thermophilum RBL67_chromosome_1	NC_020546,1	Actinobacteria	25598	2291643	11.1702
Conexibacter woesei DSM 14684_chromosome_1	NC_013739,1	Actinobacteria	96089	6359369	15.1098
Leifsonia xyli_chromosome_1	NZ_CP014761,1	Actinobacteria	63073	3596761	17.5361
Runella slithyformis DSM 19594_chromosome_1	NC_015703	Bacteroidetes/Chlorobi group	42526	6568739	6.474
Hymenobacter swuensis DY53_chromosome_1	NZ_CP007145	Bacteroidetes/Chlorobi group	73258	4904241	14.9377
Bacteroides salanitronis DSM 18170_chromosome_1	NC_015164	Bacteroidetes/Chlorobi group	25277	4242803	5.95762
Haliscomenobacter hydrossis DSM 1100_chromosome_1	NC_015510	Bacteroidetes/Chlorobi group	25277	8371686	3.01934
Rufibacter tibetensis_chromosome_1	NZ_CP012643	Bacteroidetes/Chlorobi group	37172	5165513	7.19619
Prosthecochloris aestuarii DSM 271_chromosome_1	NC_011059	Bacteroidetes/Chlorobi group	15118	2512923	6.0161
Rhodothermus marinus DSM 4252_chromosome_1	NC_013501	Bacteroidetes/Chlorobi group	51783	3261604	15.8765
Marivirga tractuosa DSM 4126_chromosome_1	NC_014759	Bacteroidetes/Chlorobi group	9624	4511574	2.13318
Blattabacterium sp, (Cryptocercus punctulatus) str, Cpu_chromosome_1	NC_016621	Bacteroidetes/Chlorobi group	515	605745	0.850193
Saprospira grandis str, Lewin_chromosome_1	NC_016940	Bacteroidetes/Chlorobi group	28980	4345237	6.66937
Cardinium endosymbiont cEper1 of Encarsia pergandiella_chromosome_1	NC_018605	Bacteroidetes/Chlorobi group	2249	887130	2.53514
Flavobacterium branchiophilum FL-15_chromosome_1	NC_016001	Bacteroidetes/Chlorobi group	6591	3559884	1.85146
Prevotella fusca JCM 17724_chromosome_1	NZ_CP012074	Bacteroidetes/Chlorobi group	7379	1828248	4.0361
Prevotella fusca JCM 17724_chromosome_2	NZ_CP012075	Bacteroidetes/Chlorobi group	5578	1433558	3.89102
Pontibacter akesuensis_chromosome_1	NZ_CP014766	Bacteroidetes/Chlorobi group	39638	4713421	8.4096
Prevotella intermedia ATCC 25611 = DSM 20706_chromosome_1	NZ_CP019300	Bacteroidetes/Chlorobi group	5239	1965935	2.66489
Prevotella intermedia ATCC 25611 = DSM 20706_chromosome_2	NZ_CP019301	Bacteroidetes/Chlorobi group	2540	708235	3.58638
Arenibacter algicola_chromosome_1	NZ_CP022515	Bacteroidetes/Chlorobi group	31543	5793053	5.44497
Porphyromonas gingivalis ATCC 33277_chromosome_1	NC_010729	Bacteroidetes/Chlorobi group	13353	2354886	5.67034
Chlorobium chlorochromatii CaD3_chromosome_1	NC_007514	Bacteroidetes/Chlorobi group	9830	2572079	3.82181
Pelodictyon luteolum DSM 273_chromosome_1	NC_007512	Bacteroidetes/Chlorobi group	27942	2364842	11.8156
Bacteroides vulgatus ATCC 8482_chromosome_1	NC_009614	Bacteroidetes/Chlorobi group	24614	5163189	4.76721
Parabacteroides distasonis ATCC 8503_chromosome_1	NC_009615	Bacteroidetes/Chlorobi group	28907	4811379	6.00805
Cytophaga hutchinsonii ATCC 33406_chromosome_1	NC_008255	Bacteroidetes/Chlorobi group	11454	4433218	2.58368
Chlorobium phaeobacteroides DSM 266_chromosome_1	NC_008639	Bacteroidetes/Chlorobi group	18098	3133902	5.77491
Chlorobium phaeovibrioides DSM 265_chromosome_1	NC_009337	Bacteroidetes/Chlorobi group	17744	1966858	9.0215
Flavobacterium johnsoniae UW101_chromosome_1	NC_009441	Bacteroidetes/Chlorobi group	9405	6096872	1.54259
Chlorobium limicola DSM 245_chromosome_1	NC_010803	Bacteroidetes/Chlorobi group	20209	2763181	7.31367
Chlorobaculum parvum NCIB 8327_chromosome_1	NC_011027	Bacteroidetes/Chlorobi group	20397	2289249	8.90991
Chloroherpeton thalassium ATCC 35110_chromosome_1	NC_011026	Bacteroidetes/Chlorobi group	12351	3293456	3.75016
Pelodictyon phaeoclathratiforme BU-1_chromosome_1	NC_011060	Bacteroidetes/Chlorobi group	17917	3018238	5.93624
Dyadobacter fermentans DSM 18053_chromosome_1	NC_013037	Bacteroidetes/Chlorobi group	59052	6967790	8.475
Capnocytophaga ochracea DSM 7271_chromosome_1	NC_013162	Bacteroidetes/Chlorobi group	6915	2612925	2.64646
Pedobacter heparinus DSM 2366_chromosome_1	NC_013061	Bacteroidetes/Chlorobi group	26599	5167383	5.14748
Chitinophaga pinensis DSM 2588_chromosome_1	NC_013132	Bacteroidetes/Chlorobi group	47555	9127347	5.21017
Robiginitalea biformata HTCC2501_chromosome_1	NC_013222	Bacteroidetes/Chlorobi group	53790	3530383	15.2363
Flavobacterium indicum GPTSA100-9 = DSM 17447_chromosome_1	NC_017025	Bacteroidetes/Chlorobi group	3827	2993089	1.27861
Gramella forsetii KT0803_chromosome_1	NC_008571	Bacteroidetes/Chlorobi group	10106	3798465	2.66055
Barnesiella viscericola DSM 18177_chromosome_1	NZ_CP007034	Bacteroidetes/Chlorobi group	24587	3076856	7.99095
Niabella soli DSM 19437_chromosome_1	NZ_CP007035	Bacteroidetes/Chlorobi group	31086	4697343	6.61778
Zunongwangia profunda SM-A87_chromosome_1	NC_014041	Bacteroidetes/Chlorobi group	12776	5128187	2.49133
Prevotella ruminicola 23_chromosome_1	NC_014033	Bacteroidetes/Chlorobi group	19304	3619559	5.33325
Draconibacterium orientale_chromosome_1	NZ_CP007451	Bacteroidetes/Chlorobi group	19648	5132075	3.82847
Mucinivorans hirudinis_chromosome_1	NZ_HG934468	Bacteroidetes/Chlorobi group	14579	3149227	4.62939
Elizabethkingia anophelis NUHP1_chromosome_1	NZ_CP007547	Bacteroidetes/Chlorobi group	9289	4369828	2.12571
Cellulophaga baltica 18_chromosome_1	NZ_CP009976	Bacteroidetes/Chlorobi group	8017	4635105	1.72963
Weeksella virosa DSM 16922_chromosome_1	NC_015144	Bacteroidetes/Chlorobi group	3991	2272954	1.75586
Myroides profundi_chromosome_1	NZ_CP010817	Bacteroidetes/Chlorobi group	4623	4064534	1.1374
Fluviicola taffensis DSM 16823_chromosome_1	NC_015321	Bacteroidetes/Chlorobi group	8574	4633577	1.85041
Prevotella denticola F0289_chromosome_1	NC_015311	Bacteroidetes/Chlorobi group	20976	2937589	7.14055
Pseudopedobacter saltans DSM 12145_chromosome_1	NC_015177	Bacteroidetes/Chlorobi group	11987	4635236	2.58606
Croceibacter atlanticus HTCC2559_chromosome_1	NC_014230	Bacteroidetes/Chlorobi group	3677	2952962	1.24519
Leadbetterella byssophila DSM 17132_chromosome_1	NC_014655	Bacteroidetes/Chlorobi group	16919	4059653	4.1676
Paludibacter propionicigenes WB4_chromosome_1	NC_014734	Bacteroidetes/Chlorobi group	9715	3685504	2.636
Cellulophaga algicola DSM 14237_chromosome_1	NC_014934	Bacteroidetes/Chlorobi group	7402	4888353	1.51421
Odoribacter splanchnicus DSM 20712_chromosome_1	NC_015160	Bacteroidetes/Chlorobi group	25361	4392288	5.77398
Cellulophaga lytica DSM 7489_chromosome_1	NC_015167	Bacteroidetes/Chlorobi group	4528	3765936	1.20236
Porphyromonas asaccharolytica DSM 20707_chromosome_1	NC_015501	Bacteroidetes/Chlorobi group	11157	2186370	5.10298
Capnocytophaga canimorsus Cc5_chromosome_1	NC_015846	Bacteroidetes/Chlorobi group	5606	2571406	2.18013
Cyclobacterium marinum DSM 745_chromosome_1	NC_015914	Bacteroidetes/Chlorobi group	25371	6221273	4.0781
Muricauda ruestringensis DSM 13258_chromosome_1	NC_015945	Bacteroidetes/Chlorobi group	19532	3842422	5.08325
Siansivirga zeaxanthinifaciens CC-SAMT-1_chromosome_1	NZ_CP007202	Bacteroidetes/Chlorobi group	5323	3303986	1.61108
Muricauda lutaonensis_chromosome_1	NZ_CP011071	Bacteroidetes/Chlorobi group	18416	3274259	5.62448
Zobellia galactanivorans_chromosome_1	NC_015844	Bacteroidetes/Chlorobi group	31157	5521712	5.64263
Pontibacter korlensis_chromosome_1	NZ_CP009621	Bacteroidetes/Chlorobi group	33283	5462537	6.09296
Spirosoma radiotolerans_chromosome_1	NZ_CP010429	Bacteroidetes/Chlorobi group	52440	7029352	7.46015
Owenweeksia hongkongensis DSM 17368_chromosome_1	NC_016599	Bacteroidetes/Chlorobi group	13208	4000057	3.30195
Niastella koreensis GR20-10_chromosome_1	NC_016609	Bacteroidetes/Chlorobi group	56935	9033684	6.30252
Tannerella forsythia 92A2_chromosome_1	NC_016610	Bacteroidetes/Chlorobi group	16863	3405521	4.95167
Riemerella anatipestifer ATCC 11845 = DSM 15868_chromosome_1	NC_017045	Bacteroidetes/Chlorobi group	4782	2164087	2.20971
Ignavibacterium album JCM 16511_chromosome_1	NC_017464	Bacteroidetes/Chlorobi group	4905	3658997	1.34053
Solitalea canadensis DSM 3403_chromosome_1	NC_017770	Bacteroidetes/Chlorobi group	12733	5202069	2.44768
Belliella baltica DSM 15883_chromosome_1	NC_018010	Bacteroidetes/Chlorobi group	10291	4196595	2.45223
Alistipes finegoldii DSM 17242_chromosome_1	NC_018011	Bacteroidetes/Chlorobi group	34922	3734239	9.35184
Aequorivita sublithincola DSM 14238_chromosome_1	NC_018013	Bacteroidetes/Chlorobi group	7098	3520671	2.01609
Melioribacter roseus P3M-2_chromosome_1	NC_018178	Bacteroidetes/Chlorobi group	9741	3300414	2.95145
Ornithobacterium rhinotracheale DSM 15997_chromosome_1	NC_018016	Bacteroidetes/Chlorobi group	4973	2399175	2.0728
Bernardetia litoralis DSM 6794_chromosome_1	NC_018018	Bacteroidetes/Chlorobi group	4805	4919337	0.976758
Flavobacterium columnare ATCC 49512_chromosome_1	NC_016510,2	Bacteroidetes/Chlorobi group	3885	3162432	1.22848
Psychroflexus torquis ATCC 700755_chromosome_1	NC_018721	Bacteroidetes/Chlorobi group	6834	4321832	1.58127
Algibacter alginicilyticus_chromosome_1	NZ_CP012898	Bacteroidetes/Chlorobi group	5530	3994770	1.38431
Bacteroides ovatus_chromosome_1	NZ_CP012938	Bacteroidetes/Chlorobi group	24970	6472489	3.85787
Bacteroides cellulosilyticus_chromosome_1	NZ_CP012801	Bacteroidetes/Chlorobi group	30458	7084828	4.29905
Echinicola vietnamensis DSM 17526_chromosome_1	NC_019904	Bacteroidetes/Chlorobi group	41273	5608040	7.35961
Nonlabens dokdonensis DSW-6_chromosome_1	NC_020156	Bacteroidetes/Chlorobi group	5491	3914632	1.40269
Blattabacterium cuenoti BPAA_chromosome_1	NC_020510	Bacteroidetes/Chlorobi group	582	632490	0.920173
Salinivirga cyanobacteriivorans_chromosome_1	NZ_CP013118	Bacteroidetes/Chlorobi group	14092	4812386	2.92828
Prevotella enoeca_chromosome_1	NZ_CP013195	Bacteroidetes/Chlorobi group	11596	2861432	4.05252
Tenacibaculum dicentrarchi_chromosome_1	NZ_CP013671	Bacteroidetes/Chlorobi group	3458	2918253	1.18496
Hymenobacter sedentarius_chromosome_1	NZ_CP013909	Bacteroidetes/Chlorobi group	73235	4868852	15.0415
Lutibacter profundi_chromosome_1	NZ_CP013355	Bacteroidetes/Chlorobi group	3137	2966978	1.0573
Capnocytophaga haemolytica_chromosome_1	NZ_CP014227	Bacteroidetes/Chlorobi group	10300	2688484	3.83116
Pedobacter cryoconitis_chromosome_1	NZ_CP014504	Bacteroidetes/Chlorobi group	17661	5950539	2.96797
Niabella ginsenosidivorans_chromosome_1	NZ_CP015772	Bacteroidetes/Chlorobi group	34976	5627734	6.21493
Dokdonia donghaensis DSW-1_chromosome_1	NZ_CP015125	Bacteroidetes/Chlorobi group	5603	3293944	1.701
Wenyingzhuangia fucanilytica_chromosome_1	NZ_CP014224	Bacteroidetes/Chlorobi group	4676	3427057	1.36444
Pedobacter steynii_chromosome_1	NZ_CP017141	Bacteroidetes/Chlorobi group	29920	6581659	4.54597
Chlorobaculum limnaeum_chromosome_1	NZ_CP017305	Bacteroidetes/Chlorobi group	26383	2797276	9.43168
Polaribacter vadi_chromosome_1	NZ_CP017477	Bacteroidetes/Chlorobi group	3441	3809314	0.903312
Flavobacterium gilvum_chromosome_1	NZ_CP017479	Bacteroidetes/Chlorobi group	9622	4402594	2.18553
Flavobacterium crassostreae_chromosome_1	NZ_CP017688	Bacteroidetes/Chlorobi group	8175	3027315	2.70041
Petrimonas mucosa_chromosome_1	NZ_LT608328	Bacteroidetes/Chlorobi group	27015	3717632	7.26672
Gramella flava JLT2011_chromosome_1	NZ_CP016359	Bacteroidetes/Chlorobi group	18992	4007868	4.73868
Lacinutrix venerupis_chromosome_1	NZ_CP019352	Bacteroidetes/Chlorobi group	3043	3192399	0.953202
Proteiniphilum saccharofermentans_chromosome_1	NZ_LT605205	Bacteroidetes/Chlorobi group	23694	4414963	5.36675
Polaribacter reichenbachii_chromosome_1	NZ_CP019419	Bacteroidetes/Chlorobi group	3747	4125014	0.908361
Spirosoma montaniterrae_chromosome_1	NZ_CP014263	Bacteroidetes/Chlorobi group	46626	5797678	8.04219
Spirosoma aerolatum_chromosome_1	NZ_CP020104	Bacteroidetes/Chlorobi group	54648	7959595	6.86568
Spirosoma rigui_chromosome_1	NZ_CP020105	Bacteroidetes/Chlorobi group	59579	5828404	10.2222
Nonlabens sediminis_chromosome_1	NZ_CP019342	Bacteroidetes/Chlorobi group	4577	2835711	1.61406
Alkalitalea saponilacus_chromosome_1	NZ_CP021904	Bacteroidetes/Chlorobi group	16695	4775573	3.49592
Bacteroides caccae_chromosome_1	NZ_CP022412,2	Bacteroidetes/Chlorobi group	17644	4570803	3.86015
Chryseobacterium indologenes_chromosome_1	NZ_CP018786	Bacteroidetes/Chlorobi group	11749	5314748	2.21064
Chlorobium phaeobacteroides BS1_chromosome_1	NC_010831	Bacteroidetes/Chlorobi group	16441	2736403	6.00825
Acaryochloris marina MBIC11017_chromosome_1	NC_009925	Cyanobacteria/Melainabacteria group	39701	6503724	6.10435
Crinalium epipsammum PCC 9333_chromosome_1	NC_019753	Cyanobacteria/Melainabacteria group	14078	5315554	2.64845
Anabaena cylindrica PCC 7122_chromosome_1	NC_019771	Cyanobacteria/Melainabacteria group	17604	6395836	2.75242
Nostoc punctiforme PCC 73102_chromosome_1	NC_010628	Cyanobacteria/Melainabacteria group	24929	8234322	3.02745
Oscillatoria nigro-viridis PCC 7112_chromosome_1	NC_019729	Cyanobacteria/Melainabacteria group	35376	7479014	4.73004
Stanieria cyanosphaera PCC 7437_chromosome_1	NC_019748	Cyanobacteria/Melainabacteria group	8192	5041209	1.62501
Calothrix sp, PCC 6303_chromosome_1	NC_019751	Cyanobacteria/Melainabacteria group	20335	6767834	3.00465
Leptolyngbya boryana dg5_chromosome_1	NZ_AP014642	Cyanobacteria/Melainabacteria group	20756	6176365	3.36055
Nostoc azollae' 0708_chromosome_1	NC_014248	Cyanobacteria/Melainabacteria group	15499	5354700	2.89447
Chroococcidiopsis thermalis PCC 7203_chromosome_1	NC_019695	Cyanobacteria/Melainabacteria group	22914	6315792	3.62805
Oscillatoria acuminata PCC 6304_chromosome_1	NC_019693	Cyanobacteria/Melainabacteria group	57690	7689443	7.50249
Nostocales cyanobacterium HT-58-2_chromosome_1	NZ_CP019636	Cyanobacteria/Melainabacteria group	24186	7846907	3.08223
Cyanobacterium aponinum PCC 10605_chromosome_1	NC_019776	Cyanobacteria/Melainabacteria group	10580	4114099	2.57164
Moorea producens PAL-8-15-08-1_chromosome_1	NZ_CP017599	Cyanobacteria/Melainabacteria group	48071	9673108	4.96955
Microcystis aeruginosa NIES-843_chromosome_1	NC_010296	Cyanobacteria/Melainabacteria group	27549	5842795	4.71504
Synechococcus elongatus PCC 6301_chromosome_1	NC_006576	Cyanobacteria/Melainabacteria group	21618	2696255	8.01779
Trichodesmium erythraeum IMS101_chromosome_1	NC_008312	Cyanobacteria/Melainabacteria group	16008	7750108	2.06552
Gloeobacter kilaueensis JS1_chromosome_1	NC_022600	Cyanobacteria/Melainabacteria group	59410	4724791	12.5741
cyanobacterium endosymbiont of Epithemia turgida isolate EtSB Lake Yunoko_chromosome_1	NZ_AP012549	Cyanobacteria/Melainabacteria group	4686	2794318	1.67697
Cyanobium gracile PCC 6307_chromosome_1	NC_019675	Cyanobacteria/Melainabacteria group	76301	3342364	22.8285
Dactylococcopsis salina PCC 8305_chromosome_1	NC_019780	Cyanobacteria/Melainabacteria group	15141	3781008	4.00449
Pleurocapsa sp, PCC 7327_chromosome_1	NC_019689	Cyanobacteria/Melainabacteria group	19060	4986817	3.82208
Halomicronema hongdechloris C2206_chromosome_1	NZ_CP021983	Cyanobacteria/Melainabacteria group	61557	5574084	11.0434
Prochlorococcus marinus subsp, pastoris str, CCMP1986_chromosome_1	NC_005072	Cyanobacteria/Melainabacteria group	2253	1657990	1.35887
Prochlorococcus marinus str, MIT 9313_chromosome_1	NC_005071	Cyanobacteria/Melainabacteria group	16611	2410873	6.89004
Prochlorococcus marinus str, NATL2A_chromosome_1	NC_007335,2	Cyanobacteria/Melainabacteria group	3424	1842899	1.85794
Prochlorococcus marinus str, MIT 9312_chromosome_1	NC_007577	Cyanobacteria/Melainabacteria group	2394	1709204	1.40065
Prochlorococcus marinus str, AS9601_chromosome_1	NC_008816	Cyanobacteria/Melainabacteria group	2335	1669886	1.3983
Prochlorococcus marinus str, MIT 9515_chromosome_1	NC_008817	Cyanobacteria/Melainabacteria group	2337	1704176	1.37134
Deinococcus gobiensis I-0_chromosome_1	NC_017790	Deinococcus	64063	3137147	20.4208
Deinococcus proteolyticus MRP_chromosome_1	NC_015161	Deinococcus	39838	2147060	18.5547
Thermus aquaticus Y51MC23_chromosome_1	NZ_CP010822	Deinococcus	61855	2158963	28.6503
Deinococcus deserti VCD115_chromosome_1	NC_012526	Deinococcus	45257	2819842	16.0495
Meiothermus silvanus DSM 9946_chromosome_1	NC_014212	Deinococcus	56749	3249394	17.4645
Deinococcus geothermalis DSM 11300_chromosome_1	NC_008025	Deinococcus	42930	2467205	17.4003
Thermus oshimai JL-2_chromosome_1	NC_019386	Deinococcus	59840	2072393	28.8748
Deinococcus peraridilitoris DSM 19664_chromosome_1	NC_019793	Deinococcus	52404	3881839	13.4998
Thermus brockianus_chromosome_1	NZ_CP016312	Deinococcus	55583	2035182	27.3111
Oceanithermus profundus DSM 14977_chromosome_1	NC_014761	Deinococcus	47019	2303940	20.4081
Thermus scotoductus SA-01_chromosome_1	NC_014974	Deinococcus	61267	2346803	26.1066
Meiothermus ruber DSM 1279_chromosome_1	NC_013946	Deinococcus	59335	3097457	19.156
Truepera radiovictrix DSM 17093_chromosome_1	NC_014221	Deinococcus	47254	3260398	14.4933
Deinococcus swuensis_chromosome_1	NZ_CP010028	Deinococcus	65736	3531443	18.6145
Marinithermus hydrothermalis DSM 14884_chromosome_1	NC_015387	Deinococcus	45603	2269167	20.0968
Deinococcus maricopensis DSM 21211_chromosome_1	NC_014958	Deinococcus	56678	3498530	16.2005
Deinococcus soli Cha et al, 2016_chromosome_1	NZ_CP011389	Deinococcus	60985	3236984	18.8401
Deinococcus puniceus_chromosome_1	NZ_CP011387	Deinococcus	43709	2971983	14.707
Acetobacter aceti_chromosome_1	NZ_CP014692,1	Proteobacteria	38154	3725037	10.2426
Acidiphilium multivorum AIU301_chromosome_1	NC_015186,1	Proteobacteria	64473	3749411	17.1955
Acinetobacter defluvii_chromosome_1	NZ_CP029397,1	Proteobacteria	6494	3354033	1.93618
Aeromonas salmonicida subsp, salmonicida A449_chromosome_1	NC_009348,1	Proteobacteria	59772	4702402	12.711
Aggregatibacter actinomycetemcomitans_chromosome_1	NZ_CP012959,1	Proteobacteria	12053	2367908	5.09015
Agrobacterium vitis S4_chromosome_1	NC_011989,1	Proteobacteria	45645	3726375	12.2492
Achromobacter xylosoxidans_chromosome_1	NZ_LN831029,1	Proteobacteria	122962	6813182	18.0477
Bdellovibrio bacteriovorus HD100_chromosome_1	NC_005363,1	Proteobacteria	27292	3782950	7.21448
Bordetella avium 197N_chromosome_1	NC_010645,1	Proteobacteria	48752	3732255	13.0623
Brucella melitensis bv, 1 str, 16M_chromosome_1	NC_003317,1	Proteobacteria	22134	2117144	10.4547
Burkholderia cepacia ATCC 25416_chromosome_1	NZ_CP012981,1	Proteobacteria	40844	3791734	10.7719
Campylobacter coli_chromosome_1	NZ_CP019977,1	Proteobacteria	2101	2033919	1.03298
Caulobacter henricii_chromosome_1	NZ_CP013002,1	Proteobacteria	75137	3864204	19.4444
Celeribacter indicus_chromosome_1	NZ_CP004393,1	Proteobacteria	73410	4529105	16.2085
Citrobacter freundii CFNIH1_chromosome_1	NZ_CP007557,1	Proteobacteria	36439	5099034	7.14626
Colwellia psychrerythraea 34H_chromosome_1	NC_003910,7	Proteobacteria	8919	5373180	1.65991
Delftia acidovorans SPH-1_chromosome_1	NC_010002,1	Proteobacteria	119224	6767514	17.6171
Dinoroseobacter shibae DFL 12 = DSM 16493_chromosome_1	NC_009952,1	Proteobacteria	65270	3789584	17.2235
Edwardsiella anguillarum ET080813_chromosome_1	NZ_CP006664,1	Proteobacteria	48606	4200387	11.5718
Enterobacter hormaechei subsp, steigerwaltii_chromosome_1	NZ_CP017179,1	Proteobacteria	42583	4782480	8.90396
Klebsiella oxytoca_chromosome_1	NZ_CP011636,1	Proteobacteria	58574	6257473	9.36065
Marinovum algicola DG 898_chromosome_1	NZ_CP010855,1	Proteobacteria	64234	3727131	17.2342
Methylobacterium nodulans ORS 2060_chromosome_1	NC_011894,1	Proteobacteria	146821	7772460	18.8899
Pelagibaca abyssi_chromosome_1	NZ_CP015093,1	Proteobacteria	66655	4246390	15.6969
Polaromonas naphthalenivorans CJ2_chromosome_1	NC_008781,1	Proteobacteria	63837	4410291	14.4746
Pseudoalteromonas atlantica T6c_chromosome_1	NC_008228,1	Proteobacteria	15601	5187005	3.00771
Pseudomonas alcaligenes_chromosome_1	NZ_CP014784,1	Proteobacteria	74900	4406305	16.9984
Salipiger profundus_chromosome_1	NZ_CP014796,1	Proteobacteria	72752	4609584	15.7828
Sphingobium baderi_chromosome_1	NZ_CP013264,1	Proteobacteria	55876	4107398	13.6037
Vibrio alginolyticus NBRC 15630 = ATCC 17749_chromosome_1	NC_022349,1	Proteobacteria	9351	3334467	2.80435

## Sheet: _xltb_storage_
XL Toolbox Settings
	csv_path	C:\Users\uzivatel\Documents\G4Hunter analýzy\G4viruses\Evolution\Revize

## Sheet: Virus
name	ncbi id	group	quadbase2 result count	length	PQS frequency
Actinomyces virus Av1_0	NC_009643	Actinobacteria	108	17171	6.28967
Actinoplanes phage phiAsp2_0	NC_005885	Actinobacteria	1499	58638	25.5636
Arthrobacter phage BarretLemon_0	NC_031252	Actinobacteria	161	51290	3.13901
Arthrobacter phage Decurro_0	NC_028692	Actinobacteria	199	15524	12.8189
Arthrobacter phage KellEzio_0	NC_031231	Actinobacteria	1014	58871	17.2241
Arthrobacter phage Kitkat_0	NC_031254	Actinobacteria	990	58560	16.9057
Clavibacter phage CMP1_0	NC_013698	Actinobacteria	521	58652	8.8829
Clavibacter phage CN1A_0	NC_023549	Actinobacteria	778	56789	13.6998
Corynebacterium phage BFK20_0	NC_009799	Actinobacteria	386	42972	8.98259
Corynebacterium phage P1201_0	NC_009816	Actinobacteria	516	70579	7.31096
Gordonia phage Bachita_0	NC_030936	Actinobacteria	1171	93843	12.4783
Gordonia phage Bantam_0	NC_031074	Actinobacteria	1354	92580	14.6252
Gordonia phage BaxterFox_0	NC_031226	Actinobacteria	821	53717	15.2838
Microbacterium phage Min1_0	NC_009603	Actinobacteria	790	46365	17.0387
Microbacterium phage vB_MoxS-ISF9_0	NC_023859	Actinobacteria	804	59254	13.5687
Mycobacterium phage 20ES_0	NC_023597	Actinobacteria	725	53124	13.6473
Mycobacterium phage 32HC_0	NC_023602	Actinobacteria	634	50781	12.485
Mycobacterium phage 39HC_0	NC_023603	Actinobacteria	1540	71565	21.5189
Nocardia phage NBR1_0	NC_016569	Actinobacteria	1000	46140	21.6732
Propionibacterium phage ATCC29399B_C_0	NC_018851	Actinobacteria	358	29516	12.129
Propionibacterium phage ATCC29399B_T_0	NC_018847	Actinobacteria	346	29516	11.7225
Propionibacterium phage Attacne_0	NC_027629	Actinobacteria	371	28876	12.848
Rhodococcus phage CosmicSans_0	NC_028677	Actinobacteria	531	46596	11.3958
Rhodococcus phage E3_0	NC_021347	Actinobacteria	2285	142563	16.028
Streptomyces phage Amela_0	NC_028904	Actinobacteria	756	49452	15.2876
Streptomyces phage Caliburn_0	NC_028892	Actinobacteria	796	49949	15.9363
Tetrasphaera phage TJE1_0	NC_019930	Actinobacteria	680	49219	13.8158
Tsukamurella phage TIN2_0	NC_028865	Actinobacteria	743	76964	9.65386
Tsukamurella phage TIN3_0	NC_028966	Actinobacteria	742	76269	9.72872
Tsukamurella phage TPA2_0	NC_015210	Actinobacteria	1042	61440	16.9596
Bacteroides phage B124-14_0	NC_016770	Bacteroidetes	124	47159	2.6294
Bacteroides phage B40-8_0	NC_011222	Bacteroidetes	107	44929	2.38154
Cellulophaga phage phi10:1_0	NC_021802	Bacteroidetes	58	53664	1.0808
Cellulophaga phage phi12:1_0	NC_021791	Bacteroidetes	102	39148	2.6055
Cellulophaga phage phi13:2_0	NC_021803	Bacteroidetes	86	72369	1.18835
Cellulophaga phage phi17:1_0	NC_021795	Bacteroidetes	125	38776	3.22364
Cellulophaga phage phi17:2_0	NC_021798	Bacteroidetes	167	145343	1.14901
Cellulophaga phage phi18:1_0	NC_021790	Bacteroidetes	119	39189	3.03657
Cellulophaga phage phi18:3_0	NC_021794	Bacteroidetes	85	71443	1.18976
Cellulophaga phage phi19:1_0	NC_021799	Bacteroidetes	67	57447	1.16629
Cellulophaga phage phi19:3_0	NC_021789	Bacteroidetes	95	75994	1.2501
Cellulophaga phage phi38:1_0	NC_021796	Bacteroidetes	171	72534	2.35752
Cellulophaga phage phi39:1_0	NC_021804	Bacteroidetes	54	28760	1.87761
Cellulophaga phage phi4:1_0	NC_021788	Bacteroidetes	167	145865	1.14489
Cellulophaga phage phi46:1_0	NC_021800	Bacteroidetes	101	34844	2.89863
Cellulophaga phage phi46:3_0	NC_021792	Bacteroidetes	88	72961	1.20612
Cellulophaga phage phiSM_0	NC_020860	Bacteroidetes	37	44557	0.830397
Cellulophaga phage phiST_0	NC_020842	Bacteroidetes	68	79114	0.859519
Croceibacter phage P2559S_0	NC_018276	Bacteroidetes	138	44988	3.06748
Croceibacter phage P2559Y_0	NC_023614	Bacteroidetes	135	43153	3.1284
Flavobacterium phage 11b_0	NC_006356	Bacteroidetes	46	36012	1.27735
Flavobacterium phage 1H_0	NC_031911	Bacteroidetes	41	39290	1.04352
Flavobacterium phage 2A_0	NC_031926	Bacteroidetes	48	46575	1.0306
Flavobacterium phage 6H_0	NC_021867	Bacteroidetes	49	46978	1.04304
Flavobacterium phage FCL-2_0	NC_027125	Bacteroidetes	36	47142	0.76365
Nonlabens phage P12024L_0	NC_018272	Bacteroidetes	65	35652	1.82318
Nonlabens phage P12024S_0	NC_018271	Bacteroidetes	58	35700	1.62465
Polaribacter phage P12002L_0	NC_028924	Bacteroidetes	48	48689	0.985849
Polaribacter phage P12002S_0	NC_028763	Bacteroidetes	45	49847	0.902762
Rhodothermus phage RM378_0	NC_004735	Bacteroidetes	492	129908	3.7873
Riemerella phage RAP44_0	NC_019490	Bacteroidetes	89	49329	1.80421
Salisaeta icosahedral phage 1_0	NC_017983	Bacteroidetes	345	43788	7.87887
Anabaena phage A-4L_0	NC_024358	Cyanobacteria	115	41750	2.75449
Cyanophage 9515-10a_0	NC_016657	Cyanobacteria	101	47055	2.14642
Cyanophage KBS-P-1A_0	NC_020865	Cyanobacteria	188	45730	4.11109
Cyanophage KBS-S-2A_0	NC_020854	Cyanobacteria	187	40658	4.59934
Cyanophage MED4-117_0	NC_020857	Cyanobacteria	66	38834	1.69954
Cyanophage NATL1A-7_0	NC_016658	Cyanobacteria	96	47741	2.01085
Cyanophage NATL2A-133_0	NC_016659	Cyanobacteria	116	47536	2.44026
Cyanophage PP_0	NC_022751	Cyanobacteria	92	42480	2.16573
Cyanophage P-RSM1_0	NC_021071	Cyanobacteria	356	177211	2.0089
Cyanophage P-RSM6_0	NC_020855	Cyanobacteria	434	192497	2.25458
Cyanophage PSS2_0	NC_013021	Cyanobacteria	692	107530	6.43541
Cyanophage P-SSP2_0	NC_016656	Cyanobacteria	79	45890	1.72151
Cyanophage P-TIM40_0	NC_028663	Cyanobacteria	470	188632	2.49162
Cyanophage S-RIM32_0	NC_031235	Cyanobacteria	412	194437	2.11894
Cyanophage S-RIM50_0	NC_031242	Cyanobacteria	402	174307	2.30628
Cyanophage SS120-1_0	NC_020872	Cyanobacteria	141	46997	3.00019
Cyanophage S-TIM5_0	NC_019516	Cyanobacteria	472	161440	2.92369
Cyanophage Syn30_0	NC_021072	Cyanobacteria	400	178807	2.23705
Microcystis phage MaMV-DC_0	NC_029002	Cyanobacteria	717	169223	4.23701
Microcystis virus Ma-LMM01_0	NC_008562	Cyanobacteria	660	162109	4.07133
Phormidium phage MIS-PhV1A_0	NC_029032	Cyanobacteria	139	45532	3.0528
Phormidium phage MIS-PhV1B_0	NC_028998	Cyanobacteria	115	41291	2.78511
Phormidium virus WMP3_0	NC_009551	Cyanobacteria	93	43249	2.15034
Phormidium virus WMP4_0	NC_008367	Cyanobacteria	259	40938	6.32664
Planktothrix phage PaV-LD_0	NC_016564	Cyanobacteria	387	95299	4.0609
Prochlorococcus phage MED4-184_0	NC_020847	Cyanobacteria	60	38327	1.56548
Prochlorococcus phage MED4-213_0	NC_020845	Cyanobacteria	296	180977	1.63557
Prochlorococcus phage P-GSP1_0	NC_020878	Cyanobacteria	86	44945	1.91345
Prochlorococcus phage P-HM1_0	NC_015280	Cyanobacteria	297	181044	1.64049
Prochlorococcus phage P-HM2_0	NC_015284	Cyanobacteria	304	183806	1.65392
Prochlorococcus phage P-RSM4_0	NC_015283	Cyanobacteria	334	176428	1.89312
Prochlorococcus phage P-SSM2_0	NC_006883	Cyanobacteria	629	252401	2.49207
Prochlorococcus phage P-SSM3_0	NC_021559	Cyanobacteria	307	179063	1.71448
Prochlorococcus phage P-SSM4_0	NC_006884	Cyanobacteria	338	178249	1.89622
Prochlorococcus phage P-SSM7_0	NC_015290	Cyanobacteria	346	182180	1.89922
Prochlorococcus phage P-SSP10_0	NC_020835	Cyanobacteria	103	47325	2.17644
Prochlorococcus phage P-SSP3_0	NC_020874	Cyanobacteria	82	46198	1.77497
Prochlorococcus phage P-TIM68_0	NC_028955	Cyanobacteria	318	197361	1.61126
Prochlorococcus phage Syn1_0	NC_015288	Cyanobacteria	398	191195	2.08164
Prochlorococcus phage Syn33_0	NC_015285	Cyanobacteria	386	174285	2.21476
Prochlorococcus virus PSSP7_0	NC_006882	Cyanobacteria	103	45176	2.27997
Synechococcus phage ACG-2014b_0	NC_027130	Cyanobacteria	361	172688	2.09048
Synechococcus phage ACG-2014c_0	NC_019444	Cyanobacteria	383	176043	2.1756
Synechococcus phage ACG-2014d_0	NC_026923	Cyanobacteria	410	179110	2.2891
Synechococcus phage ACG-2014e_0	NC_026928	Cyanobacteria	410	189418	2.16453
Synechococcus phage ACG-2014f_0	NC_026927	Cyanobacteria	787	228143	3.44959
Synechococcus phage ACG-2014g_0	NC_026924	Cyanobacteria	351	174885	2.00703
Synechococcus phage ACG-2014h_0	NC_023587	Cyanobacteria	418	189311	2.20801
Synechococcus phage ACG-2014i_0	NC_027132	Cyanobacteria	430	190768	2.25405
Synechococcus phage ACG-2014j_0	NC_026926	Cyanobacteria	410	192108	2.13422
Synechococcus phage metaG-MbCM1_0	NC_019443	Cyanobacteria	346	172879	2.0014
Synechococcus phage S-CAM1_0	NC_020837	Cyanobacteria	565	198013	2.85335
Synechococcus phage S-CAM22_0	NC_031903	Cyanobacteria	411	172345	2.38475
Synechococcus phage S-CAM3_0	NC_031906	Cyanobacteria	478	198190	2.41183
Synechococcus phage S-CAM4_0	NC_031900	Cyanobacteria	414	191983	2.15644
Synechococcus phage S-CAM7_0	NC_031927	Cyanobacteria	706	216121	3.26669
Synechococcus phage S-CAM8_0	NC_021530	Cyanobacteria	362	171407	2.11193
Synechococcus phage S-CAM9_0	NC_031922	Cyanobacteria	409	174830	2.33942
Synechococcus phage S-CBP1_0	NC_025456	Cyanobacteria	204	46547	4.38267
Synechococcus phage S-CBP2_0	NC_025455	Cyanobacteria	477	46237	10.3164
Synechococcus phage S-CBP3_0	NC_025461	Cyanobacteria	180	45871	3.92405
Synechococcus phage S-CBP4_0	NC_025464	Cyanobacteria	141	44147	3.19388
Synechococcus phage S-CBP42_0	NC_029031	Cyanobacteria	488	45218	10.7922
Synechococcus phage S-CBS1_0	NC_016164	Cyanobacteria	315	30332	10.3851
Synechococcus phage S-CBS2_0	NC_015463	Cyanobacteria	699	72332	9.66377
Synechococcus phage S-CBS3_0	NC_015465	Cyanobacteria	409	33004	12.3924
Synechococcus phage S-CBS4_0	NC_016766	Cyanobacteria	453	69420	6.5255
Synechococcus phage S-CRM01_0	NC_015569	Cyanobacteria	533	178563	2.98494
Synechococcus phage S-IOM18_0	NC_021536	Cyanobacteria	396	171797	2.30505
Synechococcus phage S-MbCM100_0	NC_023584	Cyanobacteria	390	170438	2.28822
Synechococcus phage S-PM2_0	NC_006820	Cyanobacteria	404	196280	2.05828
Synechococcus phage S-RIM2 R1_1999_0	NC_020859	Cyanobacteria	438	175430	2.49672
Synechococcus phage S-RIM8 A.HR1_0	NC_020486	Cyanobacteria	410	171211	2.39471
Synechococcus phage S-RIP1_0	NC_020867	Cyanobacteria	124	44892	2.76218
Synechococcus phage S-RIP2_0	NC_020838	Cyanobacteria	188	45728	4.11127
Synechococcus phage S-RSM4_0	NC_013085	Cyanobacteria	485	194454	2.49416
Synechococcus phage S-ShM2_0	NC_015281	Cyanobacteria	434	179563	2.41698
Synechococcus phage S-SKS1_0	NC_020851	Cyanobacteria	425	208007	2.0432
Synechococcus phage S-SM1_0	NC_015282	Cyanobacteria	395	174079	2.26908
Synechococcus phage S-SM2_0	NC_015279	Cyanobacteria	475	190789	2.48966
Synechococcus phage S-SSM4_0	NC_020875	Cyanobacteria	380	182801	2.07876
Synechococcus phage S-SSM5_0	NC_015289	Cyanobacteria	410	176184	2.32711
Synechococcus phage S-SSM7_0	NC_015287	Cyanobacteria	542	232878	2.3274
Synechococcus phage S-WAM1_0	NC_031944	Cyanobacteria	631	185102	3.40893
Synechococcus phage S-WAM2_0	NC_031935	Cyanobacteria	431	186386	2.31241
Synechococcus phage Syn19_0	NC_015286	Cyanobacteria	442	175230	2.5224
Synechococcus phage syn9_0	NC_008296	Cyanobacteria	443	177300	2.49859
Synechococcus virus P60_0	NC_003390	Cyanobacteria	391	46675	8.37708
Synechococcus virus Syn5_0	NC_009531	Cyanobacteria	451	46214	9.75895
Thermus phage P23-45	NC_009803	Deinococcus	1196	84201	14.2041
Thermus phage P23-77	NC_013197	Deinococcus	446	17036	26.1799
Thermus phage phi OH2 DNA	NC_021784	Deinococcus	140	38099	3.67464
Thermus phage phiYS40	NC_008584	Deinococcus	188	152372	1.23382
Thermus phage TMA	NC_015937	Deinococcus	176	151483	1.16185
Thermus thermophilus phage IN93	NC_004462	Deinococcus	482	19604	24.5868
Acinetobacter phage AB3_0	NC_021337	Proteobacteria	56	31185	1.79574
Aeromonas phage Aes012_0	NC_020879	Proteobacteria	347	161978	2.14227
Aggregatibacter phage S1249_0	NC_013597	Proteobacteria	125	43970	2.84285
Agrobacterium phage 7-7-1_0	NC_019519	Proteobacteria	407	69391	5.86531
Achromobacter phage 83-24_0	NC_028834	Proteobacteria	424	48216	8.79376
Alphaproteobacteria virus phiJl001_0	NC_006938	Proteobacteria	860	63649	13.5116
Alteromonas phage vB_AmaP_AD45-P1_0	NC_021532	Proteobacteria	212	103910	2.04023
Aurantimonas phage AmM-1_0	NC_027334	Proteobacteria	806	47800	16.8619
Azospirillum phage Cd_0	NC_010355	Proteobacteria	981	62337	15.737
Bacteriophage APSE-2_0	NC_011551	Proteobacteria	166	39867	4.16384
Bdellovibrio phage phi1402_0	NC_015721	Proteobacteria	179	23931	7.47984
Bordetella virus BPP1_0	NC_005357	Proteobacteria	648	42493	15.2496
Brucella phage BiPBO1_0	NC_031264	Proteobacteria	357	46877	7.61568
Burkholderia phage AH2_0	NC_018283	Proteobacteria	521	58065	8.9727
Campylobacter phage CP30A_0	NC_018861	Proteobacteria	54	133572	0.404276
Caulobacter phage CcrColossus_0	NC_019406	Proteobacteria	3506	279967	12.5229
Celeribacter phage P12053L_0	NC_018280	Proteobacteria	152	38889	3.90856
Citrobacter phage CR44b_0	NC_023576	Proteobacteria	250	39207	6.37641
Colwellia phage 9A_0	NC_018088	Proteobacteria	187	104936	1.78204
Cronobacter phage CR3_0	NC_017974	Proteobacteria	1177	149273	7.88488
Deftia phage phiW-14_0	NC_013697	Proteobacteria	1642	157486	10.4263
Dinoroseobacter phage DFL12phi1_0	NC_024367	Proteobacteria	403	75028	5.37133
Edwardsiella phage eiAU-183_0	NC_023555	Proteobacteria	369	43017	8.578
Enterobacter phage Arya_0	NC_031048	Proteobacteria	360	41918	8.5882
Haemophilus phage Aaphi23_0	NC_004827	Proteobacteria	116	43033	2.69561
Klebsiella phage 1513_0	NC_028786	Proteobacteria	295	49462	5.96417
Pseudoalteromonas phage BS5_0	NC_031917	Proteobacteria	90	39949	2.25287
Pseudomonad phage gh-1_0	NC_004665	Proteobacteria	357	37359	9.55593
Salmonella phage 100268_sal2_0	NC_031902	Proteobacteria	288	125114	2.3019
Vibrio phage 11895-B1_0	NC_020843	Proteobacteria	205	126434	1.6214

## Sheet: Correlation quadbase2
			Virus QUADBASE PQS frequency	Bacteria QUADBASE PQS frequency		Correlation Coefficients
Actinobacteria			13.6214	17.8905
Bacteroidetes			1.9449	4.4897		Pearson	0.970998
Cyanobacteria			3.2264	4.7216		Spearman	0.9
Deinococcus			11.8402	19.8249		Kendall	0.8
Proteobacteria			6.7769	11.5879
						Spearman's coefficient (test)
						Alpha	0.05
						Tails	2
						rho	0.9
						t-stat	3.57624
						p-value	0.0373861

## Sheet: Correlation G4Hunter intervals
	Virus						Host						1,2 - 1,4 FREQ			1,4 - 1,6 FREQ			1,6 - 1,8 FREQ			1,8 - 2,0 FREQ			2,0 - MORE FREQ
	1,2 - 1,4 FREQ	1,4 - 1,6 FREQ	1,6 - 1,8 FREQ	1,8 - 2,0 FREQ	2,0 - MORE FREQ		1,2 - 1,4 FREQ	1,4 - 1,6 FREQ	1,6 - 1,8 FREQ	1,8 - 2,0 FREQ	2,0 - MORE FREQ		Correlation Coefficients			Correlation Coefficients			Correlation Coefficients			Correlation Coefficients			Correlation Coefficients
Deinoccocus	4.0433	0.1452	0.01833	0	0		6.40381	0.20648	0.0156953	0.000210622	0
Bacteroides	0.2405	0.001177	0	0	0		0.577267	0.00769613	0.000352543	2.09562e-06	0		Pearson	0.991704		Pearson	0.997867		Pearson	0.985762		Pearson	0.0356456		Pearson	0.103918
Cyanobacteria	0.4239	0.007843	0.0006137	0	0		1.21563	0.0275866	0.00328842	0.00054824	9.97885e-05		Spearman	0.985611		Spearman	0.885714		Spearman	0.942857		Spearman	0.353553		Spearman	0.398527
Firmicutes	0.2405	0.002463	0.0001812	0	0		0.551836	0.00768643	0.000346226	3.00209e-06	1.54708e-06		Kendall	0.966092		Kendall	0.733333		Kendall	0.866667		Kendall	0.316228		Kendall	0.358569
Actinobacteria	2.0416	0.04373	0.002676	0.0001339	3.694e-05		2.75452	0.0622114	0.0040495	0.000161701	3.09559e-05
Proteobacteria	0.6362	0.009653	0.0002233	0	0		1.25478	0.0204003	0.00111344	1.88002e-05	2.91771e-06		Spearman's coefficient (test)			Spearman's coefficient (test)			Spearman's coefficient (test)			Spearman's coefficient (test)			Spearman's coefficient (test)
													Alpha	0.05		Alpha	0.05		Alpha	0.05		Alpha	0.05		Alpha	0.05
													Tails	2		Tails	2		Tails	2		Tails	2		Tails	2
													rho	0.985611		rho	0.885714		rho	0.942857		rho	0.353553		rho	0.398527
													t-stat	11.6619		t-stat	3.81584		t-stat	5.65945		t-stat	0.654654		t-stat	0.869048
													p-value	0.000309086		p-value	0.0188455		p-value	0.00480466		p-value	0.559404		p-value	0.433858
